# Supplementary material for: Elucidating the mechanism behind and investigating the efficacy of Traditional Chinese Medicine and Traditional Tibetan Medicine in combination with standard therapeutics in hepatocellular carcinoma and cholangiocarcinoma in vitro
Source: Front Pharmacol. 2022 Sep 12;13:906468. doi: 10.3389/fphar.2022.906468 (PMC9511410; doi:10.3389/fphar.2022.906468)
Supplement: Supplementary file 1 [file Table3.xlsx]

## Sheet: C1
RT [min]	m/z	Most probable sum formula	C1_1	C1_2	C1_3	Blank_1	Blank_2	Blank_3	Mean_C1	Mean_Blank	Mean_C1-Mean_Blank	pval
23.31	449.361	C22H49N4O3P	1419.89	2048.63	2099.43	1852.99	1812	1895.42	1855.98	1853.47	2.50863	0.99191
21.66	393.298	C18H41N4O3P	1251.31	2128.58	2237.27	3229.04	2293.14	0	1872.39	1840.72	31.6637	0.977362
20.77	406.331	C17H47N3O5S	4847.15	3871.44	4708.73	4897.31	4238.83	4235.84	4475.77	4457.33	18.446	0.963435
21.63	393.299	C18H41N4O3P	50362.7	35265.1	33601.7	47591.2	35788.6	34852.7	39743.1	39410.8	332.302	0.963108
17.03	343.268	C13H32N10O2	3524.53	2689.98	2177.33	3435.58	2791.79	2040.05	2797.28	2755.81	41.473	0.944797
19.68	435.309	C25H40N4O	5370.79	5238.53	5869.17	5427.09	5372.64	5610.96	5492.83	5470.23	22.6003	0.920331
20.71	393.299	C18H41N4O3P	5580.25	3998.5	3597.2	4831.56	4106.24	3973.58	4391.98	4303.79	88.1886	0.903091
18.12	194.115	C7H11N7	986.072	1072.43	1204.36	1023.14	1096.57	1115	1087.62	1078.24	9.38239	0.901722
17.91	473.345	C15H44N12O3S	2190.69	2207.69	1923.09	1995.05	2078.7	2203.33	2107.16	2092.36	14.7981	0.900678
20.36	328.323		2752.46	3070.36	2542.48	3043.15	2470.74	2755.38	2788.43	2756.43	32.0081	0.894022
23.11	469.331	C30H44O4	1361.66	1836.79	2016.96	1468	1691.14	1950.65	1738.47	1703.27	35.2076	0.891225
16.41	269.21	C12H24N6O	2457.85	2351.11	1921.86	2451.02	1869.13	2303.47	2243.61	2207.88	35.7339	0.888615
21.43	485.381	C17H48N12O2S	2957.48	3196.08	3079.21	3185.46	3009.7	2994.25	3077.59	3063.14	14.4516	0.883171
19.21	305.247	C12H36N2O4S	1563.22	1296.17	1288.05	1720.39	1162.67	1159.83	1382.48	1347.63	34.8503	0.87747
19.03	427.304	C18H43N4O5P	2236.85	2289.33	2488.51	2399.46	2305.72	2264.8	2338.23	2323.33	14.902	0.874008
13.83	674.991		796.762	1273.43	520.859	0	0	2144.95	863.684	714.983	148.701	0.858177
21.84	465.355	C24H44N6O3	2123.77	2036.94	1729.9	1937.53	1946.32	1926.32	1963.54	1936.72	26.812	0.843373
18.76	333.276	C18H32N6	1606.87	1657.66	1558.55	1678.99	1285.82	1752.92	1607.69	1572.58	35.1141	0.832854
22.79	557.439	C28H56N6O5	1960.68	1878.78	1993.71	1862.03	1900.07	2027.96	1944.39	1930.02	14.3694	0.825997
19.24	469.314	C22H40N6O5	3645.75	3298.6	2682.91	3562.47	2981.53	2827.36	3209.09	3123.79	85.2957	0.824745
15.73	200.201	C12H25NO	1233.02	1043.3	1072.63	1174.64	1093.76	1028.46	1116.32	1098.95	17.3612	0.823788
20.82	481.35	C24H44N6O4	21130	21146.5	21222	21674.1	20814.4	20788.1	21166.2	21092.2	73.9512	0.823568
17.05	301.142	C17H18N4	16863.1	15247.4	13136.7	14958.3	13836.8	15469.6	15082.4	14754.9	327.503	0.801064
21.76	439.34	C20H47N4O4P	4041.94	4081.56	4268.2	4336.26	4228.64	3631.03	4130.57	4065.31	65.2553	0.799424
20.02	467.334	C23H42N6O4	1217.99	1298.64	1439.52	1423.83	1261.97	1192.54	1318.72	1292.78	25.9399	0.796844
17.53	298.348	C20H43N	22014.9	22781	22449	20543.9	21901	23909.7	22414.9	22118.2	296.777	0.792787
21.96	703.215		2561.95	678.361	597.308	2263.28	0	792.582	1279.21	1018.62	260.586	0.791669
20.91	439.32	C21H46N2O5S	1680.43	1170.92	798.529	1605.5	911.685	819.703	1216.62	1112.3	104.326	0.784166
18.53	305.245	C16H28N6	1575.04	995.973	888.968	1288.02	932.995	1015.45	1153.33	1078.82	74.505	0.775581
19.9	554.177	C20H43NO6S5	2376.03	1119.25	1325.08	2166.34	1144.11	1008.34	1606.79	1439.6	167.19	0.76987
20.69	569.402	C28H52N6O6	14632.2	15343.5	14448.9	14065.1	14819.4	15119.6	14808.2	14668	140.176	0.753234
19.82	282.222	C20H27N	21000.7	25138.2	24869.3	20788.7	24159.7	24262.1	23669.4	23070.1	599.278	0.750668
13.99	348.992		2072.15	2639.94	2094.56	2759.61	0	2976	2268.88	1911.87	357.014	0.747354
20.96	469.348	C22H48N2O8	1832.42	1468.24	1949.61	1695.49	1849.31	1522.72	1750.09	1689.17	60.9121	0.745168
19.68	479.335	C17H42N12O2S	8415.95	7597.74	7330.79	8137.15	7727.38	6976.83	7781.49	7613.79	167.708	0.739889
21.44	353.304	C15H40N6OS	5224.94	4326.57	4363.33	4567.75	3968.73	4932.05	4638.28	4489.51	148.769	0.732781
22.66	455.314	C22H47O7P	1932.22	2382.7	3316.45	1827.77	2573.79	2682.76	2543.79	2361.44	182.354	0.730492
19.9	371.103	C22H14N2O4	5691.78	5042.42	4741.78	5734.1	4907.88	4251.7	5158.66	4964.56	194.105	0.726969
20.83	525.376	C25H52N2O9	11656.2	12061.5	13290.6	12408.4	11749.2	12203.5	12336.1	12120.4	215.722	0.714276
19.63	589.428	C20H60N8O9S	2113.36	1402.51	2053.73	1681.7	1706	1885.19	1856.53	1757.63	98.9017	0.71149
20.71	564.447	C24H62N5O7P	1039.56	631.792	964.224	968.752	783.181	702.721	878.527	818.218	60.3089	0.708144
21.65	149.023	C8H4O3	2335.51	2416.13	1728.99	2423.84	2083.26	1575.98	2160.21	2027.69	132.517	0.70734
24.88	575.413	C25H59N4O8P	1493.84	1261.1	1448.72	1153.19	1513.88	1379.45	1401.22	1348.84	52.3784	0.704129
20.5	499.36	C24H46N6O5	5693.16	4918.7	4762.14	4575.63	5089.14	5239.67	5124.67	4968.15	156.52	0.68135
23.31	469.329	C26H40N6O2	6719.9	10817.8	10317.1	6370	9275.11	9881.01	9284.92	8508.71	776.217	0.669683
17.88	352.247	C19H31N5	2531.89	2983.9	3048.52	2833.28	2745.26	2742.03	2854.77	2773.52	81.2465	0.668873
18.73	526.431	C21H60N5O7P	1366.84	1394.46	1258.3	1419.7	1260.73	1235.95	1339.87	1305.46	34.408	0.655645
21.44	397.33	C18H45N4O3P	4154.99	4798.57	4630.12	4477.66	4200.06	4577.58	4527.9	4418.43	109.464	0.655441
20.54	383.314	C17H43N4O3P	2281.61	2319.68	2600.96	2472.14	1838.21	2509.48	2400.75	2273.28	127.473	0.634259
17.56	226.159	C16H19N	3122.38	2165.12	2086.12	2757.08	1996.96	1956.31	2457.87	2236.78	221.091	0.630141
17.82	270.28	C17H35NO	1427.17	1483.57	1018.44	1107.26	1274.44	1284.88	1309.73	1222.19	87.5333	0.622407
20.96	425.322	C20H44N2O7	1371.22	1566.86	1465.16	1680.42	1254.72	1193.09	1467.75	1376.07	91.6725	0.620275
8.86	273.167	C10H20N6O3	1588.59	1905.75	1722.28	1688.08	1671.15	1674.54	1738.88	1677.92	60.954	0.575683
19.68	523.36	C26H46N6O5	4236.5	4021.5	4109.1	4190.39	3902.39	4073.27	4122.37	4055.35	67.0166	0.558324
18.28	341.268	C20H36O4	7245.23	5916.74	6236.56	6660	6494.1	4920.94	6466.18	6025.01	441.164	0.557093
21.32	567.386	C36H54O3S	5048.95	4407.51	4968.8	4430.07	4974.82	4483.13	4808.42	4629.34	179.082	0.538572
21.18	397.33	C25H40N4	1760.77	1337.01	1418.34	1287.51	1338.9	1559.98	1505.37	1395.46	109.91	0.522177
13.5	295.227	C14H26N6O	0	1225.41	1029.68	444.756	574.397	346.309	751.696	455.154	296.541	0.518436
19.41	425.288	C21H32N10	13108.6	12600.6	11812.2	11865.7	12330.4	12374.7	12507.1	12190.3	316.865	0.50192
22.25	413.324	C13H40N12OS	2015.78	1646.41	1983.5	1989.38	2012.11	0	1881.9	1333.83	548.067	0.49901
18.29	297.241	C18H32O3	6923.54	5663.64	4874.21	6067.41	5064.4	4664.88	5820.46	5265.56	554.902	0.493125
16.62	365.137	C16H21N4O4P	1244.11	1065.41	1168.76	1303.24	0	1147.02	1159.43	816.754	342.673	0.492651
18.12	368.221	C19H31N5	2476.31	2783.15	2601.85	2324.39	2681.99	2540.98	2620.44	2515.79	104.654	0.488215
17.92	517.37	C18H49N10O5P	1730.09	1559.79	1946.58	1417.03	1468.32	1907.39	1745.49	1597.58	147.909	0.48744
18.82	487.36	C23H46N6O5	4003.2	4464.86	4485.88	0	4477.23	4510.54	4317.98	2995.92	1322.06	0.47094
23.43	447.345	C22H47N4O3P	3891.11	5617.59	5016.39	2932.33	4365.71	5198.23	4841.7	4165.42	676.273	0.465348
19.13	443.335	C19H47N4O5P	1542.07	1606.55	1675.51	1699.4	1599.83	0	1608.04	1099.74	508.304	0.453511
20.49	543.386	C25H54N2O10	2185.49	1930.11	2356.58	2136.81	1873.07	2069.5	2157.39	2026.46	130.935	0.431671
15.98	289.155	C9H20N8OS	2472.39	2447.57	2714.92	2457.56	2583.09	2260.87	2544.96	2433.84	111.12	0.430571
21.06	284.296		4565.25	5063.03	4618.9	4254.69	4779.8	4591.69	4749.06	4542.06	207	0.400405
19.96	325.273	C16H32N6O	3256.15	2772.76	2993.96	2940.66	2945.02	2620.27	3007.62	2835.32	172.308	0.387093
18.82	531.386	C25H50N6O6	3112.91	2889.49	3234.44	3096.28	2857.78	0	3078.95	1984.69	1094.26	0.386011
21.42	441.356	C20H49N4O4P	4343.08	3906.7	4289.79	3965.42	3570.25	4263.34	4179.86	3933	246.851	0.37455
17.63	326.379	C22H47N	2901.82	3477.26	2693.01	2959.7	2872.06	2283.58	3024.03	2705.12	318.914	0.370899
22.41	441.303	C16H38N10O3	1471.7	1655.41	1717.08	0	1538.83	1522.25	1614.73	1020.36	594.371	0.364019
19.67	457.351	C20H49N4O5P	4296.5	3843.62	4162.03	3971.56	3681.41	4090.7	4100.72	3914.56	186.159	0.362647
22.74	425.361	C20H49N4O3P	5383.02	6058.92	5471.15	4946.87	5661.66	5374.56	5637.69	5327.7	309.996	0.355355
20.62	455.333	C16H43N10O3P	2109.26	2078.32	2029.27	1779.13	1574.69	2196.36	2072.28	1850.06	222.223	0.348117
19.83	435.309	C20H43N4O4P	1602.44	1800.87	1488.13	1576.93	1498.39	1481.53	1630.48	1518.95	111.529	0.347326
21.66	292.931		812.721	1444.44	1646.82	0	1698.56	0	1301.33	566.185	735.142	0.327393
24.81	317.194	C13H20N10	2802.2	3113.91	2721.96	2810.84	2302.56	0	2879.36	1704.47	1174.89	0.306466
19.5	353.266	C17H32N6O2	1508.94	1158.91	1556.61	1164.4	1323.28	1214.48	1408.15	1234.05	174.1	0.298511
20.54	481.35	C24H44N6O4	1532.76	1499.72	1388.46	0	0	1843.51	1473.65	614.503	859.144	0.296701
21.38	523.36	C20H47N10O4P	8994.15	9164.29	9076.43	8838.57	7913.17	9032.15	9078.29	8594.63	483.666	0.295363
23.21	449.361	C24H44N6O2	9624.11	12612.6	11845.7	8656.3	10771.3	10367.3	11360.8	9931.61	1429.17	0.272151
15.8	200.201	C12H25NO	3047.15	3426.76	2845.6	2864.92	2700.57	2945.83	3106.5	2837.11	269.396	0.251133
17.93	309.205	C18H28O4	2950.88	3436.55	3155.38	2686.52	3179.38	2857.31	3180.94	2907.74	273.201	0.247152
17.27	327.252	C13H35N4O3P	870.785	1279.12	893.633	790.932	745.179	862.238	1014.51	799.45	215.063	0.242126
19.93	501.376	C17H48N12O3S	2076.63	1759.67	1581.36	1671.85	1566.65	1469.66	1805.89	1569.39	236.501	0.239252
19.71	369.299	C16H41N4O3P	3842.89	3623.65	3494.03	3676.15	3282.78	3285.58	3653.52	3414.83	238.69	0.227086
17.05	149.023	C8H4O3	5130.68	4084.81	4236.47	4284.5	3369.26	3833.55	4483.99	3829.1	654.883	0.196857
22.84	441.299	C22H41N4O3P	2862.45	5677.56	3660.67	0	0	4213.77	4066.89	1404.59	2662.3	0.194681
17.89	341.267	C16H32N6O2	1673.73	2109.8	2206.39	1747.51	1637.26	1666.35	1996.64	1683.71	312.934	0.192449
16.85	335.127	C20H16N4	34113.1	28034.9	28114.4	27268.1	21990.9	27969.3	30087.5	25742.8	4344.72	0.190726
19.67	501.376	C24H48N6O5	3191.39	3144.65	3366.51	0	3229.92	0	3234.18	1076.64	2157.54	0.182504
24.06	348.992	C11H9O11P	2409.39	3641.73	3247.1	0	0	3123.67	3099.41	1041.22	2058.18	0.177805
22.57	338.343	C22H43NO	6398.85	3062.75	2281.72	1685.46	970.863	1178.59	3914.44	1278.3	2636.14	0.168832
18.74	355.283	C15H39N4O3P	6151.82	5708.71	5445.28	5110.49	5607.91	5258.63	5768.6	5325.68	442.925	0.162894
16.85	647.261	C35H38N2O10	4069.36	2908.19	2504.52	2336.12	1755.73	2472.93	3160.69	2188.26	972.429	0.162341
19.53	457.35	C23H40N10	4458.21	4794.68	5192.31	4239.98	4417.82	4438.49	4815.07	4365.43	449.635	0.159941
22.58	250.178	C11H19N7	1264.58	1327.39	1259.26	0	1204.34	0	1283.74	401.448	882.293	0.158673
3.65	287.125	C13H14N6O2	1377.11	20849.6	20764.4	0	0	0	14330.3	0	14330.3	0.157407
17.54	298.348	C20H43N	2593.77	2585.92	2521.74	0	0	2389.07	2567.14	796.356	1770.79	0.156091
17.96	561.396	C26H52N6O7	1242.79	1266.51	1432	1102.5	1182.75	1254	1313.77	1179.75	134.018	0.150173
24.89	525.376	C26H48N6O5	4342.17	4269.9	4513.24	3895.96	0	0	4375.1	1298.65	3076.45	0.140942
24.9	429.319	C13H40N12O2S	1759.74	1766.57	1879.62	0	1588.87	0	1801.98	529.625	1272.35	0.137493
2.09	318.132	C13H15N7O3	738.682	5700.88	5421.57	0	0	0	3953.71	0	3953.71	0.133363
19.86	479.335	C22H47N4O5P	2333.37	2366.41	2197.96	0	0	1870.89	2299.25	623.629	1675.62	0.114113
19.7	282.28		3251.05	2730.15	2070.59	1620.41	1597.4	2257.07	2683.93	1824.96	858.971	0.113356
21.79	527.392	C26H50N6O5	2840.86	2816.22	3076.86	2693.08	2625.15	2730.06	2911.31	2682.77	228.546	0.096896
16.43	313.235	C12H33N4O3P	1516.69	1663	1382.54	1130.62	1433.79	1163.2	1520.74	1242.53	278.21	0.0931676
18.72	487.36	C23H46N6O5	4933.92	5021.72	4984.11	4567.4	4817.99	4807.21	4979.92	4730.87	249.048	0.0819616
21.85	509.381	C19H48N12O2S	2056.19	2223.9	2513.1	1789.74	2058.79	1763.13	2264.4	1870.55	393.841	0.0807253
16.16	478.293	C23H44NO7P	6815.29	3475.51	2798.16	0	0	0	4362.99	0	4362.99	0.0723141
17.86	298.348	C20H43N	8338.76	8397.72	8229.6	6160.16	7201.61	7464.37	8322.03	6942.04	1379.98	0.0720073
18.28	429.319	C18H45N4O5P	2889.12	2792.5	2669.54	2428.75	2290.89	2642.81	2783.72	2454.15	329.572	0.0635719
16.94	454.294	C21H44NO7P	11344.4	6548.47	4956.82	0	0	0	7616.58	0	7616.58	0.0580505
19.47	303.23	C16H26N6	4103.52	2456.46	1747.23	0	0	0	2769.07	0	2769.07	0.0580497
17.37	311.221	C12H31N4O3P	5002.51	4363.14	4134.18	3746.84	2774.57	3690.24	4499.94	3403.88	1096.06	0.0571242
18.82	575.413	C21H55N10O6P	2778.26	2520.98	2559.36	2463.19	2287.89	2273.93	2619.53	2341.67	277.862	0.0548802
17.79	279.648	C18H36N15O4P	4215.17	2492.76	1906.82	0	0	0	2871.59	0	2871.59	0.0535664
17.79	520.34	C26H50NO7P	23569	13752.1	11119.8	0	0	0	16147	0	16147	0.0508714
18.8	496.34	C24H50NO7P	4922.44	2862.58	2340.88	0	0	0	3375.3	0	3375.3	0.0504284
17.32	520.34	C19H50N7O5PS	4049.07	2260.96	1994.36	0	0	0	2768.13	0	2768.13	0.0502481
1.08	361.155	C21H42N18O7P2	3237.26	2589.48	2945.77	0	0	0	2924.17	0	2924.17	0.00407798
1.1	232.945		1569.43	1742.31	1345.49	0	0	0	1552.41	0	1552.41	0.00543051
1.11	260.977		3720.32	2984.67	2775.2	0	0	0	3160.07	0	3160.07	0.00812429
1.11	223.989		5128.72	4264.97	4715.6	0	0	0	4703.1	0	4703.1	0.00280076
1.11	200.973		27326.7	23349.4	24518.7	0	0	0	25064.9	0	25064.9	0.00220973
1.11	184.96		8361.72	8361.66	8890.53	0	0	0	8537.97	0	8537.97	0.000426013
1.11	201.974	C5H3N3O2S2	7851.44	7927.24	7539.58	0	0	0	7772.75	0	7772.75	0.000232825
1.12	638.883		1588.18	1981.67	1362.38	0	0	0	1644.07	0	1644.07	0.0118972
1.12	297.945	C14H3NOS3	3437.69	3251.24	4246.88	0	0	0	3645.27	0	3645.27	0.00695411
1.12	269.95	C13H3NS3	7096.52	5858.67	6001.69	0	0	0	6318.96	0	6318.96	0.00380631
1.12	270.947		7239.41	7818.92	6475.96	0	0	0	7178.1	0	7178.1	0.00292231
1.12	213.916		1677.41	1495.15	1471.85	0	0	0	1548.14	0	1548.14	0.00175735
1.12	198.94		7179.94	6912.5	6569.27	0	0	0	6887.24	0	6887.24	0.000657885
1.12	296.944	C11H7O5PS2	7269.15	7740.27	7634.92	0	0	0	7548.12	0	7548.12	0.000357516
1.12	298.943	C10H6N2OS4	3963.89	3987.63	3904.71	0	0	0	3952.08	0	3952.08	3.89084e-05
1.13	643.883	C23H5N3O12S4	7985.01	6854.56	5662.49	0	0	0	6834.02	0	6834.02	0.00949008
1.13	583.394		4688.18	3621.85	3475.78	0	0	0	3928.6	0	3928.6	0.00932866
1.13	386.928	C16H4O6P2S	2748.99	2040.11	2562.69	0	0	0	2450.6	0	2450.6	0.00741281
1.13	582.395	C34H102N34O3S4	2622.82	1945.55	2288.93	0	0	0	2285.77	0	2285.77	0.00723719
1.13	383.931	C14H9NO2S5	8529.06	7169.34	6521.86	0	0	0	7406.75	0	7406.75	0.00631646
1.13	610.89		2295.45	2852.56	2961.78	0	0	0	2703.26	0	2703.26	0.00577515
1.13	584.893	C66H111N3O10P2	2833.92	2497.7	2187.31	0	0	0	2506.31	0	2506.31	0.0055039
1.13	312.922	C10H4N2O2S4	2430.11	2895.28	3093.01	0	0	0	2806.13	0	2806.13	0.00486702
1.13	496.909		1640.9	1318.53	1516.68	0	0	0	1492.03	0	1492.03	0.00393506
1.13	641.884		21734.9	19557.6	17594.3	0	0	0	19628.9	0	19628.9	0.00369072
1.13	638.884		34433.7	30623.5	28057.9	0	0	0	31038.4	0	31038.4	0.00354217
1.13	639.886	C22H7N3O11S4	25141.4	22525.7	21497.3	0	0	0	23054.8	0	23054.8	0.00220623
1.13	385.93		4184.49	4324.04	3709.41	0	0	0	4072.65	0	4072.65	0.00208003
1.13	525.905	C14H9N5O6S5	19372	17561.6	16909.1	0	0	0	17947.5	0	17947.5	0.00168059
1.13	410.925		37060.3	33943.3	32460.2	0	0	0	34488	0	34488	0.00154133
1.13	524.904		25967.9	24420.9	22950.8	0	0	0	24446.5	0	24446.5	0.00126718
1.13	240.953		12957.1	12339	11721.1	0	0	0	12339.1	0	12339.1	0.000835153
1.13	640.884		1849.15	1981.67	1956.04	0	0	0	1928.95	0	1928.95	0.000442327
1.13	382.93		13848.7	13510	13036.6	0	0	0	13465.1	0	13465.1	0.000305753
1.13	241.955		5628.95	5458.98	5392.69	0	0	0	5493.54	0	5493.54	0.000163985
1.13	268.949	C10H5O3PS2	15290.1	14873.1	14690.3	0	0	0	14951.2	0	14951.2	0.000140937
1.13	413.924	C15H3N5O2S4	9445.35	9668.85	9721.82	0	0	0	9612	0	9612	7.76775e-05
1.14	413.873		2857.44	1825.26	1864.43	0	0	0	2182.38	0	2182.38	0.02312
1.14	451.904	C10H9N7S7	2020.99	1874.55	1249.43	0	0	0	1714.99	0	1714.99	0.0185044
1.14	357.932		1774.6	1961.47	1338.45	0	0	0	1691.51	0	1691.51	0.0116996
1.14	384.919		2997.21	2961.21	2105.56	0	0	0	2687.99	0	2687.99	0.0115493
1.14	355.936	C13H9NOS5	3408.23	3056.52	2520.67	0	0	0	2995.14	0	2995.14	0.00734111
1.14	450.904		3267.48	2608.33	2689.78	0	0	0	2855.2	0	2855.2	0.00523908
1.14	611.892	C17H14N3O8PS6	2600.96	2158.37	2116.19	0	0	0	2291.84	0	2291.84	0.00454501
1.14	414.921	C17H4O7P2S	6575.63	6096.49	5246.89	0	0	0	5973	0	5973	0.00420415
1.14	544.879	C17H4O15S3	1652.04	1740.66	1451.83	0	0	0	1614.84	0	1614.84	0.00278699
1.14	242.952		6511.92	5816.92	5485.53	0	0	0	5938.12	0	5938.12	0.00258379
1.14	411.926	C15H9NO3S5	21043.1	20207.3	19403.2	0	0	0	20217.9	0	20217.9	0.000547828
1.15	475.371		739.29	1358.19	1520.24	0	0	0	1205.9	0	1205.9	0.0368
1.15	417.883	C26H6N6O7S10	817.012	1000.96	1270.82	0	0	0	1029.6	0	1029.6	0.0159906
1.15	286.926		1338.94	1637.57	1221.56	0	0	0	1399.36	0	1399.36	0.00773994
1.15	644.841		5738.89	6569.46	7096.11	0	0	0	6468.15	0	6468.15	0.00370969
1.15	531.861	C18H5N5OS7	1416.19	1681.57	1654.59	0	0	0	1584.11	0	1584.11	0.00282157
1.15	530.86		2318.31	2671.44	2262.44	0	0	0	2417.39	0	2417.39	0.00279372
1.15	354.935		6269.18	5944.77	5362.93	0	0	0	5858.96	0	5858.96	0.00204111
1.15	647.84	C13H13NO15S7	4012.82	3872.65	4314.97	0	0	0	4066.81	0	4066.81	0.00102825
1.15	645.841	C20H4N7O5PS6	4383.71	4834.44	4733.24	0	0	0	4650.46	0	4650.46	0.000860922
1.15	434.892		2082.87	2048.36	2057.61	0	0	0	2062.95	0	2062.95	2.49858e-05
1.16	321.914	C8H3NO7S3	1345.2	1771.28	1366.38	0	0	0	1494.29	0	1494.29	0.00849759
1.16	418.378	C33H86N24O	1097.04	968.332	987.596	0	0	0	1017.66	0	1017.66	0.00154755
1.16	320.913		3606.68	3661.35	3570.75	0	0	0	3612.93	0	3612.93	5.31542e-05
1.17	229.942	C9H15O5PS7	1480.15	1115	962.949	0	0	0	1186.03	0	1186.03	0.0163345
1.18	372.888		1303.65	1349.51	783.913	0	0	0	1145.69	0	1145.69	0.0241571
1.18	224.948		1690.18	1607.46	1952.75	0	0	0	1750.13	0	1750.13	0.0035185
1.18	258.911		3153.57	3683.89	3556.64	0	0	0	3464.7	0	3464.7	0.00212167
1.19	424.858	C11H4O8S5	1104.91	874.593	975.049	0	0	0	984.85	0	984.85	0.00455101
1.19	356.889	C7H5N2O5PS4	3927.02	4631.99	3903.18	0	0	0	4154.06	0	4154.06	0.00329553
1.19	304.918		5076.51	5466.69	4684.34	0	0	0	5075.85	0	5075.85	0.00197384
1.2	597.669		864.359	959.331	708.935	0	0	0	844.208	0	844.208	0.00739086
1.2	218.931		3783.43	4793.89	4346.97	0	0	0	4308.1	0	4308.1	0.00457324
1.2	460.793		1224.54	1436.52	1344.55	0	0	0	1335.2	0	1335.2	0.00210616
1.2	512.772		1834.39	2015.21	1788.54	0	0	0	1879.38	0	1879.38	0.00135272
1.2	474.812	C14H3O5PS6	1256.7	1371.98	1256.55	0	0	0	1295.08	0	1295.08	0.00088029
1.21	378.803		2209.13	2158.19	1531.42	0	0	0	1966.25	0	1966.25	0.0120605
1.21	528.752	C13H5O3PS9	6871.66	8151.33	7804.77	0	0	0	7609.25	0	7609.25	0.00251241
1.21	490.796	C15H6OS9	3392.25	3517.55	3107.21	0	0	0	3339	0	3339	0.00131947
1.21	430.783		7146.65	6784.51	7517.08	0	0	0	7149.41	0	7149.41	0.000873825
1.21	294.842		2649	2651.64	2474.57	0	0	0	2591.74	0	2591.74	0.000510657
1.21	392.82	C7H2N2O5S5	7757.82	8264.18	7737.69	0	0	0	7919.9	0	7919.9	0.000472634
1.22	604.67		2246.5	3144.8	3156.19	0	0	0	2849.16	0	2849.16	0.0110026
1.22	347.123	C9H22N4O8S	4218.7	3134.74	3119.42	0	0	0	3490.95	0	3490.95	0.0106922
1.22	593.681		1545.48	1805.43	1314.8	0	0	0	1555.24	0	1555.24	0.00820132
1.22	506.693		2089.6	2298.53	2672.11	0	0	0	2353.41	0	2353.41	0.00520039
1.22	681.645		2060.77	1746.46	1674.15	0	0	0	1827.12	0	1827.12	0.00419215
1.22	620.666	C37H85N3O3	1435.21	1692.75	1454.74	0	0	0	1527.57	0	1527.57	0.00292393
1.22	662.651	C30H85N11O3S	2084.43	1843.2	1794.79	0	0	0	1907.47	0	1907.47	0.00219797
1.22	613.655		1755.93	1939.12	1997.35	0	0	0	1897.46	0	1897.46	0.00146623
1.22	582.694		8062.1	7892.83	8512.71	0	0	0	8155.88	0	8155.88	0.000514034
1.22	446.762		22922	21694.2	21694.5	0	0	0	22103.6	0	22103.6	0.000342589
1.23	216.848		2139.48	1860.95	2534.44	0	0	0	2178.29	0	2178.29	0.00794961
1.23	422.719		2924.55	2540.22	2989.96	0	0	0	2818.24	0	2818.24	0.0024687
1.23	470.704		1618.65	1807.33	1890.97	0	0	0	1772.32	0	1772.32	0.00205858
1.23	292.82		8174.13	8439.93	9386.72	0	0	0	8666.93	0	8666.93	0.00179785
1.23	558.65		3198.44	2865.38	3211.45	0	0	0	3091.75	0	3091.75	0.00133903
1.23	386.742		7425.87	8221.95	8235.63	0	0	0	7961.15	0	7961.15	0.00112852
1.23	196.878		6097.34	5777.48	5447.82	0	0	0	5774.21	0	5774.21	0.00105284
1.23	522.673		3006.37	3200.29	2874.37	0	0	0	3027.01	0	3027.01	0.00097626
1.24	476.736		2207.25	2677.13	2149.97	0	0	0	2344.78	0	2344.78	0.00503397
1.24	309.176	C11H32O5S2	4832.8	6016.48	5722.08	0	0	0	5523.79	0	5523.79	0.00412306
1.24	460.673		2251.51	2221.27	1862.39	0	0	0	2111.72	0	2111.72	0.00348394
1.24	368.733		2121.3	2000.92	2131.76	0	0	0	2084.66	0	2084.66	0.000405265
1.24	212.852		114580	120908	118262	0	0	0	117917	0	117917	0.000242061
1.24	247.913		2677.51	2824.81	2766.27	0	0	0	2756.2	0	2756.2	0.000241255
1.25	519.779		2427.72	2473.42	2059.65	0	0	0	2320.26	0	2320.26	0.00317108
1.25	380.097		3951.74	3448.27	3930.66	0	0	0	3776.89	0	3776.89	0.00188986
1.25	251.031	C8H11O7P	8462.25	8830.18	9720.96	0	0	0	9004.47	0	9004.47	0.00171759
1.25	383.847	C7H2N3O4PS5	3508.32	3795.56	3935.99	0	0	0	3746.62	0	3746.62	0.00112656
1.26	261.929	C7H3NO4S3	3289.5	3357.77	2813.92	0	0	0	3153.73	0	3153.73	0.00292864
1.26	272.172	C9H26N3O4P	3457.7	3512.92	3983.47	0	0	0	3651.36	0	3651.36	0.00208071
1.26	397.863	C8H4N3O4PS5	3032.87	3083.41	3067.05	0	0	0	3061.11	0	3061.11	2.3661e-05
1.27	246.156	C9H19N5O3	6236.83	5358.02	7022.87	0	0	0	6205.9	0	6205.9	0.00595004
1.27	273.024	C10H8O9	2499.82	2068.29	2342.88	0	0	0	2303.66	0	2303.66	0.00298317
1.27	266.161	C12H19N5O2	4498.16	3896.02	3965.17	0	0	0	4119.78	0	4119.78	0.00212552
1.27	232.141	C8H17N5O3	1812.5	1576.01	1789.31	0	0	0	1725.94	0	1725.94	0.00189618
1.27	319.16	C8H20N10O5	3157.47	3503.44	3260.76	0	0	0	3307.22	0	3307.22	0.000959919
1.28	293.136		1429.82	1314.96	1841.45	0	0	0	1528.74	0	1528.74	0.0107548
1.28	276.167	C11H17N9	1720.15	1968.37	1699.59	0	0	0	1796.03	0	1796.03	0.00230471
1.28	342.141	C13H19N5O6	2261.24	2104.04	2473.01	0	0	0	2279.43	0	2279.43	0.0021921
1.28	397.076	C12H21N4O5PS2	3549.41	3516.79	3963.19	0	0	0	3676.46	0	3676.46	0.00152367
1.28	517.012	C13H12N10O7S3	2893.53	3286.02	3053.88	0	0	0	3077.81	0	3077.81	0.00136746
1.28	262.149	C9H27NO3S2	1762.66	1729.97	1605.35	0	0	0	1699.33	0	1699.33	0.000794427
1.28	337.174	C10H29N2O8P	21787.5	20717.5	21020.6	0	0	0	21175.2	0	21175.2	0.000226033
1.29	233.125	C8H16N4O4	7019.66	6764.54	6088.49	0	0	0	6624.23	0	6624.23	0.00175422
1.29	499.225	C11H34N10O10S	2753.72	3083.52	3022.06	0	0	0	2953.1	0	2953.1	0.00117359
1.29	296.067	C8H9N9O2S	17260.3	18987.3	19118.2	0	0	0	18455.3	0	18455.3	0.00105069
1.29	323.15	C10H22N6O4S	1714.65	1683.93	1541.53	0	0	0	1646.71	0	1646.71	0.00104723
1.29	289.15	C11H20N4O5	4637.44	4276.9	4327.94	0	0	0	4414.09	0	4414.09	0.000650557
1.29	381.081	C11H23N2O8P	65814.5	65514	69059.7	0	0	0	66796.1	0	66796.1	0.000288676
1.29	290.147	C13H21N3O3	5120.91	5355.21	5267.09	0	0	0	5247.74	0	5247.74	0.000169467
1.29	327.115	C11H10N12O	2127.56	2128.15	2111.17	0	0	0	2122.29	0	2122.29	6.87395e-06
1.3	307.152	C13H18N6O3	3658.53	2701.4	2858.63	0	0	0	3072.85	0	3072.85	0.00917229
1.3	248.113	C11H21NOS2	3086.3	2623.61	2723.73	0	0	0	2811.21	0	2811.21	0.00249014
1.3	353.086	C10H25O7PS2	12049.3	11312.2	11909.1	0	0	0	11756.9	0	11756.9	0.000369288
1.3	723.197	C18H34N12O17S	2823.1	2807.46	2841.95	0	0	0	2824.17	0	2824.17	1.24663e-05
1.31	274.095		1994.26	1776.39	1737.06	0	0	0	1835.9	0	1835.9	0.00189293
1.31	292.104	C12H13N5O4	4339.82	4065.96	3806.15	0	0	0	4070.64	0	4070.64	0.00142954
1.31	184.073	C5H14NO4P	6909.29	7298.63	7757.94	0	0	0	7321.95	0	7321.95	0.00112016
1.31	354.11	C34H38N6O5S3	3354.44	3386.55	3481.75	0	0	0	3407.58	0	3407.58	0.000125825
1.32	360.152	C11H26N3O8P	2822.72	2317.14	2367.31	0	0	0	2502.39	0	2502.39	0.00410472
1.32	304.163		3752.58	3942.69	4069.33	0	0	0	3921.53	0	3921.53	0.000550479
1.32	258.111	C8H20NO6P	109146	105137	104555	0	0	0	106279	0	106279	0.00018434
1.33	490.176	C19H30N7O3PS	3970.42	3297.95	3845.01	0	0	0	3704.46	0	3704.46	0.00309155
1.33	462.183	C17H27N5O10	2174.63	2411.35	2062.71	0	0	0	2216.23	0	2216.23	0.00214344
1.33	525.167	C32H48N28O6S4	1794.44	1945.49	2085.45	0	0	0	1941.79	0	1941.79	0.00186738
1.34	252.145	C11H25NOS2	1950.5	2168.05	2071.54	0	0	0	2063.36	0	2063.36	0.000928958
1.34	236.149		1940.09	1841	1914.49	0	0	0	1898.52	0	1898.52	0.000244602
1.34	381.081	C11H23N2O8P	90912.5	92576.5	94814.7	0	0	153.782	92767.9	51.2605	92716.7	0.000144421
1.35	503.208	C13H35N10O11P	2399.49	2311.38	3149.05	0	0	0	2619.97	0	2619.97	0.0101332
1.35	702.266	C21H49N7O13P2S	3180.55	3001.95	3113.41	0	0	0	3098.64	0	3098.64	0.000282407
1.36	202.107	C9H15NO4	3064.4	3518.86	3279.55	0	0	0	3287.61	0	3287.61	0.00159014
1.37	360.15	C12H25NO11	1878.5	1388.24	1555.46	0	0	0	1607.4	0	1607.4	0.00791802
1.37	253.072	C13H8N4O2	1487.27	1664.04	1792.74	0	0	0	1648.02	0	1648.02	0.00287423
1.37	458.188	C18H27N5O9	11338.5	12070.5	10395	0	0	0	11268	0	11268	0.00184709
1.37	274.188	C11H23N5O3	4467.71	4635.65	5069.56	0	0	0	4724.3	0	4724.3	0.00143736
1.38	204.044		2510.54	1922.49	1475.92	0	0	0	1969.65	0	1969.65	0.0223635
1.38	203.15	C8H18N4O2	2072.33	1430.28	1893	0	0	0	1798.54	0	1798.54	0.0111213
1.38	546.161	C21H24N9O7P	2086.3	2193.94	2488.91	0	0	0	2256.39	0	2256.39	0.00283253
1.38	522.203	C18H35NO16	8124.72	7779.9	8363.77	0	0	0	8089.46	0	8089.46	0.000438586
1.39	305.141		2634.43	2451.51	1965.98	0	0	0	2350.64	0	2350.64	0.00712223
1.39	543.133	C13H26N12O6S3	2611.4	2410.67	2138.4	0	0	0	2386.82	0	2386.82	0.00328142
1.39	213.124		1408.81	1237.95	1428.13	0	0	0	1358.3	0	1358.3	0.0019735
1.4	707.221	C24H45N4O14P3	1876.26	1518.12	1482.21	0	0	0	1625.53	0	1625.53	0.00593533
1.4	254.078		1526.98	1288.31	1660.92	0	0	0	1492.07	0	1492.07	0.00529129
1.4	209.106		2299.28	2718.11	2866.85	0	0	0	2628.08	0	2628.08	0.00415401
1.4	244.14	C9H17N5O3	5204.81	5314.34	4576.2	0	0	0	5031.79	0	5031.79	0.00208239
1.4	229.152	C7H16N8O	1711.2	1701.96	1709.18	0	0	0	1707.45	0	1707.45	2.69654e-06
1.41	201.123		1214.32	1014.63	1486.01	0	0	0	1238.32	0	1238.32	0.0119514
1.41	138.055	C7H7NO2	3502.71	4233.83	4681.21	0	0	0	4139.25	0	4139.25	0.00681532
1.41	263.125	C11H14N6O2	3371.8	3982.82	3852.8	0	0	0	3735.81	0	3735.81	0.00246531
1.41	144.618	C14H29N3O3	17793.3	18616.4	19438.9	0	0	0	18616.2	0	18616.2	0.000650482
1.41	218.125	C7H15N5O3	5999.34	6230.05	6303.11	0	0	0	6177.5	0	6177.5	0.000219515
1.42	278.125	C12H15N5O3	1879.46	2307.4	2001.27	0	0	0	2062.71	0	2062.71	0.00378698
1.42	288.106	C9H9N11O	4024.3	4486.94	4030.41	0	0	0	4180.55	0	4180.55	0.0013403
1.42	201.097		3629.62	3308.71	3426.37	0	0	0	3454.9	0	3454.9	0.000735179
1.43	323.711	C28H56N9O6P	2864.66	2856.91	3463	0	0	0	3061.52	0	3061.52	0.00427208
1.43	271.15	C9H22N2O7	3851.22	3865.29	4421.19	0	0	0	4045.9	0	4045.9	0.00214512
1.43	275.082	C17H10N2O2	2167.04	2346.32	2544.27	0	0	0	2352.54	0	2352.54	0.00213758
1.43	272.088	C10H13N3O6	7502.65	6540.25	6960.96	0	0	0	7001.28	0	7001.28	0.00157916
1.43	203.113		5566.83	5183.26	5681.57	0	0	0	5477.22	0	5477.22	0.00075582
1.43	244.113	C8H22NO3PS	8960.98	8526.48	9132.19	0	0	0	8873.22	0	8873.22	0.000412516
1.44	525.167	C45H57N14O6PS4	3375.64	3224.78	2658.62	0	0	0	3086.35	0	3086.35	0.00496342
1.44	529.19	C15H25N14O6P	1323.95	1185.38	1473.02	0	0	0	1327.45	0	1327.45	0.0038917
1.44	259.096	C9H15N4O3P	1970.89	1702.05	1602.98	0	0	0	1758.64	0	1758.64	0.00388313
1.44	533.155	C29H46N24O17P2	2376.97	2572.43	2117.93	0	0	0	2355.78	0	2355.78	0.00310748
1.44	216.141	C22H43N23O	2624.42	2976.17	3003.71	0	0	0	2868.1	0	2868.1	0.00180745
1.44	275.144	C10H27O4PS	2588.1	2384.45	2445.16	0	0	0	2472.57	0	2472.57	0.000595483
1.44	365.107	C14H20O11	19769	19794.7	18905.7	0	0	0	19489.8	0	19489.8	0.000224647
1.45	381.153	C13H33O6PS2	1120.8	2246.46	1826.27	0	0	0	1731.18	0	1731.18	0.0341543
1.45	214.124		2115.78	1582.36	2126.38	0	0	0	1941.51	0	1941.51	0.00844888
1.45	245.114	C11H20N2S2	2785.33	2221.86	2252.1	0	0	0	2419.76	0	2419.76	0.00567043
1.45	154.05	C7H7NO3	2315.72	2652.12	2859.59	0	0	0	2609.14	0	2609.14	0.00366842
1.45	184.06		2724.1	2714.7	3232.47	0	0	0	2890.43	0	2890.43	0.00348352
1.45	227.103		1197.49	1136.95	1344.63	0	0	0	1226.36	0	1226.36	0.00251886
1.45	354.11	C19H34N18O6S3	3016.74	2584.69	2854.51	0	0	0	2818.65	0	2818.65	0.00199243
1.45	493.167		2698.67	2360.65	2462.55	0	0	0	2507.29	0	2507.29	0.00159038
1.45	289.103	C11H16N2O7	1778.61	1850.34	1796.16	0	0	0	1808.37	0	1808.37	0.000142498
1.45	258.157		6860.97	7027.54	7023.52	0	0	0	6970.67	0	6970.67	6.19456e-05
1.46	362.099	C26H41N6O10P3S	5428.99	4721.84	3864.02	0	0	0	4671.62	0	4671.62	0.00925067
1.46	684.256	C21H47N7O12P2S	2201.23	2207.25	2479.44	0	0	0	2295.97	0	2295.97	0.00159304
1.46	442.193	C13H24N13O3P	9487.81	9344.38	8623.2	0	0	0	9151.8	0	9151.8	0.000853394
1.47	241.621	C19H35N3O11	3303.56	3316.47	2497.38	0	0	0	3039.14	0	3039.14	0.00785214
1.47	330.095		3705.6	3330.73	4071.57	0	0	0	3702.63	0	3702.63	0.00331965
1.47	151.626	C15H31N3O3	3118.74	3506.15	2897.82	0	0	0	3174.24	0	3174.24	0.00312235
1.47	183.077		1539.6	1293.11	1477.83	0	0	0	1436.85	0	1436.85	0.00264541
1.47	267.109	C11H14N4O4	5859.13	6560.2	5800.73	0	0	0	6073.35	0	6073.35	0.00161024
1.47	245.114	C10H16N2O5	8794.36	7780.5	8522.93	0	0	0	8365.93	0	8365.93	0.00130936
1.48	255.1		1731.84	1812.98	1334.78	0	0	0	1626.54	0	1626.54	0.00815009
1.48	362.132	C21H19N3OS	1642.72	1996.6	1809.31	0	0	0	1816.21	0	1816.21	0.00315226
1.48	290.146	C10H19N5O5	2853.34	2423.87	2791.68	0	0	0	2689.63	0	2689.63	0.00247537
1.48	237.087	C12H8N6	3257.77	3745.05	3407.3	0	0	0	3470.04	0	3470.04	0.00172057
1.48	242.103		2578.36	2332.6	2253.86	0	0	0	2388.27	0	2388.27	0.00167007
1.48	321.132		2941.29	3005.87	2647.78	0	0	0	2864.98	0	2864.98	0.00147593
1.48	229.082		4290.03	3915.13	3985.45	0	0	0	4063.54	0	4063.54	0.000800688
1.48	274.15		8319.37	8568.98	8675.52	0	0	0	8521.29	0	8521.29	0.000153369
1.49	144.102	C7H13NO2	3388.04	4322.28	5592.25	0	0	0	4434.19	0	4434.19	0.0201267
1.49	232.118	C11H13N5O	1041.34	1237.27	1464.56	0	0	0	1247.72	0	1247.72	0.00946877
1.49	260.136	C9H25NO3S2	3621.13	3403.76	3644.06	0	0	0	3556.32	0	3556.32	0.000463169
1.49	829.282	C21H55N10O16P3S	4663.88	4447.73	4510.81	0	0	0	4540.81	0	4540.81	0.000199682
1.49	291.131	C10H18N4O6	22603.3	21761.4	22278.8	0	0	0	22214.5	0	22214.5	0.000121781
1.5	291.076	C8H6N10O3	1569.29	1968.67	1833.58	0	0	0	1790.51	0	1790.51	0.00426312
1.5	320.148	C11H30NO3PS2	5950.78	4979.75	5630.24	0	0	0	5520.26	0	5520.26	0.00266702
1.5	258.146	C12H15N7	9291.68	8708.38	8119.59	0	0	0	8706.55	0	8706.55	0.00150683
1.5	460.203	C17H33NO13	21208	20136.6	22398.6	0	0	0	21247.8	0	21247.8	0.000944003
1.5	622.255	C16H43N7O16S	1547.86	1604.27	1449.83	0	0	0	1533.99	0	1533.99	0.000864017
1.5	171.113	C8H14N2O2	5898.11	6136.09	6305.96	0	0	0	6113.39	0	6113.39	0.000374137
1.5	212.056	C9H9NO5	2799.93	2849.91	2875.51	0	0	0	2841.78	0	2841.78	6.09871e-05
1.51	277.104	C11H20N2O2S2	2025.49	2032.25	1705.3	0	0	0	1921.01	0	1921.01	0.00313858
1.51	258.092	C21H26N10O2S2	1708.04	1766.83	1840.62	0	0	0	1771.83	0	1771.83	0.00046822
1.51	249.099	C11H12N4O3	4565.18	4545.33	4437.25	0	0	0	4515.92	0	4515.92	7.74806e-05
1.51	428.038	C10H15N5O10P2	3147.96	3112.18	3067.83	0	0	0	3109.32	0	3109.32	5.55629e-05
1.52	318.138		2858.37	4979.75	2904.38	0	0	0	3580.83	0	3580.83	0.0361143
1.52	241.12		1773.23	1597.83	1338.24	0	0	0	1569.76	0	1569.76	0.00641638
1.52	434.121	C46H39N6O8PS	1455.46	1187.15	1247.76	0	0	0	1296.79	0	1296.79	0.00390183
1.52	289.142	C10H25O7P	1822.98	1873.91	1571.12	0	0	0	1756	0	1756	0.00282939
1.52	314.663	C23H42N13O6P	4460.52	4339.97	4953	0	0	0	4584.5	0	4584.5	0.00166871
1.52	274.188	C11H23N5O3	3974.67	3767.13	3625.47	0	0	0	3789.09	0	3789.09	0.000715404
1.53	537.157	C15H25N10O10P	1729.2	1816.52	2177.88	0	0	0	1907.86	0	1907.86	0.00514203
1.53	374.122	C7H19N9O7S	2031.49	2327.79	2009.99	0	0	0	2123.09	0	2123.09	0.00232441
1.53	209.138	C15H32N10O4	18665.3	19005.5	20997.6	0	0	0	19556.1	0	19556.1	0.00138067
1.53	236.149	C10H21NO5	17491	16344.6	16922.1	0	0	0	16919.2	0	16919.2	0.000382353
1.53	272.135		13857.7	13156.3	13326.7	0	0	0	13446.9	0	13446.9	0.000246643
1.53	349.136	C14H31O3PS	14552.5	13965.8	14059.3	0	0	0	14192.5	0	14192.5	0.000164365
1.54	192.077	C9H9N3O2	1864.91	1692.93	2125.21	0	0	0	1894.35	0	1894.35	0.00437107
1.54	365.159	C16H16N10O	4073.13	4128.53	4952	0	0	0	4384.55	0	4384.55	0.00417437
1.54	375.226	C14H35N2O7P	1536.87	1810.58	1838.96	0	0	0	1728.8	0	1728.8	0.00308961
1.54	305.136	C10H25O8P	6481.25	7393.4	7766.76	0	0	0	7213.8	0	7213.8	0.00278956
1.54	257.638	C20H35N9O7	1492.33	1633.29	1592.31	0	0	0	1572.64	0	1572.64	0.000707854
1.55	345.174	C18H24N4OS	1956.49	2335.34	1657.83	0	0	0	1983.22	0	1983.22	0.00963006
1.55	244.629	C17H41N7O3S3	2032.58	1718.1	2146.12	0	0	0	1965.6	0	1965.6	0.00421505
1.55	312.085	C10H18NO8P	11853.3	10682.2	11552	0	0	0	11362.5	0	11362.5	0.000953386
1.55	440.188	C11H34N7O5PS2	4440.03	4081.03	4254.19	0	0	0	4258.42	0	4258.42	0.00059199
1.55	238.084		5556.76	5380.53	5421.55	0	0	0	5452.95	0	5452.95	9.53116e-05
1.56	381.081	C12H21N4O4PS2	6180.4	7595.77	7611.04	0	0	0	7129.07	0	7129.07	0.00439816
1.56	215.103		2086.27	2450.9	2562.29	0	0	0	2366.49	0	2366.49	0.00366956
1.56	325.121		1329.26	1144.41	1287.85	0	0	0	1253.84	0	1253.84	0.00198928
1.56	310.175	C11H19N9O2	1941.75	2244.2	2087.56	0	0	0	2091.17	0	2091.17	0.00173938
1.56	329.157		2123	2074.69	2183.71	0	0	0	2127.13	0	2127.13	0.000219771
1.57	432.128		1638.57	2136.36	1837.11	0	0	0	1870.68	0	1870.68	0.00592839
1.57	319.145	C13H18N8S	2264.27	2649.18	2626.18	0	0	0	2513.21	0	2513.21	0.00245086
1.57	347.097	C12H6N14	3282.87	3135.99	2849.62	0	0	0	3089.49	0	3089.49	0.00169116
1.57	302.137		1931.42	1882.86	1858.45	0	0	0	1890.91	0	1890.91	0.000128602
1.58	202.116	C19H34N2O5S	2462.91	1533.59	2024.55	0	0	0	2007.02	0	2007.02	0.0174198
1.58	285.168	C19H24S	4007.64	3670.66	3925.26	0	0	0	3867.85	0	3867.85	0.000686866
1.58	221.099	C5H12N6O4	1138.78	1058.96	1090.54	0	0	0	1096.1	0	1096.1	0.000448064
1.59	346.168		868.943	1255.15	1160.94	0	0	0	1095.01	0	1095.01	0.0110853
1.59	213.123		1885.42	1891.22	2498.69	0	0	0	2091.78	0	2091.78	0.00932891
1.59	435.21	C18H26N8O5	2065.76	2521.35	1982.2	0	0	0	2189.77	0	2189.77	0.00580262
1.59	301.153	C10H25N2O6P	1544.76	1428.11	1837.99	0	0	0	1603.62	0	1603.62	0.00573121
1.59	316.151		1631.59	2080.29	1742.52	0	0	0	1818.14	0	1818.14	0.0054628
1.59	334.163	C11H23N7O3S	1235.39	1131.95	1348.95	0	0	0	1238.77	0	1238.77	0.00254926
1.59	315.168	C14H18N8O	4599.32	4055.05	4728.46	0	0	0	4460.94	0	4460.94	0.00213273
1.59	328.163	C19H44N16O6P2	2005.42	2266.64	2272.79	0	0	0	2181.62	0	2181.62	0.00162743
1.59	435.209	C18H26N8O5	4836.57	5280.43	5491.01	0	0	0	5202.67	0	5202.67	0.00137156
1.59	224.12	C16H30N8O7	2482.9	2213.8	2279.23	0	0	0	2325.31	0	2325.31	0.00121198
1.59	361.216	C25H28O2	2743.89	2565.91	2521.15	0	0	0	2610.32	0	2610.32	0.000678439
1.59	276.066	C10H9N7OS	5797.97	5489.96	5936.39	0	0	0	5741.44	0	5741.44	0.000527643
1.59	487.178	C18H26N6O10	17162.1	16752.1	17966.8	0	0	0	17293.6	0	17293.6	0.000425287
1.6	212.108	C11H27N12O4P	3590.49	3375.7	4057.79	0	0	0	3674.66	0	3674.66	0.00298888
1.6	276.136		1311.93	1442.14	1455.51	0	0	0	1403.2	0	1403.2	0.0010634
1.6	170.585		2481.78	2267.17	2276.57	0	0	0	2341.84	0	2341.84	0.000892837
1.6	477.172	C17H16N16O2	3071.25	2945.63	2920.84	0	0	0	2979.24	0	2979.24	0.000244134
1.61	278.629		1096.26	1492.16	1585.51	0	0	0	1391.31	0	1391.31	0.0114197
1.61	265.14	C23H41N6O4PS	3179.15	2295.85	2630.08	0	0	0	2701.7	0	2701.7	0.0089614
1.61	285.138	C12H28OS3	1601.07	1186.75	1495	0	0	0	1427.61	0	1427.61	0.00749103
1.61	274.188	C11H23N5O3	2977.75	2512.98	3158.1	0	0	0	2882.95	0	2882.95	0.00441369
1.61	345.226	C14H28N6O4	3160.08	2937.82	2571.88	0	0	0	2889.93	0	2889.93	0.0035024
1.61	389.216		2405.45	2420.49	2011.12	0	0	0	2279.02	0	2279.02	0.00344028
1.61	515.145	C33H63N2O28P3	3795.26	3418.57	4168.58	0	0	0	3794.14	0	3794.14	0.00324052
1.61	315.145	C16H26O2S2	1421.89	1473.72	1454.19	0	0	0	1449.93	0	1449.93	0.000108625
1.62	375.237	C13H35N4O6P	3985.63	3810.49	3360.86	0	0	0	3718.99	0	3718.99	0.00249385
1.62	335.147	C15H14N10	5507.82	5434.87	6189.16	0	0	0	5710.62	0	5710.62	0.00176449
1.63	260.134	C30H30N8O	1131.67	1013.27	772.78	0	0	0	972.573	0	972.573	0.011581
1.63	193.13		1733.42	2160.47	1940.11	0	0	0	1944.67	0	1944.67	0.00399592
1.63	262.129	C12H23NOS2	5262.21	4989.73	4586.85	0	0	0	4946.26	0	4946.26	0.00156917
1.63	378.161	C15H28N3O4PS	2471.96	2718.4	2425.63	0	0	0	2538.67	0	2538.67	0.00127841
1.63	335.147	C13H22N2O8	4726.58	4389.27	4956.32	0	0	0	4690.72	0	4690.72	0.00123015
1.63	291.131	C10H20N4O7	48512.6	47318.9	50028.1	0	0	0	48619.8	0	48619.8	0.00025986
1.63	289.163		5799.71	5827.04	5992.34	0	0	0	5873.03	0	5873.03	0.000104962
1.63	274.152	C11H15N9	27837.7	27786.4	28040	0	0	0	27888	0	27888	7.70899e-06
1.64	286.143	C9H23N3O5S	1997.66	1521.09	2022.62	0	0	0	1847.12	0	1847.12	0.00771369
1.64	588.182	C37H72N6O30P2S	1514.04	1246.9	1283.01	0	0	0	1347.98	0	1347.98	0.00383148
1.64	216.123	C11H13N5	2896.53	2672.09	2600.9	0	0	0	2723.18	0	2723.18	0.00106839
1.64	440.189	C10H25N13O5S	5800.87	5867.18	6403.13	0	0	0	6023.73	0	6023.73	0.00100037
1.65	344.161	C11H21N9O2S	5173.78	6339.46	6020.32	0	0	0	5844.52	0	5844.52	0.00352244
1.65	596.172	C41H71N6O26PS3	2115.24	2018.98	2366.26	0	0	0	2166.83	0	2166.83	0.0022745
1.66	280.152	C11H17N7O2	4322.4	4030.01	4758.79	0	0	0	4370.4	0	4370.4	0.00233919
1.66	227.103	C10H14N2O4	6196.12	6819.93	6392.14	0	0	0	6469.4	0	6469.4	0.000809464
1.67	453.174		2392.62	2294.48	1927.55	0	0	0	2204.88	0	2204.88	0.00409515
1.67	304.158	C14H25NO4S	4752.11	4411.43	5435.71	0	0	0	4866.42	0	4866.42	0.00380784
1.67	251.637	C18H51N3O2S5	1147.56	1317.92	1095.73	0	0	0	1187.07	0	1187.07	0.00318127
1.67	216.119	C19H34N4O5S	1109.86	957.286	1150.88	0	0	0	1072.67	0	1072.67	0.00300116
1.67	386.204		2551.52	2217.34	2220.91	0	0	0	2329.92	0	2329.92	0.00225408
1.67	348.152		2931.41	2534.17	2889.69	0	0	0	2785.09	0	2785.09	0.00204168
1.67	209.092		3114.32	3436.37	3525.96	0	0	0	3358.89	0	3358.89	0.00138178
1.67	239.103	C12H10N6	7722	8634.2	7844.88	0	0	0	8067.03	0	8067.03	0.00125277
1.67	251.104	C12H14N2O4	3569.25	3881.81	3490.06	0	0	0	3647.04	0	3647.04	0.00107357
1.67	290.137	C9H24NO7P	9031.11	8349.88	8264.42	0	0	0	8548.47	0	8548.47	0.000804275
1.67	229.118		4823.77	5255.86	5132.49	0	0	0	5070.71	0	5070.71	0.000641588
1.67	233.092		2195.14	2032.92	2185.6	0	0	0	2137.89	0	2137.89	0.000603813
1.67	373.173	C8H24N10O5S	2005.65	2121.15	2027.69	0	0	0	2051.49	0	2051.49	0.000297657
1.67	305.136	C10H25O8P	92046.9	92734.7	92474.1	0	0	0	92418.5	0	92418.5	4.70599e-06
1.68	246.12	C8H23NO3S2	3070.61	3949.84	3549.71	0	0	0	3523.39	0	3523.39	0.00516294
1.68	315.155	C27H48O16	5503.93	4484.58	4463.14	0	0	0	4817.22	0	4817.22	0.00504365
1.68	317.145	C11H24O10	1425.2	1454.72	1690.22	0	0	0	1523.38	0	1523.38	0.00301613
1.68	222.656	C26H41N3OS	1812.87	2071.55	1748.79	0	0	0	1877.74	0	1877.74	0.00274904
1.68	324.13		1884.57	2135.75	2013.5	0	0	0	2011.28	0	2011.28	0.00129751
1.69	448.203		4770.92	4335.14	4403.76	0	0	0	4503.27	0	4503.27	0.000901248
1.69	349.137	C13H16N8O4	16792.2	17190.2	17820.8	0	0	0	17267.7	0	17267.7	0.00030055
1.7	136.062	C5H5N5	2692.69	3815.62	3795.65	0	0	0	3434.65	0	3434.65	0.0114689
1.7	504.192	C15H35N7O6P2S	4878.34	6972.34	6758.79	0	0	0	6203.16	0	6203.16	0.0113072
1.7	403.232		3029.05	2246.75	2335.92	0	0	0	2537.24	0	2537.24	0.009363
1.7	677.199	C56H48N28O15	842.895	1075.8	1154.09	0	0	0	1024.26	0	1024.26	0.0082229
1.7	221.625	C11H31N13O4S	3641.86	2933.1	3027.27	0	0	0	3200.75	0	3200.75	0.00478595
1.7	636.221	C22H42N3O14PS	1871.96	1925.97	2132.29	0	0	0	1976.74	0	1976.74	0.00160643
1.7	348.072	C10H9N11O2S	73461.1	78832	75499.8	0	0	0	75931	0	75931	0.000424734
1.71	361.174		1824.51	2506.59	1796.35	0	0	0	2042.48	0	2042.48	0.0126783
1.71	213.123		2303.87	1934.74	2196.61	0	0	0	2145.07	0	2145.07	0.00260178
1.71	347.169	C12H22N6O6	4467.19	4165.2	3877.99	0	0	0	4170.13	0	4170.13	0.00165983
1.71	247.128		2130.71	2279.7	2306.81	0	0	0	2239.07	0	2239.07	0.000597201
1.72	330.146	C18H15N7	2376.82	2115.5	1493.41	0	0	0	1995.25	0	1995.25	0.0168109
1.72	303.12		4108.27	4393.25	4532.86	0	0	0	4344.79	0	4344.79	0.000825886
1.72	273.119	C10H24O4S2	10705.9	10377.8	11002.4	0	0	0	10695.3	0	10695.3	0.000284308
1.73	222.087	C10H11N3O3	5185.16	6388.96	4630.63	0	0	0	5401.58	0	5401.58	0.00910582
1.73	345.225	C14H28N6O4	2900.59	2598.99	2176.33	0	0	0	2558.64	0	2558.64	0.00667202
1.73	259.13		1501.98	1627.7	1837.2	0	0	0	1655.63	0	1655.63	0.00346933
1.73	228.099	C10H9N7	1757.35	1812.99	1747.13	0	0	0	1772.49	0	1772.49	0.000133274
1.73	288.204	C12H25N5O3	19225.6	18654.1	18586.4	0	0	0	18822	0	18822	0.000116008
1.74	344.09	C30H14N20O2	1596.48	2001.69	1534.69	0	0	0	1710.95	0	1710.95	0.00724779
1.74	332.157	C13H33NS4	2495.82	2397.65	1905.24	0	0	0	2266.24	0	2266.24	0.00643722
1.74	666.245	C21H45N7O11P2S	2439.92	2724.45	2591.68	0	0	0	2585.35	0	2585.35	0.00100929
1.74	225.124		2715.28	2493.22	2728.6	0	0	0	2645.7	0	2645.7	0.000831478
1.75	756.279	C35H103N18O36PS4	771.616	1133.58	1386.01	0	0	0	1097.07	0	1097.07	0.0254105
1.75	271.131	C10H23O6P	2070.53	2385.23	1616.01	0	0	0	2023.92	0	2023.92	0.0119522
1.75	425.114	C21H35N22O10P3	1301.59	1106.85	1438.9	0	0	0	1282.45	0	1282.45	0.00559516
1.75	329.186		4237.86	4632.89	4053.84	0	0	0	4308.2	0	4308.2	0.00156836
1.75	361.198		3396.47	3643.53	3184.47	0	0	0	3408.16	0	3408.16	0.00151139
1.76	364.067	C17H9N5O5	3230.97	3520.31	3922.88	0	0	0	3558.05	0	3558.05	0.00316437
1.76	272.126		4980.49	4695.12	4437.61	0	0	0	4704.41	0	4704.41	0.00110884
1.76	395.168	C14H27N4O7P	3655.42	3672.43	4007.37	0	0	0	3778.41	0	3778.41	0.00091844
1.76	811.272	C20H44N16O15P2	1796.81	1686.11	1829.7	0	0	0	1770.87	0	1770.87	0.000600981
1.77	549.736	C24H73N23O20P2S	1226.83	1354.21	1543.93	0	0	0	1374.99	0	1374.99	0.00445919
1.77	364.067	C10H9N11O3S	2648.27	3207.53	2865.85	0	0	0	2907.21	0	2907.21	0.0031198
1.77	275.125		7369.1	6411.69	7684.89	0	0	0	7155.23	0	7155.23	0.00284969
1.77	152.058		1960.94	2310.03	2205.08	0	0	0	2158.68	0	2158.68	0.00228686
1.77	179.104	C21H28N2OS	1375.15	1536.1	1616.01	0	0	0	1509.09	0	1509.09	0.00219569
1.77	467.188	C21H31N4O4PS	8403.05	9012.16	8861.39	0	0	0	8758.87	0	8758.87	0.000436975
1.77	347.232	C12H34N4O5S	1870.06	1966.51	1898.53	0	0	0	1911.7	0	1911.7	0.000223894
1.77	246.133		2863.31	2812.69	2946.08	0	0	0	2874.03	0	2874.03	0.000182938
1.77	318.132	C10H24NO8P	6137.48	6326.94	6338.29	0	0	0	6267.57	0	6267.57	0.000107957
1.78	365.113	C11H26O9P2	2046.51	2612.83	2297.99	0	0	0	2319.11	0	2319.11	0.00495311
1.78	260.161		5538.96	5870.74	5287.44	0	0	0	5565.71	0	5565.71	0.000919815
1.79	358.169		1377.56	2033.8	1831.65	0	0	0	1747.67	0	1747.67	0.0121035
1.79	200.148		2756.81	2354.14	2646.52	0	0	0	2585.82	0	2585.82	0.00215154
1.79	349.137	C13H16N8O4	17922.1	15571.4	17635.3	0	0	0	17042.9	0	17042.9	0.0018821
1.79	290.136	C12H15N7O2	5461.13	5483.28	4944.56	0	0	0	5296.32	0	5296.32	0.00110244
1.79	439.193	C12H27N10O6P	1016.65	1069.66	977.373	0	0	0	1021.23	0	1021.23	0.000684902
1.79	338.184	C15H23N5O4	10694.1	9870.33	10491.3	0	0	0	10351.9	0	10351.9	0.000572575
1.79	288.204	C12H25N5O3	22477	23868.4	22897.5	0	0	0	23080.9	0	23080.9	0.00031851
1.79	467.188	C21H31N4O4PS	3050.61	3195.74	3170.09	0	0	0	3138.81	0	3138.81	0.000202931
1.8	302.136	C10H24NO7P	46972.6	43126	46278.4	0	0	0	45459	0	45459	0.000677217
1.81	268.136	C6H17N7O5	2087.36	1533.71	1808.78	0	0	0	1809.95	0	1809.95	0.00770756
1.81	316.116		2192.79	1917.62	1837.51	0	0	0	1982.64	0	1982.64	0.00293174
1.81	199.131	C19H41O4PS	4924	4822.56	4389.12	0	0	0	4711.89	0	4711.89	0.00120957
1.81	286.152	C14H21N3O2	110327	108472	112218	0	0	0	110339	0	110339	9.60104e-05
1.82	448.198	C16H17N17	1210.08	1271.38	1068.15	0	0	0	1183.2	0	1183.2	0.00257744
1.82	304.148	C16H21N3OS	1971.31	2080.27	1955.81	0	0	0	2002.46	0	2002.46	0.000382167
1.82	269.122	C7H20N6OS2	3936.8	3942.02	3747.14	0	0	0	3875.32	0	3875.32	0.000273562
1.82	252.099	C12H9N7	2424.56	2340.45	2415.1	0	0	0	2393.37	0	2393.37	0.000123517
1.83	506.141	C31H54N4O33	1295.36	1211.26	1249.35	0	0	0	1251.99	0	1251.99	0.000376948
1.83	242.115	C8H20NO5P	1810.36	1846.32	1875.51	0	0	0	1844.06	0	1844.06	0.000104391
1.84	504.196	C16H41NO10S3	797.308	1080.18	1016.66	0	0	0	964.716	0	964.716	0.00779736
1.84	216.121	C10H31N12O5P	5423.24	4637.72	5211.1	0	0	0	5090.69	0	5090.69	0.0021173
1.84	226.071		3587.75	3835.51	3807.16	0	0	0	3743.47	0	3743.47	0.000437103
1.84	331.126		13057.4	12571.6	12268.5	0	0	0	12632.5	0	12632.5	0.000330685
1.85	194.089		1703.16	1043.38	1817.23	0	0	0	1521.25	0	1521.25	0.0242288
1.85	368.158		3698.18	3008.77	3600.41	0	0	0	3435.79	0	3435.79	0.00390617
1.85	400.194	C15H25N7O6	3471	3122.45	3029.24	0	0	0	3207.56	0	3207.56	0.00175209
1.86	184.065	C6H9N5S	1155.21	1928.73	1419.57	0	0	0	1501.17	0	1501.17	0.0221091
1.86	282.157	C10H24N3O4P	2837.22	2115.42	2196.01	0	0	0	2382.88	0	2382.88	0.00905919
1.86	362.169	C14H27N5O2S2	4602.38	4848.51	4162.1	0	0	0	4537.66	0	4537.66	0.00195204
1.86	260.125	C10H17N3O5	5541.67	4868.75	5096.04	0	0	0	5168.82	0	5168.82	0.00145879
1.86	331.236	C13H35N2O5P	2085.82	2064.94	2281.01	0	0	0	2143.92	0	2143.92	0.00102837
1.86	221.092		2190.54	2383.95	2190.08	0	0	0	2254.86	0	2254.86	0.000818411
1.87	354.215		2416.73	3034.04	2626.65	0	0	0	2692.47	0	2692.47	0.00449932
1.87	424.183	C11H27N11O6S	3436.68	3285.24	3783.3	0	0	0	3501.74	0	3501.74	0.00176747
1.87	338.146	C14H19N5O5	3546.34	3368.98	3818.39	0	0	0	3577.9	0	3577.9	0.00133157
1.87	354.142	C12H24N3O7P	3838.99	3493.06	3620.11	0	0	0	3650.72	0	3650.72	0.000764911
1.87	373.183	C12H37O6PS2	7901.92	8147.57	7709.49	0	0	0	7919.66	0	7919.66	0.000256139
1.87	440.191	C13H33N3O11S	7084.43	7288.02	7282.85	0	0	0	7218.44	0	7218.44	8.61847e-05
1.87	387.189		6361.06	6524.85	6335.69	0	0	0	6407.2	0	6407.2	8.55904e-05
1.88	192.066	C10H9NO3	2370.29	2464.33	2060.9	0	0	0	2298.51	0	2298.51	0.00279931
1.88	381.189		1216.35	1048.74	1083.5	0	0	0	1116.19	0	1116.19	0.00208697
1.88	388.257	C18H29N9O	3917.11	3456.28	3457.74	0	0	0	3610.38	0	3610.38	0.00179962
1.88	229.119		2208.11	2243.3	2517.28	0	0	0	2322.9	0	2322.9	0.001765
1.88	256.093		11140.5	9907.56	10970.8	0	0	0	10672.9	0	10672.9	0.00130417
1.88	300.13		7545.82	6880.22	6985.44	0	0	0	7137.16	0	7137.16	0.000836697
1.89	337.182	C34H44N10O5	3828.93	3007.91	4073.76	0	0	0	3636.87	0	3636.87	0.00776324
1.89	361.245	C16H32N4O5	2236.98	1708.11	1777.3	0	0	0	1907.46	0	1907.46	0.00748563
1.89	286.646	C23H33N13O5	1137.3	945.772	1235.9	0	0	0	1106.33	0	1106.33	0.00587486
1.89	276.09	C11H19NO6S	3364.77	2877.5	2916.91	0	0	0	3053.06	0	3053.06	0.00260965
1.89	238.071	C11H11NO5	7711.14	7723.42	8830.2	0	0	0	8088.25	0	8088.25	0.00209723
1.89	314.089	C14H11N5O4	6888.6	5908.88	6349.57	0	0	0	6382.35	0	6382.35	0.00196444
1.89	243.1	C7H18N2O5S	2751.78	2813.62	3105.1	0	0	0	2890.16	0	2890.16	0.00141776
1.89	238.074	C8H15NO5S	3715.82	3863.14	3978.27	0	0	0	3852.41	0	3852.41	0.000388502
1.89	275.135	C11H22N4S2	76368.4	77525.3	77866.5	0	0	0	77253.4	0	77253.4	3.44287e-05
1.9	242.63		1832.31	2097.66	2351.52	0	0	0	2093.83	0	2093.83	0.00508606
1.9	257.114	C12H20N2S2	5600.7	5832.22	5228.71	0	0	0	5553.88	0	5553.88	0.00100028
1.91	179.081		2355.18	2946.99	2590.45	0	0	0	2630.87	0	2630.87	0.00424851
1.91	289.177	C14H20N6O	2991.49	3441.7	3483.36	0	0	0	3305.52	0	3305.52	0.0022618
1.91	207.114	C11H28N10O7	2284.27	2090.67	2076.47	0	0	0	2150.47	0	2150.47	0.000969994
1.92	209.093	C10H12N2O3	1269.18	991.794	1074.09	0	0	0	1111.69	0	1111.69	0.00542973
1.92	357.151	C13H28N2O5S2	2149.46	1674.1	1969.89	0	0	0	1931.15	0	1931.15	0.00511051
1.92	392.174		3049.84	2578.82	3162.05	0	0	0	2930.24	0	2930.24	0.00369721
1.92	215.139		3630.83	4152.6	4223.52	0	0	0	4002.32	0	4002.32	0.00217279
1.92	273.124	C8H16N8OS	2468.95	2274.24	2631.4	0	0	0	2458.2	0	2458.2	0.00175939
1.92	239.104		2633.27	2393.2	2417.43	0	0	0	2481.3	0	2481.3	0.00094439
1.93	629.241	C14H32N18O9S	1078.29	1504.75	1706.04	0	0	0	1429.69	0	1429.69	0.0163455
1.93	388.145		2913.26	2213.01	3157.31	0	0	0	2761.19	0	2761.19	0.010342
1.93	412.095	C11H17N5O12	6640.83	5957.09	4727.06	0	0	0	5774.99	0	5774.99	0.00926961
1.93	332.157	C13H25N5OS2	5586.5	4893.82	4303.44	0	0	0	4927.92	0	4927.92	0.00561353
1.93	318.131	C12H19N3O7	14480	13522.2	12882.6	0	0	0	13628.3	0	13628.3	0.00115812
1.93	318.131	C13H15N7O3	10725.7	9732.93	10715	0	0	0	10391.2	0	10391.2	0.00100183
1.93	272.125	C12H13N7O	12501.8	11390.8	11444.4	0	0	0	11779	0	11779	0.000941722
1.93	274.103	C10H15N3O6	6637.28	6161.07	6331.94	0	0	0	6376.76	0	6376.76	0.000476772
1.93	426.084	C12H20N5O8PS	3395.97	3301.81	3381.17	0	0	0	3359.65	0	3359.65	7.57036e-05
1.94	506.246	C18H23N19	1427.03	1552.02	1253.02	0	0	0	1410.69	0	1410.69	0.00375577
1.94	286.149	C10H23NO8	3119.59	3476.79	3019.72	0	0	0	3205.37	0	3205.37	0.00186819
1.94	389.241	C17H32N4O6	10259.5	8833.23	9485.34	0	0	0	9526.02	0	9526.02	0.0018674
1.94	242.121	C12H19NO2S	5660.4	5111.43	5388.39	0	0	0	5386.74	0	5386.74	0.000864395
1.94	227.139		5882.72	5613.6	5756.58	0	0	0	5750.97	0	5750.97	0.000182684
1.95	297.041	C8H14N2O6P2	2949.47	2674.17	2430.69	0	0	0	2684.78	0	2684.78	0.00310086
1.95	197.056	C8H8N2O4	3520.89	4047.28	3894.7	0	0	0	3820.95	0	3820.95	0.00167047
1.95	409.188	C11H32N6O6S2	1664.28	1544.61	1644.15	0	0	0	1617.68	0	1617.68	0.000522595
1.96	252.103		2149.52	1898.33	1534.61	0	0	0	1860.82	0	1860.82	0.00907633
1.96	279.14	C25H49O7PS2	1835.28	1911.74	2304.65	0	0	0	2017.22	0	2017.22	0.00515516
1.96	397.222	C21H32O7	2932.49	2325.46	2463.77	0	0	0	2573.91	0	2573.91	0.00505421
1.96	140.034	C6H5NO3	1888.38	2004.09	2248.85	0	0	0	2047.11	0	2047.11	0.00268342
1.96	226.073	C11H7N5O	1373.81	1203.75	1433.41	0	0	0	1336.99	0	1336.99	0.00263812
1.96	370.21	C14H32N3O6P	4101.2	3731.88	3633.62	0	0	0	3822.24	0	3822.24	0.0013839
1.96	343.169	C16H26N2O4S	8640.72	9187.12	8842.59	0	0	0	8890.14	0	8890.14	0.000321789
1.97	168.095		1910.99	1533.74	2080.66	0	0	0	1841.8	0	1841.8	0.00761342
1.97	356.195	C13H30N3O6P	2391.69	2867.9	2337.08	0	0	0	2532.22	0	2532.22	0.00440266
1.97	317.22	C15H24N8	3370.67	2702.76	3015.76	0	0	0	3029.73	0	3029.73	0.00403074
1.97	454.204	C12H28N11O6P	2077.35	2364.05	1926.77	0	0	0	2122.73	0	2122.73	0.00363062
1.97	334.148	C24H42N8O14	2374.51	2667.21	2717.89	0	0	0	2586.54	0	2586.54	0.00170752
1.97	344.159	C12H22N7O3P	7883.25	8256.79	8778.38	0	0	0	8306.14	0	8306.14	0.000975229
1.97	396.156	C14H21N9O3S	4701.67	5223.71	5076.67	0	0	0	5000.69	0	5000.69	0.000964475
1.98	388.258	C15H38N3O6P	2111.18	1565.84	1341.71	0	0	0	1672.91	0	1672.91	0.0181477
1.98	402.244		1550.79	1451.91	1216	0	0	0	1406.23	0	1406.23	0.00495015
1.98	292.15	C11H21N3O6	2859.65	2792.26	3400.75	0	0	0	3017.56	0	3017.56	0.00404839
1.98	310.177	C13H28NO5P	3169.85	3640.83	3816.87	0	0	0	3542.52	0	3542.52	0.00295925
1.98	298.142		2856.35	3008.44	3093.18	0	0	0	2985.99	0	2985.99	0.000537881
1.98	275.125		12440.6	12948.9	13090.2	0	0	0	12826.6	0	12826.6	0.000236382
1.99	253.119		2074.26	1643.32	1411.82	0	0	0	1709.8	0	1709.8	0.0126431
1.99	403.177	C18H22N6O5	5363.59	4177.76	5211.75	0	0	0	4917.7	0	4917.7	0.00569037
2	444.215		2030.87	1960.78	1296.11	0	0	0	1762.59	0	1762.59	0.0171889
2	331.126		6932.37	7678.8	6168.36	0	0	0	6926.51	0	6926.51	0.00393952
2	305.137	C11H21N4O4P	5978.34	5312.74	6043.27	0	0	0	5778.12	0	5778.12	0.00162824
2	362.167	C13H23N5O7	5968.85	5979.31	5361.42	0	0	0	5769.86	0	5769.86	0.0012507
2	251.104	C10H19O5P	1365.68	1391.79	1294.18	0	0	0	1350.55	0	1350.55	0.000466348
2	340.2	C16H21N9	4084.59	3951.52	3901.09	0	0	0	3979.07	0	3979.07	0.000189137
2.01	256.129	C11H17N3O4	1262.28	839.944	1130.77	0	0	0	1077.66	0	1077.66	0.0131421
2.01	450.17		1035.17	1509.68	1166.13	0	0	0	1237	0	1237	0.0128312
2.01	400.196		2599.98	2712.69	2151.03	0	0	0	2487.9	0	2487.9	0.00472086
2.01	226.119	C10H15N3O3	1497.88	1441.56	1216.96	0	0	0	1385.47	0	1385.47	0.00381399
2.01	269.158		1430.35	1290.23	1528.59	0	0	0	1416.39	0	1416.39	0.00237574
2.01	302.136	C13H15N7O2	25627.9	23324.1	22589.2	0	0	0	23847.1	0	23847.1	0.00147
2.02	242.096	C10H15N3O2S	1312.67	887.969	1428.93	0	0	0	1209.85	0	1209.85	0.0179692
2.02	199.107		1823.7	1248.55	1652.23	0	0	0	1574.83	0	1574.83	0.011517
2.02	462.22		2767.06	2212.52	2338.68	0	0	0	2439.42	0	2439.42	0.00469944
2.02	227.067		1733.31	1447.28	1819.01	0	0	0	1666.53	0	1666.53	0.00451659
2.02	373.257	C16H32N6O4	3144.7	2934.37	3619.67	0	0	0	3232.91	0	3232.91	0.00390755
2.02	303.12	C12H18N2O7	5681.42	6358.16	5521.88	0	0	0	5853.82	0	5853.82	0.00191207
2.02	288.119		2784.36	3023.95	2797.28	0	0	0	2868.53	0	2868.53	0.00073479
2.02	401.173	C12H37N2O4PS3	7573.95	7469.2	7063.16	0	0	0	7368.77	0	7368.77	0.000446549
2.02	274.188	C11H23N5O3	3449.52	3306.37	3418.16	0	0	0	3391.35	0	3391.35	0.000164047
2.02	375.228		4107.55	4020.31	4016.29	0	0	0	4048.05	0	4048.05	5.40937e-05
2.03	534.167	C13H28N9O12P	2274.89	2795.8	2816.16	0	0	0	2628.95	0	2628.95	0.00450874
2.03	272.125	C12H13N7O	21025.2	20532.5	20772.1	0	0	0	20776.6	0	20776.6	4.6865e-05
2.04	286.091	C6H16N5O6P	3239.26	3996.74	3452.22	0	0	0	3562.74	0	3562.74	0.00398369
2.04	384.189	C12H33NO10S	1177.34	1330.86	1297.88	0	0	0	1268.69	0	1268.69	0.00134973
2.04	264.155	C10H21N3O5	4367.6	4808.88	4359.73	0	0	0	4512.07	0	4512.07	0.0010803
2.05	269.118		1476.69	1436.71	2009.11	0	0	0	1640.84	0	1640.84	0.0124086
2.05	360.141		2221.39	1870.98	2286.99	0	0	0	2126.45	0	2126.45	0.00366736
2.05	414.211		7750.36	6910.73	7470.77	0	0	0	7377.28	0	7377.28	0.00111772
2.05	229.155	C11H20N2O3	65940	69756.1	70504.6	0	0	0	68733.6	0	68733.6	0.000422584
2.05	475.158		2819.55	2947.24	3004.76	0	0	0	2923.85	0	2923.85	0.000350178
2.06	450.256	C13H32N13O3P	1557.38	1681.71	1362.76	0	0	0	1533.95	0	1533.95	0.00364112
2.06	356.146	C16H17N7O3	2236.27	2627.41	2711.31	0	0	0	2525	0	2525	0.00334394
2.06	314.147	C13H15N9O	10932.3	11078.4	10104.8	0	0	0	10705.2	0	10705.2	0.000800783
2.07	183.61		1393.67	1702.42	1551.45	0	0	0	1549.18	0	1549.18	0.0032942
2.07	454.204	C12H28N11O6P	4136.06	4090.67	4757.08	0	0	0	4327.94	0	4327.94	0.00245803
2.07	168.102	C9H13NO2	1722.47	1616.69	1890.96	0	0	0	1743.37	0	1743.37	0.00209174
2.08	260.125	C8H22NO6P	2949.24	2985.67	3711.93	0	0	0	3215.61	0	3215.61	0.00591353
2.08	195.113		3698.62	4047.33	3889.28	0	0	0	3878.41	0	3878.41	0.000674933
2.08	459.162		3448.08	3447.54	3274.78	0	0	0	3390.14	0	3390.14	0.000289349
2.09	196.065		982.553	1329.99	1269.54	0	0	0	1194.03	0	1194.03	0.00795948
2.09	374.156	C8H23N9O6S	2308.91	2457.49	2561.81	0	0	0	2442.74	0	2442.74	0.000901131
2.1	604.244	C20H33N11O11	1840.07	1738.11	2236.43	0	0	0	1938.2	0	1938.2	0.00609331
2.1	301.147	C15H24O4S	2248.2	2179.45	1771.42	0	0	0	2066.35	0	2066.35	0.00514549
2.1	300.121	C10H22NO7P	1527.51	1776.45	1413.42	0	0	0	1572.46	0	1572.46	0.00461359
2.1	422.251	C19H31N7O4	1805.8	1911.08	1576.25	0	0	0	1764.38	0	1764.38	0.00312411
2.1	294.182	C15H23N3O3	2192.97	2100.14	2315.26	0	0	0	2202.79	0	2202.79	0.00079881
2.11	229.114		2029.38	1522.06	1535.64	0	0	0	1695.7	0	1695.7	0.00954788
2.11	166.079		1242.93	1721.46	1530.62	0	0	0	1498.34	0	1498.34	0.00850615
2.11	244.083	C11H17NOS2	2110.93	1643.01	2053.62	0	0	0	1935.86	0	1935.86	0.00574399
2.11	325.166		2124.63	2053.69	1672.68	0	0	0	1950.34	0	1950.34	0.00513709
2.11	334.16		2879.08	3180.78	3646.24	0	0	0	3235.37	0	3235.37	0.00472282
2.11	259.131	C9H23O6P	5655.9	4599.91	5706.35	0	0	0	5320.72	0	5320.72	0.00456426
2.11	369.144	C14H21N6O4P	9749.41	11054.3	9452.83	0	0	0	10085.5	0	10085.5	0.00237041
2.11	361.173	C12H29N2O8P	2619.56	2956.36	2581.61	0	0	0	2719.18	0	2719.18	0.00191283
2.11	420.181	C18H33N3O2S3	2084.8	1907.58	2036.81	0	0	0	2009.73	0	2009.73	0.000692709
2.11	361.245	C16H32N4O5	2552.08	2443.06	2603.53	0	0	0	2532.89	0	2532.89	0.000348665
2.11	257.125	C10H18N4O5	46179.9	45360.6	46484.1	0	0	0	46008.2	0	46008.2	5.3167e-05
2.12	268.132		1581.27	1833.67	2314.33	0	0	0	1909.76	0	1909.76	0.0124391
2.12	346.163	C15H19N7O3	2630.64	2266.58	2178.18	0	0	0	2358.47	0	2358.47	0.0034289
2.12	317.22	C15H24N8	1920.34	1818.8	1725.83	0	0	0	1821.65	0	1821.65	0.000949354
2.12	227.139	C11H18N2O3	14060.5	12883.5	12937.4	0	0	0	13293.8	0	13293.8	0.000831893
2.12	424.103	C14H21N3O10S	2624.91	2769.98	2689.37	0	0	0	2694.75	0	2694.75	0.000242417
2.13	207.077		3007.73	3066.21	2288.05	0	0	0	2787.33	0	2787.33	0.00796184
7.02	305.159	C15H20N4O3	476.124	485.338	564.991	2013.63	1746.9	1520.96	508.817	1760.5	-1251.68	0.0104219
2.13	338.184		4169.41	3482.02	3168.35	0	0	0	3606.6	0	3606.6	0.00665139
2.13	260.198	C12H25N3O3	2695.48	2801.41	2920.31	0	0	0	2805.73	0	2805.73	0.000535281
2.13	213.124		1564.36	1549.24	1576.01	0	0	0	1563.2	0	1563.2	2.45725e-05
2.13	387.198	C15H26N6O6	8733.46	8728.55	8803.9	0	0	0	8755.31	0	8755.31	7.72782e-06
2.14	238.637		1091.74	1170.77	1153.82	0	0	0	1138.78	0	1138.78	0.000444686
2.15	197.13		1234.37	1795.78	1437.61	0	0	0	1489.25	0	1489.25	0.0119266
2.15	271.131		993.567	1051.49	924.654	0	0	0	989.903	0	989.903	0.00136869
2.15	303.143	C8H23N4O6P	2592.66	2480.62	2294.84	0	0	0	2456.04	0	2456.04	0.00124803
2.16	231.144	C9H18N4O3	1512.75	1891.48	2334.1	0	0	0	1912.78	0	1912.78	0.0150495
2.16	136.062		2207.42	3341.15	2723.08	0	0	0	2757.21	0	2757.21	0.0138354
2.16	474.218	C16H31N11O2S2	3739.97	3417.38	3608.35	0	0	0	3588.57	0	3588.57	0.000680291
2.16	348.072	C10H14N5O7P	68280	68593.7	70542.3	0	0	0	69138.7	0	69138.7	0.000104734
2.17	245.116		1732.53	1930.83	1805.19	0	0	0	1822.85	0	1822.85	0.00100811
2.17	331.126	C13H14N8O3	39139.5	40822.4	39759.8	0	0	0	39907.2	0	39907.2	0.000151574
2.17	348.072	C10H9N11O2S	24692.4	25139.2	25016.9	0	0	0	24949.5	0	24949.5	2.85493e-05
2.18	276.167		2159.28	1734.93	1725.68	0	0	0	1873.3	0	1873.3	0.005778
2.18	202.108		1418.12	1512.14	1734.08	0	0	0	1554.78	0	1554.78	0.00361001
2.19	228.098	C9H13N3O4	2212.48	3137.27	2527.46	0	0	0	2625.74	0	2625.74	0.0105193
2.19	375.181	C13H32N2O6P2	1930.87	2337.96	1856.76	0	0	0	2041.87	0	2041.87	0.00532409
2.19	209.125		2824.28	3014.54	3475.83	0	0	0	3104.89	0	3104.89	0.00385889
2.19	357.19	C12H29N4O6P	8429.17	7898.43	8602.41	0	0	0	8310	0	8310	0.000648814
2.19	212.103	C9H13N3O3	18913.2	19793.6	19880	0	0	0	19528.9	0	19528.9	0.000250045
2.2	454.202	C15H19N17O	4916.83	4833.82	3604.08	0	0	0	4451.58	0	4451.58	0.00896812
2.2	401.241	C16H37N2O7P	1722.94	1906.67	1397.55	0	0	0	1675.72	0	1675.72	0.00779876
2.2	288.204	C10H30N3O4P	10014	9054.26	10909.6	0	0	0	9992.63	0	9992.63	0.00286171
2.2	271.166	C13H22N2O4	1864.11	1967.37	2202.81	0	0	0	2011.43	0	2011.43	0.0024736
2.2	239.105		1112.03	948.009	1044.29	0	0	0	1034.78	0	1034.78	0.00210815
2.2	288.12	C11H17N3O6	3739.99	3802.24	3949.64	0	0	0	3830.62	0	3830.62	0.000263237
2.2	242.114	C10H15N3O4	3769.91	3758.58	3700.11	0	0	0	3742.86	0	3742.86	3.33872e-05
2.2	256.093	C10H13N3O5	6571.15	6510.35	6468.78	0	0	0	6516.76	0	6516.76	2.08061e-05
2.21	319.155	C11H22N6O3S	1917.27	1556.31	1688.06	0	0	0	1720.55	0	1720.55	0.00373589
2.21	272.126	C9H22NO6P	4409.27	4551.59	4457.13	0	0	0	4472.67	0	4472.67	8.73716e-05
2.22	290.143	C13H23NO4S	1945.54	1253.63	1649.38	0	0	0	1616.19	0	1616.19	0.0150329
2.22	281.141	C17H45N4O14P	1075.36	989.546	769.545	0	0	0	944.816	0	944.816	0.00916327
2.22	376.183		5146.63	5358.8	4007.81	0	0	0	4837.75	0	4837.75	0.00743432
2.22	264.153	C14H21N3S	5072.07	6133	6304.03	0	0	0	5836.37	0	5836.37	0.00433052
2.22	253.118	C6H17N6O3P	2034.11	1691.28	1792.3	0	0	0	1839.23	0	1839.23	0.0030441
2.22	375.227		3967.01	3511.95	3725.19	0	0	0	3734.72	0	3734.72	0.00123652
2.22	436.147	C9H26N9O7PS	1507.23	1590.61	1556.7	0	0	0	1551.52	0	1551.52	0.00024337
2.23	274.136	C18H15N3	2341.95	1961.06	1903.38	0	0	0	2068.8	0	2068.8	0.00439399
2.23	204.133	C8H17N3O3	2990.02	3178.97	3277.84	0	0	0	3148.94	0	3148.94	0.000718191
2.23	238.072	C12H15NS2	2078.08	1928.48	2094.6	0	0	0	2033.72	0	2033.72	0.000674278
2.23	241.155	C12H20N2O3	11899.9	12683.1	12664.4	0	0	0	12415.8	0	12415.8	0.000431548
2.23	246.088		2491.5	2531.17	2664.54	0	0	0	2562.4	0	2562.4	0.000416946
2.24	422.251	C12H31N13O2S	3872.59	4614.33	4892.54	0	0	0	4459.82	0	4459.82	0.00462634
2.24	590.229	C17H36N9O12P	4504.05	4791.02	5218.44	0	0	0	4837.84	0	4837.84	0.00183548
2.25	283.13	C13H18N2O5	1802.73	2079.18	1821.3	0	0	0	1901.07	0	1901.07	0.00219515
2.25	297.109	C13H16N2O6	5128.82	5227.08	5894.57	0	0	0	5416.82	0	5416.82	0.00196628
2.25	408.2	C21H29NO7	1371.14	1265.88	1234.26	0	0	0	1290.43	0	1290.43	0.00102645
2.25	358.128		3223.58	3061.2	3345.42	0	0	0	3210.06	0	3210.06	0.000657075
2.26	300.074	C13H9N5O4	2245.86	1855.53	2054.33	0	0	0	2051.9	0	2051.9	0.00300228
2.26	474.219	C16H23N15O3	7731.82	6771.56	8025.65	0	0	0	7509.68	0	7509.68	0.00253311
2.26	386.167	C17H28N3O3PS	4658.15	3978.52	4349.35	0	0	0	4328.68	0	4328.68	0.00205362
2.26	463.204		2254.87	2296.81	2337.71	0	0	0	2296.47	0	2296.47	0.00010841
2.27	524.197	C21H33NO14	4127.36	4526.1	3856.54	0	0	0	4170	0	4170	0.00216753
2.27	276.145	C13H17N5O2	2091.01	2270.15	2333.79	0	0	0	2231.65	0	2231.65	0.00105896
2.27	258.127		1731.92	1584.92	1689.62	0	0	0	1668.82	0	1668.82	0.000684722
2.28	396.152		1462.66	1403.05	1928.61	0	0	0	1598.11	0	1598.11	0.0106366
2.28	421.184	C10H28N8O8S	2901.81	3980.26	3312.43	0	0	0	3398.16	0	3398.16	0.00844421
2.28	235.119	C11H14N4O2	1965.91	1922.69	2375.21	0	0	0	2087.94	0	2087.94	0.0047344
2.29	235.119	C11H14N4O2	44169.1	43473.8	47380.5	0	0	0	45007.8	0	45007.8	0.000713926
2.3	152.057	C5H5N5O	2603.95	2299.96	2896.72	0	0	0	2600.21	0	2600.21	0.00436123
2.3	364.067	C10H14N5O8P	3799.22	4082.9	4551.59	0	0	0	4144.57	0	4144.57	0.00278975
2.3	310.141	C14H19N3O5	4947.4	4754	5403.26	0	0	0	5034.89	0	5034.89	0.00145802
2.3	152.057	C5H5N5O	11389.5	11129.5	11501.1	0	0	0	11340	0	11340	9.42545e-05
2.3	257.122	C13H20O3S	2407.37	2365.38	2393.37	0	0	0	2388.71	0	2388.71	2.67072e-05
2.3	364.067	C10H14N5O8P	12708.5	12765.5	12752.4	0	0	0	12742.1	0	12742.1	1.82616e-06
2.31	262.145		1444.62	1267.55	1796.18	0	0	0	1502.79	0	1502.79	0.0105179
2.31	228.098	C9H13N3O4	2367.74	2969.64	2907.69	0	0	0	2748.35	0	2748.35	0.00480235
2.31	482.134		1342.32	1523.38	1342	0	0	0	1402.57	0	1402.57	0.00184971
2.31	287.125	C13H14N6O2	3724.4	4218.78	4054.16	0	0	0	3999.12	0	3999.12	0.0013183
2.31	287.137	C9H23N2O6P	7237.03	7444.32	7710.39	0	0	0	7463.91	0	7463.91	0.000336722
2.32	362.157	C12H23N7O4S	1921.01	1827.56	2319.23	0	0	0	2022.6	0	2022.6	0.00550916
2.32	185.092	C8H12N2O3	1500.71	1843.9	1622.91	0	0	0	1655.84	0	1655.84	0.00365837
2.32	307.085	C24H36O14S2	5562.34	5141	5053	0	0	0	5252.11	0	5252.11	0.000894415
2.32	153.043		1481.77	1536.56	1620.1	0	0	0	1546.14	0	1546.14	0.000676013
2.33	344.138	C21H17N3O2	3357.48	3219.11	3598.45	0	0	0	3391.68	0	3391.68	0.00106615
2.33	354.165		1258.16	1170.87	1213.87	0	0	0	1214.3	0	1214.3	0.00043032
2.35	200.103	C8H13N3O3	5756.64	5245.43	5565.18	0	0	0	5522.42	0	5522.42	0.000728287
2.35	326.125	C16H15N5O3	15876.3	16688.3	16691.8	0	0	0	16418.8	0	16418.8	0.000272828
2.36	300.168		2612.96	2134.06	1948.08	0	0	0	2231.7	0	2231.7	0.00778339
2.36	286.203	C16H23N5	1332.03	1597.66	1719.5	0	0	0	1549.73	0	1549.73	0.00540443
2.36	375.236		1613.2	2054.21	1807.66	0	0	0	1825.03	0	1825.03	0.00485311
2.36	330.062	C8H17N3O7P2	9492.31	9956.29	8055.3	0	0	0	9167.96	0	9167.96	0.00387315
2.36	312.122		1354.11	1270.7	1401.72	0	0	0	1342.18	0	1342.18	0.00081289
2.36	252.146	C11H17N5O2	3992.09	4282.98	4219.56	0	0	0	4164.88	0	4164.88	0.000449293
2.36	330.061	C10H12N5O6P	14794.3	14831.1	14562.9	0	0	0	14729.4	0	14729.4	3.24711e-05
2.37	344.158	C13H21N5O6	2878.46	3246.95	2482.53	0	0	0	2869.31	0	2869.31	0.00586517
2.37	178.087		1026.76	1276.87	1298.49	0	0	0	1200.71	0	1200.71	0.00523236
2.37	193.097		1541.29	1875.23	1616.45	0	0	0	1677.66	0	1677.66	0.00361475
2.37	296.099	C12H17N5S2	2331.56	2043.92	2001.83	0	0	0	2125.77	0	2125.77	0.00236709
2.37	256.093	C11H17N3S2	38704.2	39615.8	37852.8	0	0	0	38724.3	0	38724.3	0.000172746
2.38	331.234	C15H30N4O4	1896.62	1797.59	1472.36	0	0	0	1722.19	0	1722.19	0.00549082
2.38	181.106		3847.03	3819.4	4134.99	0	0	0	3933.81	0	3933.81	0.000657334
2.39	276.168		1907.25	1843.37	2370.44	0	0	0	2040.35	0	2040.35	0.00655983
2.39	215.139		2458.12	2910.94	3238.88	0	0	0	2869.31	0	2869.31	0.00616533
2.39	403.231	C16H30N6O6	3617.21	2797.97	3219.99	0	0	0	3211.72	0	3211.72	0.00537989
2.39	403.231	C16H30N6O6	2612.34	2192.05	2651.68	0	0	0	2485.36	0	2485.36	0.00348449
2.39	308.115		2953.67	2733.94	2467.1	0	0	0	2718.24	0	2718.24	0.00266778
2.39	229.155	C11H20N2O3	24274.9	24994.6	25287.1	0	0	0	24852.2	0	24852.2	0.000146412
2.39	290.147	C10H19N5O5	4247.83	4378.84	4382.33	0	0	0	4336.33	0	4336.33	0.000104178
2.4	346.174	C13H23N5O6	8754.65	8431.76	8147.75	0	0	0	8444.72	0	8444.72	0.00043072
2.4	273.12	C11H12N8O	6928.83	7021.58	6963.9	0	0	0	6971.43	0	6971.43	1.50425e-05
2.41	389.252	C16H32N6O5	2016.79	2200.56	2431.08	0	0	0	2216.14	0	2216.14	0.00291195
2.41	230.114	C9H15N3O4	5146.27	5074.5	4631.12	0	0	0	4950.63	0	4950.63	0.00105714
2.41	325.106	C9H25O8PS	2413.36	2224.73	2476.36	0	0	0	2371.48	0	2371.48	0.00101462
2.41	361.174	C12H32N4O2S3	2394.48	2428.11	2548.73	0	0	0	2457.11	0	2457.11	0.000363028
2.41	338.17	C21H42N18O6S	6653.69	6584.28	6980.35	0	0	0	6739.44	0	6739.44	0.000328121
2.41	219.077	C11H12N2O4	5122.05	5057.23	5345.84	0	0	0	5175.04	0	5175.04	0.000285273
2.42	302.145	C11H27NO4S2	2254.42	1757.16	2235.13	0	0	0	2082.24	0	2082.24	0.00604503
2.42	359.242	C19H34O6	4060.65	3853.18	4738.48	0	0	0	4217.44	0	4217.44	0.00399341
2.42	223.108		8486.22	8506.46	9160.01	0	0	0	8717.56	0	8717.56	0.000643811
2.42	272.126	C12H13N7O	10461	10536.5	9836.14	0	0	0	10277.9	0	10277.9	0.000465981
2.42	415.195	C16H26N6O7	10466.5	10903.3	10624.7	0	0	0	10664.8	0	10664.8	0.00014329
2.43	253.119		2040.13	1993.09	2847.37	0	0	0	2293.53	0	2293.53	0.0143006
2.43	286.141		2089.48	2294.78	2244.02	0	0	0	2209.43	0	2209.43	0.000779873
2.43	524.21	C23H34N5O5PS	3511.52	3203.37	3359.1	0	0	0	3358	0	3358	0.000701001
2.43	242.114	C10H19N3O6	10809	10405.6	10659	0	0	0	10624.5	0	10624.5	0.000122719
2.46	288.204	C12H25N5O3	18337	19134	20752.9	0	0	0	19408	0	19408	0.00133833
2.46	289.144	C10H20N6O2S	2414.82	2671.39	2575.68	0	0	0	2553.97	0	2553.97	0.000857953
2.46	417.249	C22H32N4O4	3001.92	2774.23	2796.02	0	0	0	2857.39	0	2857.39	0.000643866
2.46	237.134	C10H20O6	16568.6	15645.4	15315.2	0	0	0	15843.1	0	15843.1	0.000560054
2.46	197.128	C10H16N2O2	5757.98	5850.03	5758.26	0	145.15	0	5788.76	48.3833	5740.37	5.4125e-07
2.47	359.158	C14H22N4O7	946.415	1177.18	933.691	0	0	0	1019.1	0	1019.1	0.00597499
2.47	517.178		2862.08	2776.25	3375.88	0	0	0	3004.74	0	3004.74	0.00385983
2.47	304.163		7221.72	6905.31	6414	0	0	0	6847.01	0	6847.01	0.00117572
2.47	355.164	C14H23N6O3P	1459.76	1428.41	1403.16	0	0	0	1430.44	0	1430.44	0.000130943
2.48	257.116		1371.22	1688.79	1854.2	0	0	0	1638.07	0	1638.07	0.00740098
2.48	315.179	C16H26O6	4826.14	5354.1	4513.25	0	0	0	4897.83	0	4897.83	0.00250023
2.48	251.111	C7H18N6S2	3095.25	3556.42	3070.46	0	0	0	3240.71	0	3240.71	0.00236912
2.48	225.088		3933.65	4049.17	4181.14	0	0	0	4054.65	0	4054.65	0.000310796
2.48	237.088	C11H12N2O4	8049.89	7866.69	7921.03	0	0	0	7945.87	0	7945.87	4.67405e-05
2.49	227.139		14887.5	14735.8	15972.1	0	0	0	15198.5	0	15198.5	0.000655436
2.49	359.267	C22H34N2O2	2319.83	2252.61	2410.62	0	0	0	2327.69	0	2327.69	0.000386616
2.49	403.231	C14H35N4O7P	2390.83	2311.73	2340.56	0	0	0	2347.71	0	2347.71	9.6899e-05
2.5	403.195	C11H34N2O11S	3024.73	3075.82	3281.83	0	0	0	3127.46	0	3127.46	0.000630746
2.51	250.641		3303.12	2674.41	2875.68	0	0	0	2951.07	0	2951.07	0.00392229
2.51	345.226	C12H33N4O5P	2924.59	2766.06	3038.44	0	0	0	2909.7	0	2909.7	0.000735997
2.52	389.243	C22H32N2O4	1290.26	1341.88	1770.52	0	0	0	1467.56	0	1467.56	0.0105874
2.52	288.122	C10H18N5O3P	4408.79	4573.84	4270.24	0	0	0	4417.62	0	4417.62	0.000394355
2.53	348.14		1085.73	1381.74	1318.69	0	0	0	1262.05	0	1262.05	0.00504925
2.53	269.109	C9H21N2O3PS	2953.23	2610.81	2677.29	0	0	0	2747.11	0	2747.11	0.00145301
2.53	277.147	C13H24O4S	3236.94	2949.68	3358.71	0	0	0	3181.78	0	3181.78	0.00144913
2.53	226.108		45643.2	43181.3	45578.5	0	0	0	44801	0	44801	0.000326771
2.53	271.139		1562.74	1637.86	1586.06	0	0	0	1595.55	0	1595.55	0.000193496
2.54	360.178		1067.52	1151.99	1059.51	0	0	0	1093.01	0	1093.01	0.000731712
2.54	294.156	C11H24N3O4P	2952.93	2957.05	3110.2	0	0	0	3006.72	0	3006.72	0.000296102
2.55	454.202	C19H36NO7PS	4450.51	3900.42	3796.08	0	0	0	4049.01	0	4049.01	0.00250418
2.55	319.157	C15H26O5S	3944.18	3716.86	4227.92	0	0	0	3962.99	0	3962.99	0.00138859
2.55	377.204		2027.8	2043.85	2012.16	0	0	0	2027.94	0	2027.94	2.03557e-05
2.57	421.145		2058.99	1518.64	1435.83	0	0	0	1671.15	0	1671.15	0.0133952
2.57	404.174	C11H29N7O5S2	2243.13	2525.25	2723.95	0	0	0	2497.45	0	2497.45	0.00310529
2.57	274.14		2676.9	2976.09	2964.37	0	0	0	2872.45	0	2872.45	0.00115809
2.58	370.173	C13H28N3O7P	3107.75	2304.91	2898.82	0	0	0	2770.49	0	2770.49	0.00744998
2.58	331.236	C13H35N2O5P	1651.87	2089.44	1673.21	0	0	0	1804.84	0	1804.84	0.00617037
2.58	385.181		1714.13	1877.43	2120.5	0	0	0	1904.02	0	1904.02	0.00382267
2.58	270.098	C13H11N5O2	9115.99	8276.67	9386.58	0	0	0	8926.42	0	8926.42	0.00139819
2.59	330.168	C13H34NO3PS2	5657.61	6089.18	5418.66	0	0	0	5721.82	0	5721.82	0.00117382
2.59	255.098	C12H10N6O	3673.18	3456.43	3489.49	0	0	0	3539.7	0	3539.7	0.000362561
2.59	387.19		1896.46	1987.95	1889.07	0	0	0	1924.49	0	1924.49	0.000272936
2.6	287.133	C10H22O9	1852.87	1680.18	1891.23	0	0	0	1808.09	0	1808.09	0.00128617
2.61	226.111		3461.98	2057.15	3551.95	0	0	0	3023.69	0	3023.69	0.0246744
2.61	276.143	C16H21NOS	2546.1	1904.71	2395.24	0	0	0	2282.01	0	2282.01	0.00712169
2.61	347.23	C15H30N4O5	2433.56	2048.41	2289.41	0	0	0	2257.13	0	2257.13	0.0024683
2.61	256.114	C12H18NO3P	4286.68	4489.92	4882.99	0	0	0	4553.19	0	4553.19	0.00147433
8.76	239.089	C16H14S	0	0	0	1658.23	1970.84	2022.82	0	1883.96	-1883.96	0.00363253
2.61	276.145	C13H17N5O2	30909.9	28735.2	31847.1	0	0	0	30497.4	0	30497.4	0.000912159
2.61	165.102	C9H12N2O	13322.8	12405.7	13601.5	0	0	0	13110	0	13110	0.000758222
2.62	258.133	C12H19NO5	2602.89	2140.18	4024.21	0	0	0	2922.42	0	2922.42	0.0356248
2.62	319.104	C14H14N4O5	1305.56	844.075	1144.31	0	0	0	1097.98	0	1097.98	0.0148296
2.62	435.21		2444.26	2229.66	2148.01	0	0	0	2273.98	0	2273.98	0.00150584
2.63	374.121		2655.49	2716.98	3068.54	0	0	0	2813.67	0	2813.67	0.00208458
2.63	211.144		789.173	754.563	835.979	0	0	0	793.238	0	793.238	0.000883262
2.63	258.134	C12H19NO5	27909.8	26116.4	26523.2	0	0	0	26849.8	0	26849.8	0.000408509
2.64	237.089	C12H8N6	7882.96	6708.17	7241.14	0	0	0	7277.43	0	7277.43	0.00217076
2.64	230.139	C11H19NO4	14358	14588.6	15131.8	0	0	0	14692.8	0	14692.8	0.000243628
2.65	415.195	C16H26N6O7	3981.87	4436.32	3708.76	0	0	0	4042.32	0	4042.32	0.00274412
2.66	327.15	C22H18N2O	1632	2171.83	1664.19	0	0	0	1822.67	0	1822.67	0.00907513
2.66	346.21		2566.84	2745.18	2170.31	0	0	0	2494.11	0	2494.11	0.00460782
2.66	304.163	C12H17N9O	7015.44	7847.75	7282.24	0	0	0	7381.81	0	7381.81	0.00110307
2.66	223.108		2651.41	2541.64	2367.93	0	0	0	2520.32	0	2520.32	0.00107046
2.67	417.247	C17H32N6O6	4109.46	3509.26	3721.22	0	0	0	3779.98	0	3779.98	0.00215443
2.68	253.119		1613.88	2618.67	2403.99	0	0	0	2212.18	0	2212.18	0.0185427
2.68	389.243	C16H33N6O3P	1579.66	1677.95	1776	0	0	0	1677.87	0	1677.87	0.00113913
2.68	289.14	C13H16N6O2	62177.3	60614	63279.5	0	0	0	62023.6	0	62023.6	0.0001554
2.69	252.64		1786.96	1549.62	2363.35	0	0	0	1899.98	0	1899.98	0.0157883
2.69	225.087	C10H12N2O4	2106.57	2504.7	2502.97	0	0	0	2371.41	0	2371.41	0.00310376
2.69	152.057	C5H5N5O	2011.34	1749.11	1832.86	0	0	0	1864.44	0	1864.44	0.00171582
2.7	317.173		1947.41	1373.37	1723.94	0	0	0	1681.57	0	1681.57	0.00972597
2.7	346.057	C8H17N3O8P2	2002.34	1950.68	1818.61	0	0	0	1923.88	0	1923.88	0.000807575
2.7	221.092	C11H12N2O3	9680.25	9324.25	9100.93	0	0	0	9368.48	0	9368.48	0.000324075
2.7	315.128	C11H22O10	2452.51	2398	2311.22	0	0	0	2387.24	0	2387.24	0.000296852
2.71	229.117		1359.82	1353.17	1188.88	0	0	0	1300.62	0	1300.62	0.00184242
2.71	182.081		1512.05	1574.26	1733.4	0	0	0	1606.57	0	1606.57	0.00167873
2.71	193.097	C10H12N2O2	2880.17	3011.45	3289.8	0	0	0	3060.47	0	3060.47	0.00155339
2.71	270.109	C12H11N7O	2970.77	2836	2780.85	0	0	0	2862.54	0	2862.54	0.000388077
2.71	288.205	C12H25N5O3	1796.64	1761.01	1761.38	0	0	0	1773.01	0	1773.01	4.44064e-05
2.72	367.173	C22H50N14O10P2	2230.35	2195.25	1750.67	0	0	0	2058.76	0	2058.76	0.00557578
2.72	476.137	C15H15N15O3	2808.26	3163.07	2533.39	0	0	0	2834.91	0	2834.91	0.004108
2.72	241.155	C12H20N2O3	30135.2	29776.5	30413.7	0	0	0	30108.4	0	30108.4	3.75148e-05
2.73	209.128	C11H16N2O2	949.726	616.33	1203.69	0	0	0	923.247	0	923.247	0.0322983
2.73	295.148	C15H40N16O5S2	2366.88	2006.62	3088.16	0	0	0	2487.22	0	2487.22	0.0159521
2.73	416.166	C26H25NO2S	1558.72	1465.83	1664.7	0	0	0	1563.08	0	1563.08	0.00134816
2.73	388.258		1737.06	1925.12	1825.55	0	0	0	1829.25	0	1829.25	0.000880638
2.74	200.103	C8H13N3O3	1075.84	1542.57	1424.61	0	0	0	1347.68	0	1347.68	0.0106375
2.74	232.138		1599.3	1898.83	1691.59	0	0	0	1729.91	0	1729.91	0.00261084
2.75	345.226	C14H28N6O4	3187.21	2862.23	3762.14	0	0	0	3270.53	0	3270.53	0.00640948
2.75	359.242	C19H34O6	2489.72	2430.34	1916.26	0	0	0	2278.78	0	2278.78	0.00632295
2.75	272.126		1725.45	1426.54	1645.53	0	0	0	1599.17	0	1599.17	0.00310699
2.75	300.121		4063.26	3915.3	4483.64	0	0	0	4154.07	0	4154.07	0.00167516
2.75	241.154	C12H20N2O3	1817.62	1686.14	1782.88	0	0	0	1762.21	0	1762.21	0.000497957
2.75	322.189	C15H23N5O3	14674.9	13642.4	14115.3	0	0	0	14144.2	0	14144.2	0.000444796
2.75	385.132		1834.7	1904.82	1946.02	0	0	0	1895.18	0	1895.18	0.000293872
2.76	298.151		3879.13	3258.75	3763	0	0	0	3633.63	0	3633.63	0.00273474
2.76	319.16	C16H22N4OS	2822.97	3067.13	3057.71	0	0	0	2982.6	0	2982.6	0.000716176
2.77	256.13		1356.81	1658.38	1774.7	0	0	0	1596.63	0	1596.63	0.00602762
2.77	227.103		4197.93	3975.92	3325.93	0	0	0	3833.26	0	3833.26	0.00462636
2.78	300.166		3373.84	3049.57	3450.98	0	0	0	3291.47	0	3291.47	0.00139311
2.79	208.082		2259.18	2133.74	2685.76	0	0	0	2359.56	0	2359.56	0.00497623
2.79	428.081	C11H26NO10PS2	8376.29	9301.67	8326.1	0	0	0	8668.02	0	8668.02	0.00133609
2.8	451.193		3256.65	3176.66	3836.67	0	0	0	3423.32	0	3423.32	0.00366998
2.8	376.184	C14H25N5O7	1701.79	1566.35	1925.99	0	0	0	1731.38	0	1731.38	0.00364867
2.8	252.144		1147.58	1238.55	1374.1	0	0	0	1253.41	0	1253.41	0.00274574
2.8	375.189	C15H26N4O7	2857.56	3315.1	3115.01	0	0	0	3095.89	0	3095.89	0.00182472
2.8	311.126	C13H19N4O3P	11460.9	11604.6	12168.3	0	0	0	11744.6	0	11744.6	0.000337649
2.81	261.14		2017.56	1943.2	2282.07	0	0	0	2080.94	0	2080.94	0.00243283
2.81	273.156		4795.49	4225.15	4328.98	0	0	0	4449.87	0	4449.87	0.00154985
2.82	180.066	C9H9NO3	3861.54	3592.81	3201.94	0	0	0	3552.1	0	3552.1	0.00289373
2.82	287.131		2274.34	2206.02	2560.02	0	0	0	2346.79	0	2346.79	0.00212764
2.82	564.213	C14H38N5O16P	3860.84	3414.1	3945.83	0	0	0	3740.26	0	3740.26	0.00193841
2.82	318.135		2886.15	2532.62	2842.79	0	0	0	2753.85	0	2753.85	0.00163018
2.83	279.138		1741.53	1959.03	2195.56	0	0	0	1965.37	0	1965.37	0.00442044
2.84	237.131	C14H20OS	1216.47	948.383	1169.35	0	0	0	1111.4	0	1111.4	0.00548291
2.84	331.236	C13H35N2O5P	1837.63	1868.52	2087.08	0	0	0	1931.08	0	1931.08	0.00164883
2.85	166.05	C8H7NO3	3510.45	2938.36	3572.96	0	0	0	3340.59	0	3340.59	0.00363368
2.86	357.189	C12H37O5PS2	3339.81	3611.77	2992.51	0	0	0	3314.7	0	3314.7	0.00291016
2.86	330.144	C17H19N3O4	2743.8	2751.94	2367.82	0	0	0	2621.19	0	2621.19	0.00232849
2.86	221.093	C11H12N2O3	10143	10287	11313.4	0	0	0	10581.1	0	10581.1	0.00121058
2.87	345.217	C12H32N4O5S	7278.95	5993.71	6360.83	0	0	0	6544.5	0	6544.5	0.00339347
2.87	273.652		2278.79	1944.6	1955.12	0	0	0	2059.5	0	2059.5	0.00282441
2.87	288.204	C12H25N5O3	3051.02	2766.02	2593.25	0	0	0	2803.43	0	2803.43	0.00225884
2.87	238.119		1777.05	2004.34	1769.76	0	0	0	1850.38	0	1850.38	0.00172739
2.87	375.214	C16H31N4O4P	3723.94	3835.82	3689.61	0	0	0	3749.79	0	3749.79	0.000138545
2.88	229.155	C11H20N2O3	19827.5	17145.8	22791.9	0	0	0	19921.7	0	19921.7	0.00663253
2.88	497.199	C20H38N2O6P2S	3065.66	2695.33	2522.1	0	0	0	2761.03	0	2761.03	0.00335438
2.88	314.143		1427.68	1382.01	1435	0	0	0	1414.9	0	1414.9	0.000137266
2.89	239.104		927.688	907.011	1130.71	0	0	0	988.47	0	988.47	0.00517289
2.89	346.213		2404.96	1958.64	2488.02	0	0	0	2283.87	0	2283.87	0.00514
2.89	242.114	C10H15N3O4	3944.72	4753.39	4546.56	0	0	0	4414.89	0	4414.89	0.00300465
2.89	274.18		2287.33	2485.25	2113.16	0	0	0	2295.24	0	2295.24	0.00218587
2.89	284.125	C13H13N7O	6044.88	5319.2	5522.69	0	0	0	5628.92	0	5628.92	0.00147084
2.89	245.121		1484.23	1639.73	1614.67	0	0	0	1579.55	0	1579.55	0.000929983
2.89	359.268	C15H39N2O5P	1753.84	1666.17	1626.92	0	0	0	1682.31	0	1682.31	0.000496989
2.9	346.173	C23H38N20O6	1960.82	2342.39	1381.27	0	0	0	1894.83	0	1894.83	0.0210595
2.9	347.194	C14H26N4O6	3760.76	3575.95	3111.68	0	0	0	3482.8	0	3482.8	0.00305915
2.9	314.109	C11H23NO5S2	2166.4	2431.42	2313.58	0	0	0	2303.8	0	2303.8	0.00110541
2.9	348.179	C13H26N5O4P	3018.71	3029.94	3250.89	0	0	0	3099.85	0	3099.85	0.000594091
2.91	255.146		1578.45	1040.98	1232.95	0	0	0	1284.13	0	1284.13	0.0146664
2.91	446.153	C17H19N9O6	4507.41	4166.51	4940.21	0	0	0	4538.04	0	4538.04	0.00242483
2.91	300.121	C13H21N3OS2	15537.8	15798.3	14411.8	0	0	0	15249.3	0	15249.3	0.000777447
2.91	289.14	C13H16N6O2	7999.2	8043.74	8237.41	0	0	0	8093.45	0	8093.45	8.16136e-05
2.92	368.231	C17H29N5O4	4149.85	4520.74	5188.71	0	0	0	4619.76	0	4619.76	0.00430094
2.92	273.152	C27H41N6O4P	1234.16	1521.29	1462.98	0	0	0	1406.15	0	1406.15	0.00386064
2.92	283.141	C12H18N4O4	2641.86	2833.14	2495.16	0	0	0	2656.72	0	2656.72	0.00135375
2.92	301.162	C11H20N6O4	5283.88	5799.01	5256.67	0	0	0	5446.52	0	5446.52	0.00104754
2.93	298.145		1747.92	1452.27	1629.42	0	0	0	1609.87	0	1609.87	0.00283548
2.93	193.097	C10H12N2O2	1389.19	1397.71	1284.74	0	0	0	1357.22	0	1357.22	0.000715398
2.93	289.141	C12H20N2O6	3163.26	2975.52	2979.53	0	0	0	3039.44	0	3039.44	0.000414827
2.94	230.114		1890.59	1999.31	1561.61	0	0	0	1817.17	0	1817.17	0.0052022
2.94	146.06		4743.02	3755.79	4166.46	0	0	0	4221.76	0	4221.76	0.00456825
2.94	286.141	C10H24NO6P	3331.7	3542.32	3194.36	0	0	0	3356.13	0	3356.13	0.000907774
2.94	174.055	C10H7NO2	30141.7	30796.2	29407.5	0	0	0	30115.1	0	30115.1	0.000177357
2.95	130.066		1739.57	1344.84	1813.67	0	0	0	1632.69	0	1632.69	0.00784911
2.95	407.121	C9H24N6O8P2	1903.59	1736.38	1993.7	0	0	0	1877.89	0	1877.89	0.00160753
2.97	179.082	C9H10N2O2	1504.42	1166.24	1677.58	0	0	0	1449.42	0	1449.42	0.0105618
2.97	341.146	C11H12N14	989.567	1233.09	1288.39	0	0	0	1170.35	0	1170.35	0.00609495
2.97	422.214	C12H28N11O4P	1944.94	2087.86	2499.96	0	0	0	2177.59	0	2177.59	0.00578737
2.97	346.173	C13H23N5O6	2826.67	2222.78	2423.57	0	0	0	2491.01	0	2491.01	0.00504231
2.97	211.144		3352.41	2796.38	3297.63	0	0	0	3148.81	0	3148.81	0.00314212
2.98	418.232		2044.03	1439.18	1715.74	0	0	0	1732.98	0	1732.98	0.0100236
2.98	230.139	C11H19NO4	3982.56	3654.16	3324.42	0	0	0	3653.71	0	3653.71	0.002693
2.98	351.672	C33H56N3O7PS2	1485.95	1266.93	1332.19	0	0	0	1361.69	0	1361.69	0.00226549
2.98	276.145	C13H17N5O2	10747.7	11646.4	11544.8	0	0	0	11313	0	11313	0.000630266
2.99	253.119		1412.84	1812.33	1804.17	0	0	0	1676.45	0	1676.45	0.00612649
3	409.182	C11H25N10O5P	2609.01	2392.68	2114.56	0	0	0	2372.08	0	2372.08	0.00361996
11.17	299.113	C15H14N4O3	1929.7	1691.92	1573.21	1715.37	2133.27	2154.67	1731.61	2001.1	-269.493	0.209425
3	226.155		6659.8	5880.15	6998.16	0	0	0	6512.7	0	6512.7	0.00257335
3	303.13		1672.84	1436.83	1524.77	0	0	0	1544.81	0	1544.81	0.00198115
3	209.128	C11H16N2O2	30439.2	27599.6	30384.5	0	0	0	29474.4	0	29474.4	0.00101025
3	284.125		4423.08	4162.13	4635.99	0	0	0	4407.07	0	4407.07	0.000965322
3.02	451.193	C13H27N10O6P	4632.06	4326.32	4085.44	0	0	0	4347.94	0	4347.94	0.00132069
3.02	348.072	C11H10N9O3P	51293.2	47917.7	50942	0	0	0	50051	0	50051	0.000457931
11.45	213.146	C8H16N6O	0	0	0	1184.46	1044.66	1443.41	0	1224.18	-1224.18	0.00898244
3.02	524.209	C13H33N9O11S	2546.25	2366.19	2469.79	0	0	0	2460.74	0	2460.74	0.000449234
3.02	348.072	C10H14N5O7P	5635.62	5853.51	5910.55	0	0	0	5799.9	0	5799.9	0.000208546
3.03	252.073	C9H9N5O4	7630.11	7169.8	7953.19	0	0	0	7584.37	0	7584.37	0.000896963
3.03	196.097		2049.02	1968.85	1982.1	0	0	0	1999.99	0	1999.99	0.000153885
3.04	326.136		2482.55	2003.22	2165.13	0	0	0	2216.97	0	2216.97	0.00400802
3.04	290.172	C13H19N7O	2680.02	2543.73	2461.13	0	0	0	2561.63	0	2561.63	0.000620093
3.06	273.156	C17H37N16O3P	1967.7	2442.45	2633.08	0	0	0	2347.74	0	2347.74	0.00702582
3.06	304.161	C14H25NO4S	1980.2	1988.58	1615.42	0	0	0	1861.4	0	1861.4	0.00433898
3.06	376.173	C17H17N11	6583.99	5959.83	6116.93	0	0	0	6220.25	0	6220.25	0.000906811
3.07	237.639		1387.56	1349.23	1756.6	0	0	0	1497.8	0	1497.8	0.00743489
3.07	201.087	C6H17O5P	4598.09	4170.2	4886.96	0	0	0	4551.75	0	4551.75	0.00208574
3.07	331.199	C15H22N8O	3627.16	3860.82	3468.54	0	0	0	3652.17	0	3652.17	0.000971729
11.91	266.173	C11H19N7O	1564.84	1493.99	1461.75	2390.05	2199.59	2181.33	1506.86	2256.99	-750.129	0.00267738
3.07	261.145	C11H20N2O5	4122.02	4472.75	4526.66	0	0	0	4373.81	0	4373.81	0.000840105
3.07	265.158	C31H45O5P	1756.72	1801.24	1852.18	0	0	0	1803.38	0	1803.38	0.000233768
3.08	375.214	C15H35O8P	7500.05	6780.65	7935.3	0	0	0	7405.33	0	7405.33	0.00206048
3.09	193.619	C17H32N5O3P	1676.22	1436.91	1730.8	0	0	0	1614.64	0	1614.64	0.00310994
3.09	346.209	C14H27N5O5	1920.98	1784.75	1658.58	0	0	0	1788.1	0	1788.1	0.00179059
3.09	388.221	C16H29N5O6	6449.99	6016	6014.74	0	0	0	6160.25	0	6160.25	0.000552609
3.09	317.219	C14H28N4O4	2843.53	2766.1	2951.9	0	0	0	2853.84	0	2853.84	0.000356289
3.1	316.673		1276.92	1219.28	1457.55	0	0	0	1317.92	0	1317.92	0.00295265
3.1	286.141		2462.1	2615.55	2716.82	0	0	0	2598.16	0	2598.16	0.000811132
3.1	533.222		2485.17	2482.43	2354.72	0	0	0	2440.77	0	2440.77	0.000310696
3.1	328.163		5454.48	5676.48	5546.17	0	0	0	5559.04	0	5559.04	0.000134215
3.11	215.103	C7H19O5P	2721.68	2556.69	2964.98	0	0	0	2747.79	0	2747.79	0.00185729
3.11	301.132	C13H21N2O4P	30382.5	28605.9	28756.7	0	0	0	29248.4	0	29248.4	0.000377912
3.11	259.648		3847.77	3877.51	3792.39	0	0	0	3839.22	0	3839.22	4.22003e-05
3.12	262.148	C23H39N8O4P	1974.66	1685.98	1805.01	0	0	0	1821.88	0	1821.88	0.00210697
12.89	250.178	C11H19N7	2584.59	2676.01	2828.02	3854.9	4240.83	4036.31	2696.21	4044.01	-1347.81	0.00115852
3.12	361.21	C15H28N4O6	1995.97	1873.95	2167.75	0	0	0	2012.55	0	2012.55	0.00178811
3.12	212.103	C9H13N3O3	24679.1	26163.6	25547.1	0	0	0	25463.3	0	25463.3	0.000285818
3.14	468.184	C19H21N11O4	5095.63	4698.67	3775.03	0	0	0	4523.11	0	4523.11	0.00739752
3.14	289.146	C14H24O4S	2201.57	2676.72	2577.02	0	0	0	2485.1	0	2485.1	0.00337119
3.15	389.239	C17H32N4O6	1882.15	2069.88	1515.14	0	0	0	1822.39	0	1822.39	0.00789629
3.15	292.165	C15H21N3O3	5422.68	5886.61	4988.72	0	0	0	5432.67	0	5432.67	0.00226944
3.15	292.162		11618.1	12135.2	10365.9	0	0	0	11373.1	0	11373.1	0.00212606
3.15	275.14	C8H18N8OS	4286.4	3774.92	3860.81	0	0	0	3974.04	0	3974.04	0.00157968
3.16	254.114		2229.35	1991.18	1983.44	0	0	0	2067.99	0	2067.99	0.00151984
3.16	361.246	C16H32N4O5	4054.26	4056.5	3945.23	0	0	0	4018.66	0	4018.66	8.3491e-05
13.44	355.245	C16H30N6O3	1888.98	2021.72	1982.97	2005.19	1958.89	2420.13	1964.56	2128.07	-163.514	0.381881
3.18	345.206	C21H28O4	2276.14	2564.11	2121.38	0	0	0	2320.54	0	2320.54	0.0031104
3.18	345.251	C16H32N4O4	3031.94	2947.28	3280.75	0	0	0	3086.66	0	3086.66	0.00104953
3.19	345.182		2013.34	2058.87	2346.24	0	0	0	2139.49	0	2139.49	0.0023641
13.74	343.295	C19H38N2O3	2012.95	1640.99	1205.4	2098.25	2177.67	1699.36	1619.78	1991.76	-371.981	0.261324
13.83	251.001		1741.99	1654.59	1856.47	2011.69	1908.17	2134.9	1751.02	2018.25	-267.235	0.0389333
3.19	403.233		2736.46	2750.59	3127.62	0	0	0	2871.55	0	2871.55	0.00198398
3.19	119.036	C5H2N4	4310.84	4554	4782.62	0	0	0	4549.15	0	4549.15	0.000895337
3.19	268.105	C10H13N5O4	103045	98775.4	104044	0	0	0	101955	0	101955	0.000251038
3.2	294.182	C15H23N3O3	3117.9	3332.52	3424.81	0	0	0	3291.74	0	3291.74	0.000761915
3.2	268.105	C10H13N5O4	3682.97	3407.08	3679.7	0	0	0	3589.92	0	3589.92	0.000647908
3.2	136.062	C5H5N5	38235.6	38720.8	40029.9	0	0	0	38995.4	0	38995.4	0.00018878
3.21	387.273	C21H38O6	2035.33	1943.54	1745.68	0	0	0	1908.19	0	1908.19	0.0019999
3.21	268.105	C10H13N5O4	29995.7	28304	30191.6	0	0	0	29497.1	0	29497.1	0.000412415
14.79	245.115	C8H21O6P	3076.35	2613.47	3018.18	3865.92	3984.77	4354.92	2902.67	4068.54	-1165.87	0.00489608
14.8	170.096	C12H11N	1469.41	1712.51	1576.17	2086.9	1762.95	1818.41	1586.03	1889.42	-303.389	0.0753286
14.9	383.26	C14H42N2O5S2	1741.64	1707.8	1541.92	2182.82	2112.84	1917.61	1663.79	2071.09	-407.303	0.0173795
15.11	223.064	C8H14O5S	1992.03	1454.89	2231.3	2994.62	2644.99	2388.78	1892.74	2676.13	-783.389	0.0574726
3.22	136.062	C5H5N5	874.392	1282.44	1049.98	0	0	0	1068.94	0	1068.94	0.0120026
3.22	274.186	C11H23N5O3	2336.98	2949.63	2636.79	0	0	0	2641.13	0	2641.13	0.00445464
15.44	381.245	C14H32N6O6	1477.21	1936.42	1424.66	1736.78	2069.33	1783.69	1612.76	1863.27	-250.504	0.275156
3.23	318.131		4972.14	5934.39	6561.58	0	0	0	5822.71	0	5822.71	0.00624254
3.24	255.171	C13H22N2O3	1982.21	1709.32	1400.74	0	0	0	1697.42	0	1697.42	0.00964982
3.24	347.194	C14H26N4O6	4891.36	3841.97	4721.03	0	0	0	4484.79	0	4484.79	0.0052152
3.24	367.164	C10H23N8O5P	2414.69	2032.58	2316.37	0	0	0	2254.54	0	2254.54	0.0025717
3.25	456.209	C19H29N5O8	12137.3	12765	12090.3	0	0	0	12330.8	0	12330.8	0.000310966
3.26	375.189		1970.68	957.691	2068.79	0	0	0	1665.72	0	1665.72	0.0425758
3.26	240.146		2749.13	2230.15	2682.38	0	0	0	2553.89	0	2553.89	0.00404934
3.26	226.119		7087.13	6206.53	6257.92	0	0	0	6517.19	0	6517.19	0.00191161
16.94	413.094	C16H20N4O5S2	2139.25	1983.79	2343.62	2758.11	2884.1	2493.76	2155.55	2711.99	-556.438	0.0234345
16.94	297.084	C12H8N8O2	2410.65	1985.18	1387.67	2311.73	2553.81	1707.32	1927.83	2190.95	-263.121	0.536889
17.03	319.225	C16H26N6O	1578.8	1142.19	1023.3	1699.43	1214	961.907	1248.1	1291.78	-43.6799	0.881721
3.27	239.114	C10H14N4O3	4522.03	3725.62	3530.33	0	0	0	3925.99	0	3925.99	0.00591549
3.27	313.116		2152.74	1876.01	1843.06	0	0	0	1957.27	0	1957.27	0.00250763
17.59	319.226	C12H34N2O5S	3302.54	2865.5	3559.83	3836.52	3802.07	2690.8	3242.63	3443.13	-200.504	0.670289
3.28	284.159	C14H21N7O2	1907.64	2275.19	1980.15	0	0	0	2054.33	0	2054.33	0.00298013
17.69	228.232	C14H29NO	5088.13	2818.26	2340.29	6142.27	2860.33	2552.03	3415.56	3851.54	-435.978	0.776561
3.29	193.097	C10H12N2O2	1477.11	1446.22	2142.1	0	0	0	1688.48	0	1688.48	0.0175963
3.29	140.035	C6H5NO3	5018.07	4028.43	4161.1	0	0	0	4402.53	0	4402.53	0.00492602
3.29	361.173	C14H24N4O7	4831	4506.12	5365.78	0	0	0	4900.96	0	4900.96	0.0026047
3.3	352.163	C11H31NO7P2	1770.82	2020.65	2102.78	0	0	0	1964.75	0	1964.75	0.00257131
3.3	388.22	C16H29N5O6	3520.99	3529.29	4033.21	0	0	0	3694.5	0	3694.5	0.00209513
3.3	274.141	C9H24NO6P	7286.53	7339.75	6840.64	0	0	0	7155.64	0	7155.64	0.000488725
18.07	274.16	C10H28NO3PS	5728.09	4245.08	3581.6	6926.48	4990.08	4127.84	4518.26	5348.13	-829.875	0.473481
3.33	221.092	C11H12N2O3	1926.84	2633.04	2245.88	0	0	0	2268.59	0	2268.59	0.0080033
3.33	344.183	C14H26N5O3P	5696.25	5076.11	5246.36	0	0	0	5339.57	0	5339.57	0.00119808
18.53	488.111	C26H21N3O3S2	1784.05	1559.07	1414.09	1835.52	1790.54	1714.89	1585.73	1780.32	-194.583	0.205529
18.54	371.102	C22H14N2O4	1822.12	2104.78	1675.99	1952.88	2180.89	1864.78	1867.63	1999.52	-131.888	0.452168
3.33	277.634	C28H35N5O7	1982.91	1910.64	1849.86	0	0	0	1914.47	0	1914.47	0.000403218
3.33	276.145	C13H17N5O2	2794.04	2736.98	2705.49	0	0	0	2745.5	0	2745.5	8.91019e-05
18.8	619.439	C28H62N2O12	1405.21	1360.99	0	1567.54	1642.59	1718.05	922.067	1642.73	-720.659	0.257945
18.8	311.257	C19H34O3	1390.95	1177.26	1345.62	1726.72	1282.58	1698.57	1304.61	1569.29	-264.68	0.198606
3.33	314.093	C9H20N3O5PS	25931.2	26084.4	26087.3	0	0	0	26034.3	0	26034.3	3.92225e-06
19.03	383.275	C11H34N12OS	1435.8	1929.47	1493.64	1404.37	2023.95	1867.6	1619.64	1765.31	-145.668	0.581602
3.34	543.726	C49H69N9O15P2	958.479	859.851	955.7	0	0	0	924.677	0	924.677	0.0012272
3.35	232.153	C11H21NO4	1143.29	1611.19	1157.65	0	0	0	1304.04	0	1304.04	0.0135967
3.35	287.126	C10H23O7P	1384.73	1390.24	1256.15	0	0	0	1343.71	0	1343.71	0.00106115
3.36	331.199	C14H26N4O5	5118.07	5005.12	4786.46	0	0	0	4969.88	0	4969.88	0.000383352
3.36	259.129	C11H18N2O5	38023	37935.3	38897.9	0	0	0	38285.4	0	38285.4	6.44183e-05
3.37	136.062	C5H5N5	4675.28	5212.24	4549.44	0	0	0	4812.32	0	4812.32	0.00177876
19.9	372.104	C7H17N9O7S	2287.54	1539.77	1975.98	2216.94	2183.81	2249.05	1934.43	2216.6	-282.168	0.322664
3.37	384.142		1533.24	1665.33	1540.43	0	0	0	1579.67	0	1579.67	0.000736122
19.9	560.132		9496.85	8784.38	9076.48	9130.61	10812.2	9866.3	9119.24	9936.38	-817.14	0.229811
3.37	199.107	C9H14N2O3	1564.97	1539.84	1556.02	0	0	0	1553.61	0	1553.61	2.24039e-05
19.9	562.13	C27H24N5O5PS	2296.78	2316.39	2405.5	2169.15	3031.13	2402.13	2339.56	2534.14	-194.579	0.529482
3.39	630.086	C22H12N15O7P	1514.28	1857.25	2116.49	0	0	0	1829.34	0	1829.34	0.00896687
3.39	387.273	C17H34N6O4	2567.49	2588.78	2898.72	0	0	0	2685	0	2685	0.00158545
20.12	355.261	C20H30N6	1746.54	1162.95	1300.15	2123.6	1426.77	1122.96	1403.21	1557.78	-154.563	0.681969
3.39	388.21	C16H38NO3PS2	4334.09	4332.55	4665.04	0	0	0	4443.89	0	4443.89	0.000618562
20.39	375.323	C21H38N6	1456.98	1814.81	1221.21	1916	1318.85	1455.9	1497.67	1563.58	-65.9148	0.80493
3.39	348.178	C14H25N3O7	5249.27	5483.24	5100.48	0	0	0	5277.66	0	5277.66	0.000445273
20.67	613.429	C30H56N6O7	3999.04	3969.24	4422.06	4443.32	3781.54	4315.5	4130.11	4180.12	-50.0081	0.852085
20.67	476.395	C26H53NO6	1873.14	1131.47	0	1335.32	1063.97	852.827	1001.54	1084.04	-82.4978	0.895398
20.69	327.179	C14H18N10	1593.16	1362.38	1505.14	1747.77	1489.79	1419.5	1486.89	1552.35	-65.4644	0.619149
20.69	309.28	C17H40O2S	5402.7	4867.34	4773.1	6542.02	5097.51	4928.9	5014.38	5522.81	-508.431	0.432181
3.4	244.083	C11H9N5O2	3366.06	3815.88	3314.1	0	0	0	3498.68	0	3498.68	0.00206692
3.4	389.241	C17H32N4O6	5387.75	5066.68	4771.26	0	0	0	5075.23	0	5075.23	0.00122804
3.4	373.21	C16H28N4O6	5604.86	5237.02	5289.94	0	0	0	5377.27	0	5377.27	0.000455575
3.4	288.204	C12H25N5O3	5727.46	5663.01	5749.16	0	0	0	5713.21	0	5713.21	2.05011e-05
3.41	336.158		1692.95	1963.98	1337.05	0	0	0	1664.66	0	1664.66	0.011684
21.03	628.196		5209.48	1727.33	1333.76	5709.79	1853.05	1398.4	2756.86	2987.08	-230.222	0.90655
3.41	279.136	C12H23O5P	2411.47	1769.14	1814.21	0	0	0	1998.27	0	1998.27	0.0105618
3.42	258.108		1428.78	1381.23	1241.52	0	0	0	1350.51	0	1350.51	0.00172702
3.42	372.699	C20H51N21O6P2	1966.55	1894.75	1753.25	0	0	0	1871.52	0	1871.52	0.00111905
3.42	270.157	C11H19N5O3	7702.16	7293.1	7850.65	0	0	0	7615.31	0	7615.31	0.000478874
3.44	268.107	C7H17N5O4S	3047.51	2280.13	4118.18	0	0	0	3148.6	0	3148.6	0.0274806
3.44	278.152		1473.93	1817.88	2244.87	0	0	0	1845.56	0	1845.56	0.0142853
21.75	394.304	C15H44N3O6P	3269.58	0	2147.31	2591.17	2271.14	2292.02	1805.63	2384.78	-579.152	0.60804
3.44	360.226	C15H29N5O5	1955.19	1620.16	2304.85	0	0	0	1960.07	0	1960.07	0.0100177
21.96	707.17	C32H50OS8	6054.72	3336.21	2979.95	6029.74	4901.81	3829.66	4123.63	4920.4	-796.778	0.535654
3.44	314.093	C17H16NO3P	24767.1	25402.4	25930.2	0	0	0	25366.6	0	25366.6	0.000175657
21.96	702.214	C38H43N3S5	3551.18	991.784	974.703	3447.54	1692.4	928.018	1839.22	2022.65	-183.43	0.879621
3.44	361.173	C14H24N4O7	4302.25	4214.93	4206.22	0	0	0	4241.13	0	4241.13	5.22557e-05
3.45	316.188		6119.48	5379.47	5054.88	0	0	0	5517.95	0	5517.95	0.00324355
22.37	442.301	C20H43NO9	0	5658.07	6404.4	4767.38	6139.41	6350.01	4020.83	5752.27	-1731.44	0.484861
3.45	317.184	C11H29N2O6P	3969.54	3584.01	4187.64	0	0	0	3913.73	0	3913.73	0.00202703
3.45	273.108	C12H20N2OS2	1719.05	1649.22	1881.5	0	0	0	1749.92	0	1749.92	0.00154246
22.73	469.386	C24H48N6O3	3971.97	4239.02	4407.21	4341.86	4432.5	3982.88	4206.07	4252.41	-46.3481	0.816362
3.45	269.113	C12H16N2O5	2821.21	2515.15	2666.15	0	0	0	2667.5	0	2667.5	0.00109531
3.46	244.13	C11H13N7	2919.27	2190.58	3080.67	0	0	0	2730.17	0	2730.17	0.00990758
22.76	781.187		2816.5	0	1872.39	2930.76	3516.16	2571.25	1562.96	3006.06	-1443.09	0.217107
22.76	513.413	C26H52N6O4	3000	3019.97	3342.29	3193.55	3664.63	3401.61	3120.75	3419.93	-299.177	0.166818
22.77	782.189	C45H37NO6P2S	2541.2	1617.5	1451.35	2166.5	2938.61	1765.9	1870.01	2290.33	-420.319	0.43336
3.47	266.089	C8H16N3O5P	1454.94	1071	1469.51	0	0	0	1331.82	0	1331.82	0.0094617
23.12	425.288	C18H41N4O5P	0	0	0	2613.33	2333.64	2361.05	0	2436.01	-2436.01	0.00133265
23.37	293.173	C11H25N4O3P	1181.71	1190.45	0	1248.5	1063.63	1148.05	790.721	1153.39	-362.669	0.456368
3.47	259.13	C11H18N2O5	8822.26	9518.33	8579.13	0	0	0	8973.24	0	8973.24	0.000982251
24.13	422.378	C22H51N3O2S	1068.35	0	0	847.458	872.316	1083.69	356.117	934.488	-578.371	0.242931
3.47	300.168	C10H26N3O5P	6031.03	5448.9	5662.76	0	0	0	5714.23	0	5714.23	0.000883971
3.48	246.091	C17H11NO	3421.84	3679.71	3086.03	0	0	0	3395.86	0	3395.86	0.0025518
24.68	443.335	C21H42N6O4	0	3143.18	2994.43	3200.87	3297.74	3301.86	2045.87	3266.83	-1220.96	0.355333
3.48	166.05	C8H7NO3	4976.35	4649.64	5039.11	0	0	0	4888.37	0	4888.37	0.000609393
24.81	482.353	C18H39N15O	2458.14	2303.31	2171.08	2481.57	2432.69	2302.4	2310.84	2405.55	-94.7091	0.400096
3.49	364.067	C11H10N9O4P	6847.86	5762.17	6451.72	0	0	0	6353.92	0	6353.92	0.00248297
3.49	303.168		3463.14	3025.88	3202.77	0	0	0	3230.6	0	3230.6	0.00154163
3.49	345.204	C14H33O7P	2028.16	2145.51	2105.54	0	0	0	2093.07	0	2093.07	0.000270679
3.5	468.067	C26H21N26O9P3	1040.3	948.739	895.206	0	0	0	961.414	0	961.414	0.00193572
3.5	389.206	C13H32N4O7S	5497.77	5617.83	5156.1	0	0	0	5423.9	0	5423.9	0.000649653
3.51	152.057	C5H5N5O	1474.15	1302.64	1863.04	0	0	0	1546.61	0	1546.61	0.0112956
3.51	428.143	C17H17N9O5	5309.27	4527.77	4475.59	0	0	0	4770.88	0	4770.88	0.00317851
3.51	229.155	C11H20N2O3	21833.7	20753	20662.5	0	0	0	21083.1	0	21083.1	0.000318303
3.52	257.113	C11H16N2O5	2168.14	1569.56	1685.59	0	0	0	1807.76	0	1807.76	0.0101228
3.52	395.204	C11H27N10O4P	2404.43	1966.18	2242.21	0	0	0	2204.27	0	2204.27	0.00335115
3.53	241.118		2010.84	2587.4	2169.59	0	0	0	2255.94	0	2255.94	0.00575933
3.53	243.636		2854.35	3354.96	3514.01	0	0	0	3241.11	0	3241.11	0.00373938
3.54	252.638	C16H33N13O6	1386.7	1574.35	1696.07	0	0	0	1552.37	0	1552.37	0.00334293
3.54	262.164	C12H23NO5	1732.28	1793.96	1913.56	0	0	0	1813.26	0	1813.26	0.000860199
3.54	259.13	C12H22N2S2	23497.2	22085.5	23383.1	0	0	0	22988.6	0	22988.6	0.000387634
3.54	456.209	C14H26N13O3P	4432.08	4313.44	4416.53	0	0	0	4387.35	0	4387.35	7.19925e-05
3.56	302.136	C10H24NO7P	2565.23	1852.7	2007.13	0	0	0	2141.69	0	2141.69	0.0100571
3.56	270.109	C11H15N3O5	2629.43	2238.03	1997.82	0	0	0	2288.43	0	2288.43	0.00640723
3.56	266.15	C20H39N10O5P	2118.11	2078.51	2040.47	0	0	0	2079.03	0	2079.03	0.000116223
3.57	214.12	C9H15N3O3	2522.71	1946.04	2026.57	0	0	0	2165.11	0	2165.11	0.00686388
3.57	241.155	C12H20N2O3	4261.35	4136.58	4097.28	0	0	0	4165.07	0	4165.07	0.00014097
3.58	377.861		3111.26	2340.53	2107.69	0	0	0	2519.83	0	2519.83	0.0141766
3.58	340.157		1740.52	2326.8	1855.14	0	0	0	1974.15	0	1974.15	0.00815722
3.58	430.158	C11H20N13O4P	13509	12203.2	11848.2	0	0	0	12520.1	0	12520.1	0.00162251
3.59	153.045	C10H4N2	2801.67	2746.54	3285.82	0	0	0	2944.68	0	2944.68	0.00336741
3.59	294.672	C23H50N5O10P	2401.22	2773.4	2814.17	0	0	0	2662.93	0	2662.93	0.00242531
3.59	454.156	C17H27NO13	15377	14737.2	17210.1	0	0	0	15774.8	0	15774.8	0.00219954
3.59	737.248	C21H36N16O12S	4423.78	4440.18	4926.63	0	0	0	4596.86	0	4596.86	0.00128513
3.59	355.2		3678.79	3284.54	3528.8	0	0	0	3497.37	0	3497.37	0.0010774
3.59	348.178	C13H34NO3PS2	5031.5	5082.44	5548.95	0	0	0	5220.96	0	5220.96	0.000993073
3.59	345.215	C16H24N8O	3166.13	2934.56	3037.61	0	0	0	3046.1	0	3046.1	0.000483187
3.59	152.057	C5H5N5O	26812.7	28828.5	27307.2	0	0	0	27649.5	0	27649.5	0.000480873
3.59	567.19	C10H13N5O5	16434.6	16316	15749.7	0	0	0	16166.7	0	16166.7	0.000170779
3.61	229.155	C11H20N2O3	3309.93	2253.98	3608.83	0	0	0	3057.58	0	3057.58	0.01759
3.61	253.12		1597.38	1534.77	1745.24	0	0	0	1625.8	0	1625.8	0.00146976
3.61	351.205		1754.05	1973.94	1914.94	0	0	0	1880.97	0	1880.97	0.00121818
3.61	286.178	C11H28NO5P	1186.82	1068.94	1132.65	0	0	0	1129.47	0	1129.47	0.000908606
3.62	401.205		2808.4	2919.01	2574.06	0	0	0	2767.16	0	2767.16	0.00134774
3.63	317.195	C10H29N4O5P	23571.8	23217.3	23907.8	0	0	0	23565.6	0	23565.6	7.15508e-05
3.64	273.109		1924.29	2062.67	1963.05	0	0	0	1983.34	0	1983.34	0.000431528
3.65	273.109		5470	5099.05	4978.69	0	0	0	5182.58	0	5182.58	0.00081287
3.67	195.113		976.933	1376.8	1349.81	0	0	0	1234.51	0	1234.51	0.0107477
3.67	212.115	C13H35N4O9P	2044.7	1631.34	1956.02	0	0	0	1877.35	0	1877.35	0.00444923
3.67	260.143	C11H21N3O2S	2701.85	3075.44	3014.67	0	0	0	2930.65	0	2930.65	0.00155605
3.67	228.171	C11H21N3O2	8507.98	9551.64	9288.27	0	0	0	9115.96	0	9115.96	0.00117949
3.67	305.662	C30H49N3O6P2	2015.59	2147	1978.05	0	0	0	2046.88	0	2046.88	0.000625516
3.68	361.165	C50H44N2OS	1412.76	1144.44	1481.86	0	0	0	1346.35	0	1346.35	0.0057916
3.68	211.144	C11H18N2O2	9954.62	9004.8	9870.51	0	0	0	9609.98	0	9609.98	0.000996312
3.68	254.161	C11H19N5O2	9649.08	10469.8	10527.7	0	0	0	10215.5	0	10215.5	0.000770472
3.69	385.167		1492.4	1926.71	1948.99	0	0	0	1789.37	0	1789.37	0.00682812
3.69	334.162	C13H23N3O7	5908.86	5806.68	5059.72	0	0	0	5591.75	0	5591.75	0.00228313
3.7	166.096		1362.97	1509.22	1287.92	0	0	0	1386.7	0	1386.7	0.00218839
3.71	258.098	C12H11N5O2	3429.86	2773.04	2570	0	0	0	2924.3	0	2924.3	0.00778205
3.71	273.647		1768.31	2043.42	1993.18	0	0	0	1934.97	0	1934.97	0.0019054
3.72	270.141		1477.86	1893.47	1866.83	0	0	0	1746.05	0	1746.05	0.00586547
3.72	318.168		2860.45	3161.95	3567.28	0	0	0	3196.56	0	3196.56	0.00407885
3.72	375.188		1637.77	1398.2	1562.88	0	0	0	1532.95	0	1532.95	0.00212378
3.72	304.149	C12H21N3O6	2303.69	2006.59	2073.46	0	0	0	2127.91	0	2127.91	0.00178337
3.72	287.665		2787.06	2842.82	2523.77	0	0	0	2717.89	0	2717.89	0.0013077
3.72	287.125	C13H14N6O2	22439.9	20705.4	23393.9	0	0	0	22179.7	0	22179.7	0.00125647
3.72	383.163		3121.72	3307.16	2929.92	0	0	0	3119.6	0	3119.6	0.00121646
3.72	259.13	C12H14N6O	3089.6	2804.44	2860.22	0	0	0	2918.09	0	2918.09	0.000892919
3.73	191.082		1163.41	725.914	924.877	0	0	0	938.067	0	938.067	0.0176944
3.73	362.155	C8H24N7O7P	1422.06	1483.22	1548.87	0	0	0	1484.72	0	1484.72	0.000607614
3.74	316.188		1690.43	1703.33	2076.97	0	0	0	1823.58	0	1823.58	0.00479641
3.74	241.131	C10H16N4O3	10840.5	10327.2	9756.1	0	0	0	10307.9	0	10307.9	0.000921885
3.74	256.14	C10H17N5O3	3494.93	3227.09	3325.72	0	0	0	3349.25	0	3349.25	0.000544862
3.75	375.137	C19H22N2O4S	2251.21	1647.15	1847.24	0	0	0	1915.2	0	1915.2	0.00849517
3.76	425.167	C9H12N2O4	2223.73	1966.87	1762.6	0	0	0	1984.4	0	1984.4	0.00448896
3.76	329.149	C18H20N2O4	1995.41	1860.36	1584.03	0	0	0	1813.27	0	1813.27	0.00442825
3.77	254.081		3102.92	3189.26	3264.43	0	0	0	3185.54	0	3185.54	0.000214479
3.78	315.179	C10H27N4O5P	3388.91	3285.94	3493.1	0	0	0	3389.32	0	3389.32	0.000311186
3.79	432.214		2238.16	2509	2042.49	0	0	0	2263.22	0	2263.22	0.00355245
3.79	389.204	C16H28N4O7	7682.9	8197.28	6902.85	0	0	0	7594.34	0	7594.34	0.00244601
3.83	219.077	C11H10N2O3	1043.87	1607.05	1141.74	0	0	0	1264.22	0	1264.22	0.0183654
3.83	276.145	C13H17N5O2	2331.96	2537.14	2885.95	0	0	0	2585.01	0	2585.01	0.00389036
3.83	324.128	C12H21NO9	4346.99	4022.25	4485.57	0	0	0	4284.93	0	4284.93	0.00102515
3.83	398.158	C19H15N11	5562.81	5087.97	5400.54	0	0	0	5350.44	0	5350.44	0.000677594
3.84	208.061	C10H9NO4	1739.81	1208.75	1755.72	0	0	0	1568.09	0	1568.09	0.0128839
3.84	331.199		3081.43	2531.91	2983.82	0	0	0	2865.72	0	2865.72	0.00347074
3.84	239.103		4288.11	4023.77	4584.26	0	0	0	4298.72	0	4298.72	0.0014152
3.84	242.113		1532.11	1715.81	1619.1	0	0	0	1622.34	0	1622.34	0.00106776
3.84	456.207	C18H33NO12	10662.9	11567.9	10502.1	0	0	0	10911	0	10911	0.000923104
3.84	267.109	C12H10N8	10932.8	10505.1	10994.3	0	0	0	10810.7	0	10810.7	0.000202428
3.85	360.123	C9H22N5O8P	1893.76	1434.67	2089.93	0	0	0	1806.12	0	1806.12	0.0113609
3.85	483.23	C36H48N30O4	2385.42	3094.97	2352.85	0	0	0	2611.08	0	2611.08	0.0084898
3.85	331.502	C39H53N29O4	1705.01	1448.26	1382.79	0	0	0	1512.02	0	1512.02	0.00420238
3.85	325.141	C16H16N6O2	1839.29	1694.47	1627.74	0	0	0	1720.5	0	1720.5	0.00131455
3.86	314.131		1449.65	1732.97	1513.96	0	0	0	1565.53	0	1565.53	0.0029872
3.86	247.619	C27H32N3O4P	1214.71	1231.83	1121.19	0	0	0	1189.24	0	1189.24	0.000834895
3.86	229.155		7430.03	7062.85	7196.18	0	0	0	7229.69	0	7229.69	0.00022025
3.87	324.665		1406.98	1462.09	1146.97	0	0	0	1338.68	0	1338.68	0.00522683
3.87	343.199	C13H31N2O6P	3363.06	2847.53	3138.05	0	0	0	3116.21	0	3116.21	0.00228518
3.87	473.236	C19H32N6O8	1939.68	1932.14	2124.77	0	0	0	1998.86	0	1998.86	0.000991665
3.88	251.104		1931.04	1861	1876.31	0	0	0	1889.45	0	1889.45	0.00012659
3.89	376.146	C13H21N5O8	4340.91	4558.72	4960.04	0	0	0	4619.89	0	4619.89	0.00153694
3.89	334.162	C13H23N3O7	4481.59	4599.87	4961.83	0	0	0	4681.1	0	4681.1	0.000950978
3.9	289.152	C12H24N4S2	2055.98	2619.88	2675.25	0	0	0	2450.37	0	2450.37	0.00645587
3.9	314.18		2056.9	2536.67	2635.44	0	0	0	2409.67	0	2409.67	0.00545309
3.9	275.127	C19H42N4O10P2	2538.85	2373.16	2293.74	0	0	0	2401.92	0	2401.92	0.000902388
3.9	318.168	C14H19N7O2	5789.52	5634.9	5664.25	0	0	0	5696.22	0	5696.22	6.92694e-05
3.91	211.108		3347.96	2880.07	2887.85	0	0	0	3038.63	0	3038.63	0.00258133
3.91	304.152		2287.05	2589.06	2428.22	0	0	0	2434.78	0	2434.78	0.00128147
3.91	388.136		2763.2	2750.63	2744.32	0	0	0	2752.72	0	2752.72	4.06586e-06
3.93	244.648		1329.14	1875.34	1629.36	0	0	0	1611.28	0	1611.28	0.00947103
3.93	395.139		1752.04	1908.08	1538.75	0	0	0	1732.95	0	1732.95	0.00379364
3.93	237.087	C12H8N6	2994.8	2836.44	3168.32	0	0	0	2999.85	0	2999.85	0.0010191
3.94	245.161	C10H20N4O3	2229.19	2592.45	2097.44	0	0	0	2306.36	0	2306.36	0.00409341
3.94	256.129	C11H17N3O4	3061.77	3209.97	2724.7	0	0	0	2998.81	0	2998.81	0.00228455
3.95	348.178	C14H25N3O7	3980.78	3380.91	3902.45	0	0	0	3754.72	0	3754.72	0.00250463
3.96	361.21		1783.47	1821.28	1522.39	0	0	0	1709.05	0	1709.05	0.00300932
3.96	267.182	C13H22N4O2	1798.07	1638.04	1855.14	0	0	0	1763.75	0	1763.75	0.00135453
3.96	229.119		6862.68	6885.17	6579.36	0	0	0	6775.74	0	6775.74	0.000210853
3.97	417.2	C10H28N10O6S	4059.23	3418.06	3709.41	0	0	0	3728.9	0	3728.9	0.00246152
3.97	618.261	C24H43NO17	4086.74	4011.57	4669.48	0	0	0	4255.93	0	4255.93	0.00237797
3.97	389.685	C26H39N27OS	2457.4	2225.69	2319.42	0	0	0	2334.17	0	2334.17	0.000830082
3.97	322.188	C15H23N5O3	12862.6	12012.6	12002.3	0	0	0	12292.5	0	12292.5	0.000537365
3.97	446.154	C9H25N11O6P2	4131.29	4249.79	4044.08	0	0	0	4141.72	0	4141.72	0.000207089
3.98	303.16	C33H36N10O2	3058.15	2058.76	1813.4	0	0	0	2310.1	0	2310.1	0.0260961
3.98	279.672		9149.9	6953.78	7544.52	0	0	0	7882.73	0	7882.73	0.00685714
3.98	251.151	C12H18N4O2	72837	69423.5	74918	0	0	0	72392.8	0	72392.8	0.000489089
3.99	460.241	C19H33N5O8	1421.03	1919.82	1871.57	0	0	0	1737.48	0	1737.48	0.0082538
4	255.17	C13H22N2O3	2668.31	3174.46	3486.72	0	0	0	3109.83	0	3109.83	0.00582814
4	480.219	C14H30N11O6P	2374.96	1984.88	2027.47	0	0	0	2129.1	0	2129.1	0.00334986
4	246.156		1453.4	1281.04	1267.95	0	0	0	1334.13	0	1334.13	0.00199997
4	205.01	C6H8N2O2S2	1886.74	1834.29	1715.16	0	0	0	1812.06	0	1812.06	0.000783873
4	271.14	C11H18N4O4	6371.78	6448.29	6783.15	0	0	0	6534.41	0	6534.41	0.000373487
4.01	315.17	C15H44N14O13	1195.51	1113.63	711.145	0	0	0	1006.76	0	1006.76	0.0213989
4.01	259.63	C25H44NO4PS2	1591.3	1273.32	1302.79	0	0	0	1389.14	0	1389.14	0.00529014
4.01	375.189	C15H26N4O7	8825.04	9397.32	8549.44	0	0	0	8923.93	0	8923.93	0.000782051
4.02	339.067	C19H27N12O10P3	1555.68	2001.67	1793.38	0	0	0	1783.58	0	1783.58	0.00517773
4.02	320.173	C13H26N3O4P	40261.8	37413.9	32128	0	0	0	36601.2	0	36601.2	0.00421193
4.02	376.174	C13H30NO9P	1863.27	1778.48	1975.47	0	0	0	1872.41	0	1872.41	0.000926992
4.02	283.13	C14H14N6O	4747.62	4418.97	4724.07	0	0	0	4630.22	0	4630.22	0.000522156
4.03	254.114	C12H11N7	3842.96	3548.5	2759.19	0	0	0	3383.55	0	3383.55	0.0090202
4.03	288.204	C12H25N5O3	1904.45	1943.81	2434.1	0	0	0	2094.12	0	2094.12	0.00655377
4.03	302.183	C10H28N3O5P	12838.9	11186.3	10930.6	0	0	0	11651.9	0	11651.9	0.0026242
4.04	340.2	C12H29N5O4S	2003.98	2527.41	2651.53	0	0	0	2394.31	0	2394.31	0.00679804
4.04	297.104	C9H12N8O4	1813.53	1693.88	1978.5	0	0	0	1828.64	0	1828.64	0.00202967
4.04	274.188	C11H23N5O3	2605.93	2772.11	2472.51	0	0	0	2616.85	0	2616.85	0.00109488
4.04	549.134	C21H16N12O7	3077.56	3145.69	3415.04	0	0	0	3212.76	0	3212.76	0.00102688
4.05	345.216	C16H24N8O	2346.91	1932.12	2147.24	0	0	0	2142.09	0	2142.09	0.00311137
4.07	297.11	C14H12N6O2	3504.83	3317.15	3947.37	0	0	0	3589.78	0	3589.78	0.00269746
4.07	270.109	C12H11N7O	6422.11	7032.84	6963.05	0	0	0	6806	0	6806	0.00080317
4.08	357.215	C13H40O4S3	12244.7	10366.6	11524.2	0	0	0	11378.5	0	11378.5	0.00230323
4.08	258.097	C11H15NO6	3484.52	3303.7	3656	0	0	0	3481.41	0	3481.41	0.000852457
4.08	318.168	C11H28NO7P	2276.9	2110.09	2228.87	0	0	0	2205.29	0	2205.29	0.000505
4.09	287.125	C13H14N6O2	2245.81	1817.41	1788.14	0	0	0	1950.45	0	1950.45	0.00570243
4.09	362.155	C14H23N3O8	2285.73	2444.85	2566.89	0	0	0	2432.49	0	2432.49	0.00111785
4.1	251.103		3868.8	3531.36	3601.67	0	0	0	3667.27	0	3667.27	0.000784624
4.11	251.148		3078.93	2514.33	2009.84	0	0	0	2534.36	0	2534.36	0.0145219
4.11	508.202	C21H33NO13	4559.92	4972.84	4162.7	0	0	0	4565.15	0	4565.15	0.00261443
4.11	267.135		7021.2	6605.03	5940.23	0	0	0	6522.15	0	6522.15	0.00232134
4.12	247.076		2776.8	2167.9	1986.36	0	0	0	2310.35	0	2310.35	0.010536
4.12	240.088	C12H9N5O	3781.06	3450.28	3352.74	0	0	0	3528.03	0	3528.03	0.00134694
4.12	284.161		2107	2123.98	2083.16	0	0	0	2104.71	0	2104.71	3.16318e-05
4.13	479.581	C25H25N27O10P2S	1655.05	1656.1	1630.48	0	0	0	1647.21	0	1647.21	2.58297e-05
4.15	403.093	C14H20N4O6P2	2431.15	2613.74	3607.41	0	0	0	2884.1	0	2884.1	0.0156815
4.16	256.13		2328.67	1739.18	2134.12	0	0	0	2067.33	0	2067.33	0.00696333
4.16	254.114		3256.42	3681.87	2776.62	0	0	0	3238.3	0	3238.3	0.00645685
4.17	423.199	C10H30N8O8S	1813.14	1805.31	2098.31	0	0	0	1905.59	0	1905.59	0.00254881
4.17	337.134	C11H20N4O8	3889.65	3553.05	3515.13	0	0	0	3652.61	0	3652.61	0.00106015
4.18	313.152	C11H25N2O6P	2646.58	2224.42	2560.43	0	0	0	2477.14	0	2477.14	0.002692
4.18	271.141	C9H23N2O5P	6453.38	7260.39	7257.81	0	0	0	6990.53	0	6990.53	0.00147284
4.18	161.071	C9H8N2O	4011.81	3680.4	3643.64	0	0	0	3778.62	0	3778.62	0.000958641
4.19	229.118		1667.72	1573.35	2027.97	0	0	0	1756.35	0	1756.35	0.00616267
4.19	193.108	C9H12N4O	2345	2699.39	2852.8	0	0	0	2632.4	0	2632.4	0.00324709
4.2	287.125		1645.1	2271.13	2010.88	0	0	0	1975.7	0	1975.7	0.00834057
4.21	259.166		2328.03	1756.92	1728.61	0	0	0	1937.85	0	1937.85	0.0100006
4.22	284.125		1360.39	2002.37	1986.67	0	0	0	1783.14	0	1783.14	0.0137687
4.22	386.168	C16H19N9O3	2047.21	1866.9	1746.47	0	0	0	1886.86	0	1886.86	0.00213813
4.23	237.085	C5H13N6O3P	2088.38	1740.81	1892.62	0	0	0	1907.27	0	1907.27	0.00277062
4.23	430.158	C11H20N13O4P	4516.47	4256.69	4447.75	0	0	0	4406.97	0	4406.97	0.000310828
4.24	199.144	C10H18N2O2	2037.72	2360.56	2191.47	0	0	0	2196.59	0	2196.59	0.00179659
4.27	534.24		2110.69	2394.64	2130.59	0	0	0	2211.97	0	2211.97	0.00170724
4.29	460.166	C11H26N9O9P	2258.3	2177.24	2394.89	0	0	0	2276.81	0	2276.81	0.000777138
4.29	348.178	C14H25N3O7	7471.87	6880.62	7149.15	0	0	0	7167.21	0	7167.21	0.000568219
4.3	375.189	C15H26N4O7	7282.45	8713.66	9113.08	0	0	0	8369.73	0	8369.73	0.00437976
4.3	491.136	C45H51N4O15P3	2261.62	2622.29	2502.11	0	0	0	2462	0	2462	0.00184959
4.3	281.114	C13H16N2O5	17622.2	17272	18459.2	0	0	0	17784.5	0	17784.5	0.000391892
4.3	269.114	C13H20N2S2	8862.09	8474.62	8510.38	0	0	0	8615.7	0	8615.7	0.000205835
4.3	465.124	C16H12N14O4	1532.53	1494.01	1569.57	0	0	0	1532.04	0	1532.04	0.000202675
4.31	211.108		832.328	1027.55	1094.19	0	0	0	984.69	0	984.69	0.00630697
4.31	251.151	C12H18N4O2	26002.1	29163	29372.4	0	0	0	28179.2	0	28179.2	0.00149346
4.32	326.657	C29H33N17O2	2053.29	2070.82	1739.57	0	0	0	1954.56	0	1954.56	0.00301769
4.32	366.179	C17H19N9O	9812.37	10187.6	10681.9	0	0	0	10227.3	0	10227.3	0.000605549
4.33	288.149	C11H29NOS3	1025.54	1067.13	734.622	0	0	0	942.429	0	942.429	0.0120946
4.33	373.257	C16H32N6O4	2394.44	1860.07	2524.27	0	0	0	2259.59	0	2259.59	0.00799372
4.33	277.119	C7H16N8O2S	1502.78	1859.93	1806.28	0	0	0	1723	0	1723	0.00413876
4.33	294.146	C14H19N3O4	19585.8	17881	19665.1	0	0	0	19044	0	19044	0.000932472
4.35	302.142		2481.7	2493	2793.45	0	0	0	2589.38	0	2589.38	0.00155073
4.36	216.597	C20H25N5O6	1126.22	1044.74	1299.34	0	0	0	1156.76	0	1156.76	0.00418476
4.36	229.118	C10H16N2O4	8239.62	8243.04	8142.36	0	0	0	8208.34	0	8208.34	1.61647e-05
4.37	229.118	C10H16N2O4	2182.38	1701.7	2084.39	0	0	0	1989.49	0	1989.49	0.00538969
4.38	430.158	C14H28N3O10P	24770.8	27459.9	25363.6	0	0	0	25864.8	0	25864.8	0.000993119
4.38	430.158	C17H19N9O5	20491.2	19280.8	21388.2	0	0	0	20386.7	0	20386.7	0.000895769
4.39	167.081	C8H10N2O2	13266.5	13319.6	14293.5	0	0	0	13626.5	0	13626.5	0.000599658
4.4	125.071	C6H8N2O	1964.47	2043.81	2212.58	0	0	0	2073.62	0	2073.62	0.00124235
4.41	297.09	C13H16N2O4S	4769.94	4102.35	3651.56	0	0	0	4174.61	0	4174.61	0.00600131
4.42	445.193		1519.13	1286.99	1517.03	0	0	0	1441.05	0	1441.05	0.00284543
4.43	256.153	C13H21NO4	2400.56	1997.34	2064.05	0	0	0	2153.98	0	2153.98	0.00333939
4.43	267.044	C12H6N6S	2590.7	2374.27	2476.07	0	0	0	2480.35	0	2480.35	0.000634611
4.44	480.219	C14H30N11O6P	1622.53	1967.86	1783.97	0	0	0	1791.45	0	1791.45	0.00308648
4.44	379.167	C15H22N8O2S	1752.23	1657.14	1985.12	0	0	0	1798.16	0	1798.16	0.00292256
4.44	246.115	C11H19NO3S	2125.94	1911.1	2298.45	0	0	0	2111.83	0	2111.83	0.00280294
4.44	284.172	C12H21N5O3	2842.27	2512.66	2518.54	0	0	0	2624.49	0	2624.49	0.00171741
4.45	425.164		1807.33	1411.91	1450.35	0	0	0	1556.53	0	1556.53	0.00647783
4.45	199.107		1802.34	1823.44	1879.46	0	0	0	1835.08	0	1835.08	0.0001572
4.46	172.589	C17H21N5O3	2049.71	2999.7	2096.53	0	0	0	2381.98	0	2381.98	0.0164311
4.46	387.663	C28H53N7O14P2	1541.89	1157.47	1148.01	0	0	0	1282.46	0	1282.46	0.0100807
4.46	332.177		1489.41	1454.57	1725.92	0	0	0	1556.63	0	1556.63	0.00298501
4.47	252.144	C10H21NO6	2359.12	2419.45	2788.94	0	0	0	2522.5	0	2522.5	0.00282472
4.47	360.126	C11H17N7O7	2289.5	2588.75	2226.74	0	0	0	2368.33	0	2368.33	0.00221657
4.48	211.144	C11H18N2O2	2072.23	1981.84	1988.08	0	0	0	2014.05	0	2014.05	0.000209363
4.49	176.602	C16H25N5O4	2402.9	2096.76	2286.65	0	0	0	2262.1	0	2262.1	0.00155214
4.49	310.13	C8H19N7O4S	2135.57	2071.92	2005.33	0	0	0	2070.94	0	2070.94	0.000329439
4.49	283.141	C12H18N4O4	30062.7	31473.3	31434	0	0	0	30990	0	30990	0.000223904
4.5	328.162	C13H29NO4S2	2080.95	1819.14	1950.12	0	0	0	1950.07	0	1950.07	0.00149869
4.5	428.142	C11H18N13O4P	8852.91	8814.94	8701.07	0	0	0	8789.64	0	8789.64	2.69357e-05
4.53	200.071	C12H9NO2	2382.59	2184.63	2539.06	0	0	0	2368.76	0	2368.76	0.00186896
4.54	326.173		2225.32	1784.79	1923.29	0	0	0	1977.8	0	1977.8	0.00429626
4.54	318.166	C13H23N3O6	1979.29	2217.87	1928.7	0	0	0	2041.95	0	2041.95	0.00190128
4.54	310.178	C13H28NO5P	2480.08	2504.5	2541.24	0	0	0	2508.61	0	2508.61	5.01921e-05
4.55	373.283	C18H36N4O4	2024.17	2745.13	2442.78	0	0	0	2404.03	0	2404.03	0.00747515
4.55	297.109		3684.44	3756.88	3411.54	0	0	0	3617.62	0	3617.62	0.000843642
4.56	328.141	C15H21NO7	4022.1	3940.84	4171.78	0	0	0	4044.9	0	4044.9	0.000279482
4.57	260.197	C12H25N3O3	2901.09	2876.28	2400.2	0	0	0	2725.86	0	2725.86	0.00355617
4.57	353.184	C13H36O4S3	5406.72	5075.88	4755.86	0	0	0	5079.49	0	5079.49	0.00136554
4.57	205.049	C11H8O4	8465.48	8997.69	9010.97	0	0	0	8824.71	0	8824.71	0.000414201
4.57	219.029	C11H8O6	14502.2	14907	14218.3	0	0	0	14542.5	0	14542.5	0.000188771
4.57	348.178	C11H29N3O7S	11316	11592.7	11812.6	0	0	0	11573.8	0	11573.8	0.000154058
4.58	350.178	C14H27N3O5S	1339.48	1372.07	1777.92	0	0	0	1496.49	0	1496.49	0.00876458
4.58	323.008	C10H12O8P2	2394.67	2082.82	1872.76	0	0	0	2116.75	0	2116.75	0.00509105
4.58	416.143	C13H26N3O10P	2229.33	1953.76	2221.44	0	0	0	2134.84	0	2134.84	0.0017951
4.58	359.239	C15H30N6O4	4779.86	5371.63	5453.27	0	0	0	5201.59	0	5201.59	0.00165972
4.59	300.12		3537.47	2644.94	2575.28	0	0	0	2919.23	0	2919.23	0.0110735
4.6	257.114	C12H12N6O	2112.2	1677.17	2237.27	0	0	0	2008.88	0	2008.88	0.00706363
4.6	212.093	C11H9N5	2907.84	2484.73	2663.91	0	0	0	2685.49	0	2685.49	0.00207818
4.6	346.199	C16H23N7O2	12357.4	10840.3	11420.1	0	0	0	11539.3	0	11539.3	0.00146384
4.6	483.209	C22H26N8O5	4316.76	3991.82	4047.28	0	0	0	4118.62	0	4118.62	0.000593182
4.61	308.564	C22H27N5O12P2	5284.86	4357.44	4231.55	0	0	0	4624.62	0	4624.62	0.00511773
4.61	274.093	C12H11N5O3	1688.3	1566.82	1880.15	0	0	0	1711.76	0	1711.76	0.00282712
4.61	270.111		3320.59	2993.57	2941.42	0	0	0	3085.19	0	3085.19	0.00147594
4.62	256.154	C13H21NO4	1533.23	1176.52	1286.2	0	0	0	1331.98	0	1331.98	0.00621353
4.62	283.144	C21H40N8O8S	1289.63	1186.8	1181.73	0	0	0	1219.39	0	1219.39	0.000830008
4.63	382.166	C23H19N5O	2194.85	1645.58	1908.87	0	0	0	1916.43	0	1916.43	0.00677969
4.63	473.13	C31H38N20O12P2	2752	2788.03	2256.28	0	0	0	2598.77	0	2598.77	0.00432979
4.63	476.139	C16H17N11O7	6937.98	7821.54	7028.18	0	0	0	7262.57	0	7262.57	0.00149045
4.64	130.066		2220.36	2254.4	2533.88	0	0	0	2336.22	0	2336.22	0.00180251
4.64	239.103	C11H14N2O4	7239.72	6294.82	7045.57	0	0	0	6860.04	0	6860.04	0.00175923
4.64	246.556	C16H23N5O9P2	4875.78	4442.5	4679.8	0	0	0	4666.03	0	4666.03	0.000719983
4.65	333.17	C21H49N10O12P	1865.62	1756.91	1555.16	0	0	0	1725.9	0	1725.9	0.00276579
4.65	376.173	C15H25N3O8	7666.66	8014.85	6950	0	0	0	7543.84	0	7543.84	0.00172223
4.65	229.118	C10H16N2O4	6202.98	6189.07	6130.3	0	0	0	6174.12	0	6174.12	1.30168e-05
4.67	448.205	C11H30N9O8P	2754.3	2556.3	2774.51	0	0	0	2695.04	0	2695.04	0.000666562
4.67	229.155	C11H20N2O3	17232.5	17194.4	16227.6	0	0	0	16884.8	0	16884.8	0.000378996
4.67	293.665	C21H53N3O11P2	3972.96	4149.75	4185.3	0	0	0	4102.67	0	4102.67	0.000256047
4.68	342.105		2252.52	1817.78	1569.69	0	0	0	1880	0	1880	0.0110802
4.68	352.162	C13H26N3O6P	6238.75	5657.39	5660.34	0	0	0	5852.16	0	5852.16	0.00108921
4.68	375.189	C15H26N4O7	8583.53	9046.54	8745.78	0	0	0	8791.95	0	8791.95	0.000237926
4.69	225.625	C24H31N7S	1588.59	1459.33	1398.24	0	0	0	1482.05	0	1482.05	0.00143029
4.69	210.062		3049.03	3073.22	3239.7	0	0	0	3120.65	0	3120.65	0.000368656
4.7	243.097	C10H14N2O5	3190.47	2748.38	3743.55	0	0	0	3227.47	0	3227.47	0.00786224
4.7	252.098	C12H9N7	3319.35	3715.12	3614.94	0	0	0	3549.8	0	3549.8	0.00111814
4.7	362.191	C12H19N13O	6959.31	7363.14	6849.54	0	0	0	7057.33	0	7057.33	0.000489235
4.7	462.256	C19H35N5O8	11603.3	11666.4	11830	0	0	0	11699.9	0	11699.9	3.3333e-05
4.71	247.13	C11H22N2S2	1787.5	1556.09	1395.51	0	0	0	1579.7	0	1579.7	0.0051469
4.71	430.746	C21H61N23O14	1503.52	1298.23	1220.47	0	0	0	1340.74	0	1340.74	0.00394187
4.71	296.099	C12H9N9O	3590.44	2983.4	3322.44	0	0	0	3298.76	0	3298.76	0.00282286
4.72	312.168		4528.09	3681.32	4892.78	0	0	0	4367.4	0	4367.4	0.00668283
4.72	428.142	C16H21N5O9	11010.5	10180.8	11412.4	0	0	0	10867.9	0	10867.9	0.0011113
4.73	245.109		3592.11	4287.68	4009.36	0	0	0	3963.05	0	3963.05	0.00259115
4.73	287.5	C32H58N23O4P	3387.53	3105.75	3620.3	0	0	0	3371.19	0	3371.19	0.00194156
4.75	403.232		1879.6	1613.5	1637.02	0	0	0	1710.04	0	1710.04	0.00246461
4.76	319.152	C13H22N2O7	2000.7	1847.18	2256.7	0	0	0	2034.86	0	2034.86	0.00342795
4.76	362.156	C14H23N3O8	2007.48	2131.33	2023.37	0	0	0	2054.06	0	2054.06	0.000358607
4.78	219.111	C19H28N6O6	2079.58	1883.59	2108.15	0	0	0	2023.77	0	2023.77	0.0012139
4.78	371.164	C10H18N12O4	3747.92	4021.96	4109.66	0	0	0	3959.85	0	3959.85	0.000756085
4.78	310.142	C12H24NO6P	2240.71	2191.99	2053.02	0	0	0	2161.91	0	2161.91	0.000675788
4.79	222.124	C11H15N3O2	1433.46	1049.48	834.564	0	0	0	1105.83	0	1105.83	0.024185
4.8	348.178	C14H25N3O7	4412.21	4446.98	4800.42	0	0	0	4553.2	0	4553.2	0.000741006
4.83	345.177		2109.85	2097.64	1938.05	0	0	0	2048.52	0	2048.52	0.000729121
4.84	279.135	C14H18N2O4	10218.6	9064.07	10648.5	0	0	0	9977.08	0	9977.08	0.00224073
4.84	359.158	C14H22N4O7	2362.69	2466.18	2508.79	0	0	0	2445.89	0	2445.89	0.000314387
4.85	275.104	C12H19O5P	1460.72	1297.29	1752.03	0	0	0	1503.34	0	1503.34	0.00773516
4.86	328.142	C12H25NO7S	1849.34	2325.46	3393.31	0	0	0	2522.7	0	2522.7	0.0312181
4.86	459.162		1691.4	2116.88	1776.35	0	0	0	1861.54	0	1861.54	0.00484174
4.86	346.17	C14H27N5OS2	4517.4	4725.71	4899.22	0	0	0	4714.11	0	4714.11	0.000547753
4.87	181.097	C9H12N2O2	2231.42	2504.87	2537.57	0	0	0	2424.62	0	2424.62	0.00159864
4.87	327.664	C19H49N11O10P2	1876.84	1697.29	1692.06	0	0	0	1755.4	0	1755.4	0.0011951
4.87	375.189		3241.9	3338.45	3155.17	0	0	0	3245.17	0	3245.17	0.00026596
4.88	224.078		2733.23	2584.03	2543.3	0	0	0	2620.19	0	2620.19	0.000485107
4.89	347.158	C11H27N2O8P	2754.45	3196.47	3473.71	0	0	0	3141.54	0	3141.54	0.00441527
4.89	182.092	C8H11N3O2	5977.41	6523.55	6869.92	0	0	0	6456.96	0	6456.96	0.00161484
4.91	435.247	C19H30N8O4	3975.09	3489.39	3442.56	0	0	0	3635.68	0	3635.68	0.0021854
4.91	306.075	C12H12N5O3P	2088.09	2082.38	2181.69	0	0	0	2117.38	0	2117.38	0.000231112
4.92	237.134		2451.74	2542.7	3038	0	0	0	2677.48	0	2677.48	0.00459685
4.92	254.161	C11H19N5O2	9512.5	7990.97	7889.82	0	0	0	8464.43	0	8464.43	0.00382276
4.92	317.195	C13H20N10	3337.7	3330.81	3979.62	0	0	0	3549.37	0	3549.37	0.00365356
4.92	446.153	C16H23N5O10	12953.6	11483.8	12405.6	0	0	0	12281	0	12281	0.00121719
4.92	400.147		1922.72	1754.28	1721.08	0	0	0	1799.36	0	1799.36	0.00120121
4.92	195.113	C10H14N2O2	33915.8	33325.8	33227.3	0	0	0	33489.6	0	33489.6	4.1196e-05
4.93	244.13	C10H17N3O4	1892.67	2049.79	1696.77	0	0	0	1879.74	0	1879.74	0.00293794
4.93	194.129		4156.82	4088.25	4569.7	0	0	0	4271.59	0	4271.59	0.00123679
4.93	254.162	C11H19N5O2	138063	141995	138039	0	0	0	139366	0	139366	8.89441e-05
4.94	256.167	C10H26NO4P	2202.97	1849.81	1906.79	0	0	0	1986.52	0	1986.52	0.00302261
4.95	146.06	C9H7NO	2904.82	3310.38	3736.9	0	0	0	3317.37	0	3317.37	0.00520305
4.95	326.136		3118.66	3550.08	3274.08	0	0	0	3314.28	0	3314.28	0.00144567
4.96	261.088		2362.6	1976.26	2079.81	0	0	0	2139.56	0	2139.56	0.00289942
4.98	332.184		2607.49	2299.8	1847.9	0	0	0	2251.73	0	2251.73	0.00946116
4.98	362.148	C17H15N9O	4853	4548.19	4187.42	0	0	0	4529.54	0	4529.54	0.00179875
4.98	338.189		1850.34	2044.13	1802.8	0	0	0	1899.09	0	1899.09	0.00150693
4.99	376.173	C15H25N3O8	5784.37	6582.74	6766.16	0	0	0	6377.76	0	6377.76	0.00222558
4.99	286.177	C13H23N3O4	1695.49	1878.11	1738.79	0	0	0	1770.8	0	1770.8	0.000966513
4.99	300.121		3487.4	3484.19	3588.95	0	0	0	3520.18	0	3520.18	9.54731e-05
5.01	303.163		1417.61	1451.28	1839.02	0	0	0	1569.3	0	1569.3	0.00734145
5.01	480.073	C25H56O24P6S	1496.58	1950.75	1678.46	0	0	0	1708.6	0	1708.6	0.00591299
5.01	283.139		1765	1577.58	1933.5	0	0	0	1758.69	0	1758.69	0.00339878
5.02	312.16	C22H52N6O8P2S	1440.62	1423.96	1563.32	0	0	0	1475.97	0	1475.97	0.00088519
5.03	398.159		1561.43	2139.37	2343.63	0	0	0	2014.81	0	2014.81	0.0132475
5.03	403.221	C18H26N8O3	2299.14	1948.09	2388.8	0	0	0	2212.01	0	2212.01	0.00367547
5.03	389.252	C16H32N6O5	4843.97	4430.04	5108.01	0	0	0	4794.01	0	4794.01	0.0016895
5.03	520.261		2264.59	2098.32	2241.18	0	0	0	2201.36	0	2201.36	0.000556707
5.04	630.086	C18H25N5O16P2	1139.74	1238.06	1288.92	0	0	0	1222.24	0	1222.24	0.00128094
5.04	328.141	C16H17N5O3	7792.19	7037.57	7474.94	0	0	0	7434.9	0	7434.9	0.000864584
5.05	208.601	C9H25N11O8	1758.96	1594.17	1373.11	0	0	0	1575.41	0	1575.41	0.00499655
5.05	300.146	C7H21N7O4S	3611.32	3697.57	3740.5	0	0	0	3683.13	0	3683.13	0.00010634
5.06	229.119	C10H16N2O4	3999.78	3763.11	4772.49	0	0	0	4178.46	0	4178.46	0.00527793
5.06	239.102		2818.04	2984.84	2447.22	0	0	0	2750.03	0	2750.03	0.00332115
5.06	374.158		1144.34	1345.68	1206.9	0	0	0	1232.31	0	1232.31	0.0023227
5.06	270.135	C14H15N5O	3510.08	3349.79	3585.57	0	0	0	3481.81	0	3481.81	0.000398364
5.06	329.183		2056.74	2045.74	2005.27	0	0	0	2035.92	0	2035.92	5.90592e-05
5.07	324.683	C26H50N9O8P	1636.21	2064.7	1422.25	0	0	0	1707.72	0	1707.72	0.0120124
5.07	291.157	C13H18N6O2	1056.14	1079.77	1000.34	0	0	0	1045.42	0	1045.42	0.000506924
5.07	383.205		14270.5	15170.5	14550.8	0	0	0	14663.9	0	14663.9	0.000328643
5.07	310.13	C16H15N5O2	54913.8	55405.2	55447.4	0	0	0	55255.5	0	55255.5	9.60777e-06
5.08	229.118		3434	2581.56	2637.55	0	0	0	2884.37	0	2884.37	0.00898643
5.08	231.134	C10H18N2O4	2310.77	2462.13	1979.49	0	0	0	2250.8	0	2250.8	0.00398512
5.08	345.222	C10H24N12O2	1641.9	1572.64	1737.28	0	0	0	1650.61	0	1650.61	0.000835001
5.1	344.183	C16H21N7O2	8051.04	7365.59	7041.53	0	0	0	7486.05	0	7486.05	0.00157643
5.1	292.12	C16H15N5O2	8601.82	9365.12	8786.39	0	0	0	8917.78	0	8917.78	0.000664123
5.11	266.089		1880.41	2113.73	2025.6	0	0	0	2006.58	0	2006.58	0.00114727
5.11	419.216		2815.01	2953.29	2796.59	0	0	0	2854.97	0	2854.97	0.00029989
5.12	376.174	C13H30NO9P	1879.77	2138.41	2382.36	0	0	0	2133.51	0	2133.51	0.00459391
5.12	264.124	C15H13N5	3287.65	3221.09	3344.96	0	0	0	3284.56	0	3284.56	0.000118736
5.13	362.195		2251.03	2316.37	2662.11	0	0	0	2409.84	0	2409.84	0.00278932
5.13	293.154	C33H40N6O2S	2275.83	2156.64	2023.63	0	0	0	2152.03	0	2152.03	0.00114371
5.13	346.199	C16H23N7O2	10831.5	11836.8	11676	0	0	0	11448.1	0	11448.1	0.000740882
5.15	375.19	C14H27N6O4P	1601.16	1462	1363.38	0	0	0	1475.52	0	1475.52	0.00217803
5.15	373.22	C15H28N6O5	4430.6	4194.18	4061.64	0	0	0	4228.81	0	4228.81	0.000650484
5.16	265.122	C10H20N2O4S	2179.25	1795.18	1844.79	0	0	0	1939.74	0	1939.74	0.00384375
5.16	286.202	C16H25N5O	2626.07	2576.29	2788.71	0	0	0	2663.69	0	2663.69	0.000579296
5.17	181.097	C9H14N2O3	1647.79	2345.69	2318.92	0	0	0	2104.13	0	2104.13	0.0115689
5.17	300.12		3129.71	3419.9	3988.7	0	0	0	3512.77	0	3512.77	0.0051182
5.19	456.207	C18H33NO12	4418.99	4342.96	4690.09	0	0	0	4484.01	0	4484.01	0.000551542
5.2	273.145	C13H24N2S2	3934.47	4087.29	4110.88	0	0	0	4044.21	0	4044.21	0.000186877
5.21	304.162		1853.29	1625.27	1465.25	0	0	0	1647.94	0	1647.94	0.0046353
5.21	226.119	C20H30N6O6	6446.33	5667.17	5328.77	0	0	0	5814.09	0	5814.09	0.00322289
5.21	433.231		1561.35	1493.88	1560.36	0	0	0	1538.53	0	1538.53	0.00021055
5.22	385.209	C18H24N8O2	1803.92	1886.29	1517.51	0	0	0	1735.91	0	1735.91	0.00411906
5.23	316.668		1365.24	1100.24	1088.97	0	0	0	1184.82	0	1184.82	0.00575462
5.23	194.106		2422.17	2087.38	2164.89	0	0	0	2224.81	0	2224.81	0.00206197
5.24	533.754	C32H59N33O8S	2051.11	2477.92	1928.14	0	0	0	2152.39	0	2152.39	0.00593706
5.24	318.167	C13H23N3O6	3033.06	2686.91	2759.42	0	0	0	2826.47	0	2826.47	0.00138765
5.24	355.163	C16H18N8O2	7065.26	6660.18	6215.97	0	0	0	6647.14	0	6647.14	0.00135856
5.24	198.076		1743.92	1860.99	1949.67	0	0	0	1851.53	0	1851.53	0.00103394
5.24	417.236	C19H28N8O3	12322.5	13009.6	11826.2	0	0	0	12386.1	0	12386.1	0.000766448
5.25	251.653		1162.24	1039.97	1382.49	0	0	0	1194.9	0	1194.9	0.00696116
5.25	550.119	C19H20N9O9P	4547.69	3877.62	3702.64	0	0	0	4042.65	0	4042.65	0.00403339
5.25	495.22	C21H30N6O8	2181.54	2101	2564.95	0	0	0	2282.49	0	2282.49	0.00390911
5.25	299.138	C9H22N4O5S	2831.29	2948.72	2493.19	0	0	0	2757.73	0	2757.73	0.00244265
5.25	339.178	C43H62N22O8	7047.64	6529.81	6241.63	0	0	0	6606.36	0	6606.36	0.00127158
5.26	220.631		4522.97	3602.56	3996.95	0	0	0	4040.83	0	4040.83	0.00432474
5.26	331.189	C12H30N2O6S	3287.84	4007.01	3461.75	0	0	0	3585.53	0	3585.53	0.00363066
5.26	273.146	C13H16N6O	7161.02	8493.09	7811.04	0	0	0	7821.72	0	7821.72	0.00240871
5.28	236.649		1321.44	1765.15	1621.35	0	0	0	1569.31	0	1569.31	0.00686525
5.28	270.219	C14H27N3O2	3282.28	3267.49	3898.27	0	0	0	3482.68	0	3482.68	0.00354261
5.29	340.162	C10H29NO9S	4215.44	3473.7	3686.43	0	0	0	3791.85	0	3791.85	0.0033649
5.29	359.23	C16H30N4O5	3257.51	3075.61	2939.74	0	0	0	3090.95	0	3090.95	0.000885798
5.29	269.114		3751.89	3389.54	3637.06	0	0	0	3592.83	0	3592.83	0.000884321
5.3	319.157	C36H41N6O3P	4185.31	4235.03	3494.54	0	0	0	3971.63	0	3971.63	0.00360096
5.3	348.178	C14H25N3O7	4037.93	4146.39	4722.74	0	0	0	4302.35	0	4302.35	0.00243095
5.3	271.13		2993.87	3011.16	2858.95	0	0	0	2954.66	0	2954.66	0.000265084
5.31	457.146	C17H29O12P	5146.21	5962.57	5224.98	0	0	0	5444.59	0	5444.59	0.00227243
5.31	181.097		4950.23	4721.28	5331.36	0	0	0	5000.96	0	5000.96	0.00126348
5.31	197.128		3323.88	3530.19	3327	0	0	0	3393.69	0	3393.69	0.000404291
5.31	256.177	C11H21N5O2	63424.8	63374.7	63773.4	0	0	0	63524.3	0	63524.3	3.89698e-06
5.32	288.15	C9H26N3O3PS	9623.81	8163.49	7074.48	0	0	0	8287.26	0	8287.26	0.00784826
5.32	133.076		1763.56	2039.91	1643.76	0	0	0	1815.74	0	1815.74	0.0041473
5.33	313.122		5189.84	4710.6	5022.36	0	0	0	4974.27	0	4974.27	0.000795923
5.33	201.598	C15H32NO9P	2385.01	2492.25	2266.37	0	0	0	2381.21	0	2381.21	0.000749626
5.35	376.172	C10H22N11O3P	2449.28	2310.28	1964.27	0	0	0	2241.27	0	2241.27	0.00411377
5.36	223.108		3501.68	2871.96	3109.69	0	0	0	3161.11	0	3161.11	0.00335615
5.36	409.206	C16H20N14	4633.72	4292.17	4700.21	0	0	0	4542.04	0	4542.04	0.000773528
5.36	297.156	C13H20N4O4	13130.8	12415.2	12359.5	0	0	0	12635.2	0	12635.2	0.000386084
5.36	297.825		2508.28	2586.24	2478.26	0	0	0	2524.26	0	2524.26	0.000162473
5.37	256.092		1355.65	2003.05	1232.37	0	0	0	1530.36	0	1530.36	0.0235343
5.37	430.231		2037.09	2170.09	1885.56	0	0	0	2030.91	0	2030.91	0.00163397
5.38	169.097		1447.59	1622.77	2112.71	0	0	0	1727.69	0	1727.69	0.013014
5.38	261.088		1600.85	1860.4	2324.7	0	0	0	1928.65	0	1928.65	0.0118376
5.38	328.141	C16H17N5O3	3102.76	3452.53	2716.34	0	0	0	3090.54	0	3090.54	0.00469921
5.38	260.197	C12H25N3O3	1687.39	1513.7	1611.02	0	0	0	1604.04	0	1604.04	0.000980465
5.38	305.126	C12H21N2O5P	3298.91	3177.66	3412.31	0	0	0	3296.29	0	3296.29	0.000422187
5.39	146.061		1781.55	1142.35	1583.8	0	0	0	1502.56	0	1502.56	0.0154463
5.39	165.102	C9H12N2O	1619.67	1327.99	1537.07	0	0	0	1494.91	0	1494.91	0.00335433
5.39	347.194	C15H22N8O2	2501.19	2136.51	2165.05	0	0	0	2267.58	0	2267.58	0.00265586
5.39	303.204	C13H26N4O4	6066.93	6765.45	6046.09	0	0	0	6292.83	0	6292.83	0.00140815
5.4	286.164		1791.98	1616.85	1091.84	0	0	0	1500.22	0	1500.22	0.0190991
5.4	229.155	C11H20N2O3	2174.27	1643.47	2196.31	0	0	0	2004.68	0	2004.68	0.00802905
5.4	318.171	C11H23N7O2S	2921.24	2524.25	2445.81	0	0	0	2630.43	0	2630.43	0.00311503
5.4	302.183		3092.64	3370.75	3473.18	0	0	0	3312.19	0	3312.19	0.00117608
5.4	389.204	C16H28N4O7	8344.93	7878.87	7455.85	0	0	0	7893.22	0	7893.22	0.00105643
5.41	369.193	C43H73N22O11P	3397.95	2542.31	2508.99	0	0	0	2816.41	0	2816.41	0.0105024
5.41	385.221	C14H33N4O6P	13570.4	13868.7	13196.9	0	0	0	13545.3	0	13545.3	0.000205751
5.42	348.179		3897.17	3115.24	3391.83	0	0	0	3468.08	0	3468.08	0.00432871
5.42	312.168	C13H21N5O4	4546.63	4987.96	5569.66	0	0	0	5034.75	0	5034.75	0.0034444
5.42	237.125		1097.57	1230.73	1233.69	0	0	0	1187.33	0	1187.33	0.00142614
5.43	182.11	C10H31N6O6P	5120.65	5492.3	6062.89	0	0	0	5558.61	0	5558.61	0.00242118
5.44	269.125	C11H16N4O4	5148.24	4862.39	5033.81	0	0	0	5014.81	0	5014.81	0.00027424
5.44	310.132	C14H20N3O3P	5895.63	5909.11	6184.58	0	0	0	5996.44	0	5996.44	0.000246424
5.45	136.063		1856.02	1797.72	1223.69	0	0	0	1625.81	0	1625.81	0.0150537
5.45	329.183		1797.13	2467.3	2046.1	0	0	0	2103.51	0	2103.51	0.00853438
5.45	282.121	C12H11N9	3029.18	2780.44	3306.1	0	0	0	3038.57	0	3038.57	0.00248705
5.45	282.12	C11H15N5O4	2593.44	2811.9	2743.33	0	0	0	2716.23	0	2716.23	0.00056348
5.46	166.073	C6H7N5O	2228.06	2407.35	2366.34	0	0	0	2333.92	0	2333.92	0.000539555
5.46	332.182	C14H25N3O6	3028.88	3217.23	3175.93	0	0	0	3140.68	0	3140.68	0.000331006
5.47	295.13	C14H18N2O5	14837.1	13408.6	15249.8	0	0	0	14498.5	0	14498.5	0.00147688
5.47	326.083	C10H19N3O5S2	3302.29	3571.17	3634.13	0	0	0	3502.53	0	3502.53	0.000842965
5.49	311.658	C16H44N15O7PS	1716.78	1572.62	1425.2	0	0	0	1571.53	0	1571.53	0.00285651
5.49	550.118		2061.19	2054.92	1833.66	0	0	0	1983.26	0	1983.26	0.00142017
5.49	456.209	C19H29N5O8	5805.35	5481.49	6066.06	0	0	0	5784.3	0	5784.3	0.000853343
5.49	288.204		3728.84	3906.8	4054	0	0	0	3896.55	0	3896.55	0.000581531
5.5	255.143	C9H23N2O4P	5021.78	6347.73	5849.1	0	0	0	5739.54	0	5739.54	0.004508
5.5	319.153	C34H45N4O4PS	2308.36	2440.69	2271.53	0	0	0	2340.19	0	2340.19	0.000481327
5.51	389.204	C16H28N4O7	5127.07	3970.76	4665.86	0	0	0	4587.9	0	4587.9	0.00532281
5.51	371.206		2675.56	2618.09	2682.84	0	0	0	2658.83	0	2658.83	5.93074e-05
5.52	293.688		3061.67	2791.43	2647.41	0	0	0	2833.5	0	2833.5	0.00183128
5.52	344.184		3365.88	3519.69	3334.47	0	0	0	3406.68	0	3406.68	0.000282078
5.53	287.172		1888.54	1603.26	1968.48	0	0	0	1820.09	0	1820.09	0.00368846
5.53	310.176	C8H23N9O2S	1644.42	1753.1	1477.5	0	0	0	1625.01	0	1625.01	0.00242387
5.54	366.171	C10H24N9O4P	2184.15	2073.63	1565.42	0	0	0	1941.06	0	1941.06	0.00949617
5.54	351.181	C24H52N12O8S2	3774.55	2993.72	3105.48	0	0	0	3291.25	0	3291.25	0.00544218
5.54	450.221	C30H63N18O8PS2	2120.89	2057.39	2284.67	0	0	0	2154.32	0	2154.32	0.000986225
5.54	343.199		2325.15	2405.91	2543.66	0	0	0	2424.91	0	2424.91	0.000691337
5.55	273.147	C13H16N6O	3292.32	3130.87	3481.41	0	0	0	3301.53	0	3301.53	0.000940058
5.55	490.192	C19H19N15O2	3936.39	3857.2	4107.97	0	0	0	3967.18	0	3967.18	0.000347851
5.56	337.187		3646.79	4169.96	3252.26	0	0	0	3689.67	0	3689.67	0.00514894
5.57	390.185		2111.57	1969.86	1488.64	0	0	0	1856.69	0	1856.69	0.0101525
5.57	458.213	C15H28N11O4P	1958.82	2617.65	1966.23	0	0	0	2180.9	0	2180.9	0.00987869
5.57	237.087		2430.41	2834	2868.24	0	0	0	2710.88	0	2710.88	0.00267857
5.57	283.138	C12H26O3S2	5745.25	4983.58	5370.36	0	0	0	5366.4	0	5366.4	0.00167468
5.57	293.662	C28H43N9OS2	3954.39	3567.23	4011.32	0	0	0	3844.31	0	3844.31	0.0013144
5.57	400.148		1944.5	1834.92	1932.57	0	0	0	1904	0	1904	0.000332165
5.58	351.164		1471.3	1156.09	1318.78	0	0	0	1315.39	0	1315.39	0.00475278
5.58	401.195		1837.26	1744.67	1571.11	0	0	0	1717.68	0	1717.68	0.00205612
5.58	381.184	C11H24N8O7	5174.64	5856.55	5473.35	0	0	0	5501.51	0	5501.51	0.00128436
5.58	472.182	C19H17N15O	1839.7	1850.13	1959.49	0	0	0	1883.11	0	1883.11	0.000413611
5.59	426.242		3000.15	2875.96	2327.07	0	0	0	2734.39	0	2734.39	0.00567091
5.59	465.219	C34H60N18O9S2	1557.8	1228.92	1482.54	0	0	0	1423.09	0	1423.09	0.00485165
5.59	240.099	C8H18NO5P	1663.18	1863.57	2072.95	0	0	0	1866.57	0	1866.57	0.00399277
5.59	284.496	C30H50N28O3	10973.4	11434.3	11264.7	0	0	0	11224.1	0	11224.1	0.000143762
5.59	417.2	C18H24N8O4	4051.08	3962.52	3914.25	0	0	0	3975.95	0	3975.95	0.000101532
5.6	366.179	C25H66N2O13S4	1319	905.748	829.684	0	0	0	1018.14	0	1018.14	0.0215752
5.6	352.176	C28H67N2O5PS5	1279.81	1211.28	1469.63	0	0	0	1320.24	0	1320.24	0.00340784
5.6	297.151	C8H20N6O6	1914.29	1823.06	2148.35	0	0	0	1961.9	0	1961.9	0.00242918
5.6	296.112		2550.99	2688.54	2974.58	0	0	0	2738.04	0	2738.04	0.00206974
5.61	303.204	C13H26N4O4	3131.5	2559.68	2967.34	0	0	0	2886.17	0	2886.17	0.00345083
5.61	419.213		1710.09	1435.64	1481.74	0	0	0	1542.49	0	1542.49	0.00301224
5.61	266.089		2151.86	2095.19	2328.19	0	0	0	2191.75	0	2191.75	0.00102306
5.61	390.196	C11H23N11O5	12405.7	12121.6	11995.3	0	0	0	12174.2	0	12174.2	9.93363e-05
5.62	178.072		1533.6	1373.33	1674.67	0	0	0	1527.2	0	1527.2	0.00323315
5.63	275.156		1538.61	1570.47	1112.71	0	0	0	1407.26	0	1407.26	0.0108169
5.63	376.68	C28H53N11O9S2	1205	1593.5	1629.55	0	0	0	1476.02	0	1476.02	0.00837195
5.63	574.129	C11H30N9O12P3	1279.54	1124.26	1382.24	0	0	0	1262.01	0	1262.01	0.00351177
5.63	352.521	C38H72N24O8P2	2616.85	2156.72	2433.5	0	0	0	2402.36	0	2402.36	0.00308471
5.63	280.163		5225.95	4821.91	4644.9	0	0	0	4897.58	0	4897.58	0.00123034
5.63	354.079	C11H11N7O7	1672.26	1583.72	1696.49	0	0	0	1650.82	0	1650.82	0.000430747
5.64	322.666		1226.01	972.076	977.171	0	0	0	1058.42	0	1058.42	0.00621136
5.64	286.202	C15H27NO4	3037.9	3217.96	2496.96	0	0	0	2917.61	0	2917.61	0.00546881
5.64	388.22		3826.25	4437.98	3606.78	0	0	0	3957	0	3957	0.00392681
5.64	281.152		1770.04	1653.25	1731.73	0	0	0	1718.34	0	1718.34	0.000399922
5.65	440.093	C23H49N2O27P3	854.31	771.1	1041.51	0	0	0	888.972	0	888.972	0.00799355
5.65	395.18	C11H32N4O7P2	1237.73	1408.75	1498.96	0	0	0	1381.81	0	1381.81	0.00305926
5.66	359.231	C14H35N2O6P	2090.14	2023.48	2536.57	0	0	0	2216.73	0	2216.73	0.00523847
5.66	422.205		3322.34	3082.94	2765.77	0	0	0	3057.01	0	3057.01	0.00276864
5.66	490.187	C19H19N15O2	2297.97	2287.93	2553.15	0	0	0	2379.68	0	2379.68	0.00132724
5.66	460.236		1658.8	1644.07	1618.26	0	0	0	1640.38	0	1640.38	5.21488e-05
5.66	396.179	C17H26N5O4P	2276.04	2265.48	2269.88	0	0	0	2270.47	0	2270.47	1.81778e-06
5.67	332.669	C28H33N21	1575.37	1191.94	1247.53	0	0	0	1338.28	0	1338.28	0.00789564
5.67	366.177		2196.43	2357.92	1877.2	0	0	0	2143.85	0	2143.85	0.00431247
5.67	357.216	C13H40O4S3	1516.36	1710.27	1564.39	0	0	0	1597.01	0	1597.01	0.00133018
5.67	150.078		2427.78	2438.43	2220.79	0	0	0	2362.33	0	2362.33	0.000898022
5.68	409.698	C42H55N7O8S	2457.62	2083.58	1989.27	0	0	0	2176.82	0	2176.82	0.00428855
5.68	344.687	C34H45N11O5	3322.48	3444.11	3294.65	0	0	0	3353.75	0	3353.75	0.000187192
5.69	243.135		1502.99	1684.61	1685.46	0	0	0	1624.36	0	1624.36	0.00139266
5.69	310.145	C12H19N7OS	2248.71	2246.61	2490.16	0	0	0	2328.49	0	2328.49	0.001203
5.7	574.283	C25H44N5O6PS	3683.52	3607.51	2800.45	0	0	0	3363.83	0	3363.83	0.00698118
5.7	226.118	C10H15N3O3	3293.46	3259.89	2626.33	0	0	0	3059.9	0	3059.9	0.00499156
5.7	269.64	C22H43N5O6S2	1999.79	2250.11	2108.52	0	0	0	2119.47	0	2119.47	0.00116707
5.71	404.196		1760.44	1517.81	1202.87	0	0	0	1493.7	0	1493.7	0.011476
5.71	315.676		2936.27	3787.33	3132.33	0	0	0	3285.31	0	3285.31	0.00607842
5.71	303.156	C21H49N8O6PS2	2303.2	2375.79	2147.87	0	0	0	2275.62	0	2275.62	0.000871573
5.72	586.284	C17H47N9O7S3	1530.73	1344.36	1697.66	0	0	0	1524.25	0	1524.25	0.00445169
5.72	365.183	C10H24N10O3S	2391.28	2282.98	2181.85	0	0	0	2285.37	0	2285.37	0.000699366
5.73	414.235		1823.4	2323.14	2404.97	0	0	0	2183.84	0	2183.84	0.00685608
5.73	378.188	C31H50N10O12	7976.94	7437.23	7298.58	0	0	0	7570.92	0	7570.92	0.00074615
5.73	346.202	C13H27N7O2S	2141.41	2286.32	2294.64	0	0	0	2240.79	0	2240.79	0.000492512
5.73	197.116		2759.95	2595.61	2655.8	0	0	0	2670.46	0	2670.46	0.000322963
5.74	359.678	C36H47N9O5S	2410.71	2011.89	1814.25	0	0	0	2078.95	0	2078.95	0.00704441
5.74	250.643		4093.31	3984.56	3469.69	0	0	0	3849.18	0	3849.18	0.00248729
5.74	327.678		6497.44	5826.41	5749.1	0	0	0	6024.32	0	6024.32	0.00155205
5.74	443.724		2177.56	2486.12	2279.85	0	0	0	2314.51	0	2314.51	0.00153358
5.74	298.817	C43H59N9O12	2068.09	2274.54	2162.86	0	0	0	2168.5	0	2168.5	0.000756175
5.75	383.205		2581.61	2842.84	3000.77	0	0	0	2808.41	0	2808.41	0.00188861
5.75	374.205	C15H27N5O6	17388.5	18189.1	16827.7	0	0	0	17468.5	0	17468.5	0.000510998
5.76	310.09	C14H11N7S	1793.96	1312.16	1672.9	0	0	0	1593.01	0	1593.01	0.00815098
5.76	574.129	C16H16N17O6P	2245.99	2727.07	2929.23	0	0	0	2634.1	0	2634.1	0.00586596
5.76	300.828	C24H71N17O13P2S	1360.16	1575.91	1618.68	0	0	0	1518.25	0	1518.25	0.00276528
5.76	300.677		2190.1	2542.28	2337.1	0	0	0	2356.5	0	2356.5	0.00187296
5.77	366.178	C9H23N11O3S	2993.81	2568.92	3038.48	0	0	0	2867.07	0	2867.07	0.00271275
5.77	359.267	C15H39N2O5P	2646.38	2760.75	2814.66	0	0	0	2740.6	0	2740.6	0.000327523
5.78	298.188	C13H23N5O3	2287.24	1787.73	1897.77	0	0	0	1990.91	0	1990.91	0.00574287
5.78	387.705		2663.44	3191.47	3199.05	0	0	0	3017.98	0	3017.98	0.00343296
5.78	347.171	C32H57N2O8PS2	5247.79	5279.25	4621.44	0	0	0	5049.49	0	5049.49	0.00179491
5.78	288.203	C12H25N5O3	2586.76	2261.3	2532.19	0	0	0	2460.08	0	2460.08	0.00166913
5.78	400.695	C38H61N3O11S2	1067.77	1100.1	1202.25	0	0	0	1123.37	0	1123.37	0.00129884
5.78	462.103		3022.81	2762.55	2832.9	0	0	0	2872.75	0	2872.75	0.000731304
5.79	381.213		3431.36	3436.31	2686.17	0	0	0	3184.61	0	3184.61	0.0060689
5.81	413.706		1767.13	2110.81	2254.39	0	0	0	2044.11	0	2044.11	0.00496412
5.81	378.188	C32H46N14O8	23581.9	23029.7	22963.2	0	0	0	23191.6	0	23191.6	7.14721e-05
5.82	417.199	C32H52N18O5S2	1358.69	1811.65	1619.77	0	0	0	1596.7	0	1596.7	0.00669103
5.82	361.178	C27H58N6O10P2S	1546.23	1953.33	1926.49	0	0	0	1808.68	0	1808.68	0.00524085
5.82	488.273		2434.7	2773.39	2855.43	0	0	0	2687.84	0	2687.84	0.00228719
5.82	250.166	C23H42N6O6	12186.3	12297.7	12256.7	0	0	0	12246.9	0	12246.9	7.0521e-06
5.83	357.216	C22H52N18O9	2038.29	1854.79	2012.01	0	0	0	1968.36	0	1968.36	0.000846086
5.83	417.236	C19H28N8O3	11319.8	10898.7	11800.7	0	0	0	11339.7	0	11339.7	0.000527648
5.83	299.084	C22H34N2O13P2	4773.25	4430.78	4588.08	0	0	0	4597.37	0	4597.37	0.00046315
5.84	259.136	C17H48N4O5S4	1907.58	1486.13	1447.88	0	0	0	1613.86	0	1613.86	0.00822509
5.84	349.672	C39H47N5O5S	1398.13	1352.9	1787.43	0	0	0	1512.82	0	1512.82	0.0082098
5.84	452.098	C20H28N26O13P2	1391.25	1139.1	1347.26	0	0	0	1292.53	0	1292.53	0.0036001
5.84	423.236		2344.44	2590.07	2720.75	0	0	0	2551.76	0	2551.76	0.00186342
5.85	476.154		2074.82	2696.35	2238.56	0	0	0	2336.58	0	2336.58	0.0062767
5.85	403.222		1673.44	1567.18	1332.02	0	0	0	1524.22	0	1524.22	0.00435124
5.85	528.278		2082.97	2482.28	2131.43	0	0	0	2232.22	0	2232.22	0.00316129
5.85	442.24		1808.37	1728.38	1854.64	0	0	0	1797.13	0	1797.13	0.000420838
5.85	437.232	C37H48N26O	2579.42	2725.9	2752.67	0	0	0	2686	0	2686	0.000401638
5.86	437.232	C25H67N18O10P3	2009.92	2580.74	2172.42	0	0	0	2254.36	0	2254.36	0.0056253
5.86	465.742	C29H65N21O10P2	3162.88	3431.03	3278.49	0	0	0	3290.8	0	3290.8	0.000556334
5.88	359.267	C17H34N4O4	2639.83	2466.3	2851.81	0	0	0	2652.64	0	2652.64	0.00176126
5.88	465.742	C30H61N25O6P2	2727.16	3042.9	2757.52	0	0	0	2842.52	0	2842.52	0.00124939
5.89	269.187	C14H24N2O3	2383.89	1935.23	2373.07	0	0	0	2230.73	0	2230.73	0.00436025
5.89	405.236	C18H28N8O3	3070.29	3591.87	3373.12	0	0	0	3345.09	0	3345.09	0.00203726
5.89	295.154	C27H41N8O5P	2368.04	2200.39	2225.62	0	0	0	2264.68	0	2264.68	0.000530652
5.89	488.733	C34H70N15O12PS2	1468.55	1495.33	1497.55	0	0	0	1487.14	0	1487.14	3.92595e-05
5.9	279.157		4380.35	3846.19	4334.69	0	0	0	4187.07	0	4187.07	0.00166283
5.9	310.16	C13H28NO3PS	5238.89	5617.97	5640.49	0	0	0	5499.12	0	5499.12	0.000560759
5.9	211.119	C18H28N8O4	14717.8	15741.9	15436.5	0	0	0	15298.7	0	15298.7	0.000393407
5.91	206.128	C11H15N3O	1430.51	1586.25	1699.13	0	0	0	1571.96	0	1571.96	0.00244506
5.92	410.194	C19H27N3O7	2913.24	2669.19	2899.12	0	0	0	2827.18	0	2827.18	0.000781927
5.93	350.197		1626.56	1473.51	1296.32	0	0	0	1465.46	0	1465.46	0.0042126
5.93	340.152	C16H17N7O2	3458.94	3819.29	3473.74	0	0	0	3583.99	0	3583.99	0.00107728
5.94	331.21	C13H26N6O4	14115.8	12782.3	13261	0	0	0	13386.4	0	13386.4	0.000847846
5.96	253.13	C11H16N4O3	5187.52	3880.07	4116.67	0	0	0	4394.75	0	4394.75	0.00827282
5.96	183.611	C17H27N5O4	2585.05	2107.62	2668.91	0	0	0	2453.86	0	2453.86	0.00503619
5.96	409.174	C18H24N4O7	2796.97	2323.37	2898.65	0	0	0	2673	0	2673	0.00436887
5.96	502.258		2307.72	2221.99	2258.84	0	0	0	2262.85	0	2262.85	0.000120372
5.97	387.273	C17H34N6O4	2956.59	3335.34	2408.83	0	0	0	2900.25	0	2900.25	0.0084895
5.98	292.827		3002.11	2526.13	2249.8	0	0	0	2592.68	0	2592.68	0.00710461
5.98	259.145	C8H18N8S	2112.3	2196.49	2620.02	0	0	0	2309.6	0	2309.6	0.00459502
5.98	258.661		1294.79	1279.8	1452.4	0	0	0	1342.33	0	1342.33	0.00168708
5.98	431.71	C30H75N3O16S4	2521.15	2253.01	2495.74	0	0	0	2423.3	0	2423.3	0.00124136
6	389.192		2240.05	1699.21	2040.65	0	0	0	1993.3	0	1993.3	0.00621767
6	286.156	C29H50N2O3S3	3024.89	2494.97	2495.81	0	0	0	2671.89	0	2671.89	0.00433528
6	394.173		7872.21	7417.42	6607.6	0	0	0	7299.07	0	7299.07	0.00255735
6	286.162		3281.19	2912.96	2781.18	0	0	0	2991.78	0	2991.78	0.00249179
6	382.167		2244.92	1892.83	2049.96	0	0	0	2062.57	0	2062.57	0.00242879
6	589.319	C25H44N6O10	9809.07	9760.35	9435.76	0	0	0	9668.39	0	9668.39	0.000146815
6.01	197.113	C20H32N4S2	1896.63	1589.98	1786.21	0	0	0	1757.61	0	1757.61	0.00259273
6.01	459.257		3593.58	3311.58	3377.49	0	0	0	3427.55	0	3427.55	0.000616855
6.02	300.169		2123.55	2714.37	2311.41	0	0	0	2383.11	0	2383.11	0.00530571
6.02	380.194		6013.74	6560.71	6407.36	0	0	0	6327.27	0	6327.27	0.000662156
6.03	587.166	C41H57N16O19PS2	4789.09	4950.34	4252.38	0	0	0	4663.94	0	4663.94	0.00204007
6.04	349.695	C25H48N17O5P	8798.75	7347.45	7630.75	0	0	0	7925.65	0	7925.65	0.00312563
6.04	432.247		1616.64	1904.17	1658.95	0	0	0	1726.58	0	1726.58	0.00268386
6.04	371.231	C15H35N2O6P	18328.1	18173.1	17506.4	0	0	0	18002.5	0	18002.5	0.000195984
6.04	206.093	C10H11N3O2	8544.58	8909.85	8836.63	0	0	0	8763.69	0	8763.69	0.000162047
6.05	454.204	C20H32N5O3PS	3099.42	2355.1	2701.97	0	0	0	2718.83	0	2718.83	0.0061971
6.06	483.225	C24H64N22O15S2	1487.65	1523.57	2227.06	0	0	0	1746.09	0	1746.09	0.0184788
6.06	444.246		2262.67	1716.99	2389.46	0	0	0	2123.04	0	2123.04	0.00931074
6.06	400.162		1779.2	2289.81	1754.87	0	0	0	1941.29	0	1941.29	0.00797441
6.06	411.196	C24H73N10O6PS6	1400.12	1263.75	1218.22	0	0	0	1294.03	0	1294.03	0.00177872
6.07	490.229	C47H71N4O14PS	1816.3	1524.59	2112.74	0	0	0	1817.88	0	1817.88	0.00861072
6.07	501.27		3654.9	3243.5	4178.47	0	0	0	3692.29	0	3692.29	0.00532627
6.08	189.104		990.714	780.332	1163.99	0	0	0	978.345	0	978.345	0.0126124
6.08	257.653		2651.48	2832.54	2127.37	0	0	0	2537.13	0	2537.13	0.00687384
6.09	410.159		2092.15	2104.77	2298.72	0	0	0	2165.22	0	2165.22	0.000951951
6.09	411.695	C30H51N19O5S2	2202.2	2243.56	2263.55	0	0	0	2236.44	0	2236.44	6.52311e-05
6.1	462.221	C18H31N5O9	2581.21	2834.36	3092.46	0	0	0	2836.01	0	2836.01	0.00269728
6.1	252.074	C10H5N9	6265.61	5579.44	6557.83	0	0	0	6134.29	0	6134.29	0.00222698
6.1	331.21	C13H26N6O4	15865.1	15662.8	16456.2	0	0	0	15994.7	0	15994.7	0.000221368
6.1	316.199	C12H29NO8	4839.98	5082.56	4955.1	0	0	0	4959.21	0	4959.21	0.000199499
6.1	384.117	C12H22N3O9P	37289.6	36877	35690.7	0	0	0	36619.1	0	36619.1	0.000171228
6.11	387.273	C17H34N6O4	7084.14	6638.79	7188.83	0	0	0	6970.59	0	6970.59	0.00058473
6.12	461.226	C20H28N8O5	1774.45	1909.01	2015.77	0	0	0	1899.74	0	1899.74	0.00134787
6.13	529.264		1940.19	2202.65	1723.27	0	0	0	1955.37	0	1955.37	0.00498617
6.13	490.251	C33H55N32O3P	1525.8	1312.22	1341.13	0	0	0	1393.05	0	1393.05	0.00229831
6.13	327.171	C44H71N10O13P	4058.42	4509.69	4362.14	0	0	0	4310.08	0	4310.08	0.00094864
6.13	366.179		3038.47	3239.28	3256.29	0	0	0	3178.01	0	3178.01	0.000484021
6.14	363.146	C9H18N10O6	3089.62	2991.95	3916.61	0	0	0	3332.73	0	3332.73	0.00765621
6.14	304.094	C12H18NO6P	5876.18	5036.07	5125.8	0	0	0	5346.02	0	5346.02	0.00247291
6.14	260.104	C13H15N3O4	7825.7	7264.41	7729.1	0	0	0	7606.4	0	7606.4	0.000518409
6.16	385.22		2426.42	2499.48	2718.66	0	0	0	2548.19	0	2548.19	0.00118532
6.17	376.211	C15H30N5O4P	3640.47	4129.12	4220.33	0	0	0	3996.64	0	3996.64	0.00202272
6.17	283.128	C7H19N6O4P	2117.79	1960.82	1972.53	0	0	0	2017.05	0	2017.05	0.000625814
6.17	492.184	C15H22N15O3P	14350.7	13368.7	14115.5	0	0	0	13945	0	13945	0.000450325
6.18	380.193		3887.29	3276.61	3667.23	0	0	0	3610.38	0	3610.38	0.00243723
6.18	324.168	C12H26N3O5P	7829.95	6735.71	7101.69	0	0	0	7222.45	0	7222.45	0.00197684
6.18	385.174	C14H29N2O8P	3354.32	2966.69	3176.96	0	0	0	3165.99	0	3165.99	0.00124992
6.19	351.207	C30H78N30O8S2	1399.67	1998.83	2130.14	0	0	0	1842.88	0	1842.88	0.0145586
6.19	281.817	C32H46N26O3	1042.95	943.635	849.452	0	0	0	945.347	0	945.347	0.00347413
6.19	189.116	C11H33N6O6P	4676.74	4942	4365.2	0	0	0	4661.31	0	4661.31	0.00127626
6.19	417.192	C15H34N2O7P2	2896.68	3044.23	3127.06	0	0	0	3022.66	0	3022.66	0.000496462
6.19	306.092	C24H32N6O9P2	4137.49	4273.4	4340.84	0	0	0	4250.58	0	4250.58	0.000197875
6.2	373.185	C42H56N4O2S3	1726.67	1566.94	1263.42	0	0	0	1519.01	0	1519.01	0.00790476
6.2	492.884	C54H70N45O6P	2857.36	2802.42	2293.74	0	0	0	2651.17	0	2651.17	0.00454868
6.2	459.242	C48H70N52	1952.1	1600.54	1917.52	0	0	0	1823.39	0	1823.39	0.00374287
6.2	211.119	C18H28N8O4	12332.6	13837.8	12143.7	0	0	0	12771.4	0	12771.4	0.00175676
6.2	306.092	C20H28N12O7P2	6381.99	5593.31	6006.4	0	0	0	5993.9	0	5993.9	0.00144074
6.2	387.236		4203.99	4481.83	4083.87	0	0	0	4256.56	0	4256.56	0.000765694
6.2	559.308	C21H34N16O3	4146.47	4477.05	4518.67	0	0	0	4380.73	0	4380.73	0.000721648
6.2	437.208	C51H60N4O5S2	1641.75	1595.28	1527.35	0	0	0	1588.12	0	1588.12	0.000437197
6.2	314.209	C34H58O10	10492.8	10553.6	10670.5	0	0	0	10572.3	0	10572.3	2.4331e-05
6.21	371.231	C14H34N4O5S	6104.11	5723.83	5839.92	0	0	0	5889.29	0	5889.29	0.000364824
6.22	404.211		2117.42	1712.07	2117.72	0	0	0	1982.4	0	1982.4	0.00461664
6.22	348.668	C30H42N13O5P	1246.47	1330.79	1434.57	0	0	0	1337.28	0	1337.28	0.00165043
6.23	374.204		2413.81	2300.74	1826.52	0	0	0	2180.36	0	2180.36	0.00673934
6.24	344.704		1876.18	1696.52	1808.68	0	0	0	1793.79	0	1793.79	0.000852039
6.25	354.169	C14H23N7O2S	2663.25	2560.41	2932.25	0	0	0	2718.64	0	2718.64	0.0016585
6.26	296.151	C17H46N14OS4	1249.96	1429.61	1071.84	0	0	0	1250.47	0	1250.47	0.00675279
6.26	388.19	C25H71N6O8PS5	1519.91	1807.86	1663.1	0	0	0	1663.62	0	1663.62	0.00248716
6.27	382.685	C24H54N13O11PS	1486.81	1892.28	1525.38	0	0	0	1634.82	0	1634.82	0.00618862
6.27	427.209	C12H36N4O8P2	1154.06	1441.19	1323.22	0	0	0	1306.16	0	1306.16	0.00404488
6.27	406.691	C27H66N5O16PS2	1676.18	1814.12	1893.37	0	0	0	1794.55	0	1794.55	0.00124802
6.27	270.193	C12H23N5O2	14437	13567.8	14758.7	0	0	0	14254.5	0	14254.5	0.000622017
6.27	502.251	C21H35N5O9	3188.35	3371.64	3291.78	0	0	0	3283.92	0	3283.92	0.000260934
6.28	333.668	C26H57N3O10P2S	1932.58	1441.49	2331.93	0	0	0	1902	0	1902	0.0178403
6.28	462.222	C20H31N9S2	2926.44	2559.85	2471.64	0	0	0	2652.65	0	2652.65	0.00274425
6.28	384.117	C16H9N13	3808.81	3735.33	4110.57	0	0	0	3884.9	0	3884.9	0.000872208
6.29	286.151	C26H50O9S2	1619.41	1388.42	1039.13	0	0	0	1348.99	0	1348.99	0.015276
6.29	378.672		1831.96	1437.99	1403.17	0	0	0	1557.71	0	1557.71	0.00770126
6.29	399.237	C18H26N10O	16438.6	16833.8	18177.3	0	0	0	17149.9	0	17149.9	0.000940101
6.29	393.184		1747.24	1682.95	1860.88	0	0	0	1763.69	0	1763.69	0.000868713
6.3	501.267	C21H36N6O8	2451.39	2037.68	2237.28	0	0	0	2242.12	0	2242.12	0.00282633
6.3	170.06	C11H7NO	5108.75	5782.01	5372.99	0	0	0	5421.25	0	5421.25	0.00130252
6.3	316.199	C11H30N3O5P	5543.72	5832.18	5696.78	0	0	0	5690.9	0	5690.9	0.0002143
6.31	486.88	C69H87N17O17S	1451.16	2196.64	1801.51	0	0	0	1816.44	0	1816.44	0.0137637
6.31	369.18	C17H28N4OS2	2288.28	2700.5	2629.15	0	0	0	2539.31	0	2539.31	0.00249961
6.31	350.213		6782.78	7137.99	6270.59	0	0	0	6730.46	0	6730.46	0.00139629
6.31	285.136	C8H16N10S	17368	16362.2	17260.3	0	0	0	16996.8	0	16996.8	0.000351722
6.32	289.149	C15H44N16S4	1407.01	1002.4	1108.05	0	0	0	1172.48	0	1172.48	0.0105105
6.32	448.21	C23H25N7O3	1566.1	1285.34	1359.72	0	0	0	1403.72	0	1403.72	0.00356013
6.33	364.172	C27H46N14O8S	2534.69	2806.44	3005.92	0	0	0	2782.35	0	2782.35	0.00240041
6.33	360.215		3936.42	3648.38	4282.38	0	0	0	3955.73	0	3955.73	0.00213974
6.33	357.71		1893.24	2190.14	2127.73	0	0	0	2070.37	0	2070.37	0.00190024
6.33	245.129		2438.97	2561.13	2667.96	0	0	0	2556.02	0	2556.02	0.000669182
6.33	493.229	C25H60N32O3S4	1462.89	1364.39	1356.19	0	0	0	1394.49	0	1394.49	0.000603747
6.34	189.117	C21H32N2O2S	4224.76	4775.43	5438.73	0	0	0	4812.97	0	4812.97	0.00527482
6.34	304.178	C13H26N3O3P	30862.9	27882.8	30750.4	0	0	0	29832	0	29832	0.00106684
6.35	387.234		3131.46	2731.74	2515.72	0	0	0	2792.97	0	2792.97	0.00414448
6.35	385.22		2175.36	2095.93	1845.18	0	0	0	2038.82	0	2038.82	0.00237318
6.36	227.123	C17H42O9P2	920.666	1435.39	1343.1	0	0	0	1233.05	0	1233.05	0.0161145
6.36	362.176	C44H46N6O2S	1296.81	1581.96	1336.25	0	0	0	1405.01	0	1405.01	0.00400684
6.36	288.152	C23H42N8O7S	5034.91	5403.9	5145.35	0	0	0	5194.72	0	5194.72	0.000442765
6.38	437.711	C55H60N3O3PS	1527.62	1303.2	1946.61	0	0	0	1592.48	0	1592.48	0.01373
6.38	260.638	C16H49N5O5S4	1019.56	811.386	1013.27	0	0	0	948.075	0	948.075	0.00516007
6.38	325.171	C32H57O7PS2	8052.23	6274.04	7460.48	0	0	0	7262.25	0	7262.25	0.00514247
6.38	346.14		1631.93	1761.94	1721.58	0	0	0	1705.15	0	1705.15	0.000507335
6.38	238.633	C25H37N3O4S	6436.9	6224.05	6271.35	0	0	0	6310.77	0	6310.77	0.000104531
6.39	464.716		1336.04	1001.75	1123.47	0	0	0	1153.75	0	1153.75	0.00709183
6.39	167.073	C6H14O3S	1398.08	1592.78	1517.77	0	0	0	1502.88	0	1502.88	0.0014202
6.4	439.205	C21H26N8OS	1544.72	1680.89	1724.68	0	0	0	1650.1	0	1650.1	0.00107658
6.42	404.215	C17H25N9O3	11319.7	10868.1	10110.9	0	0	0	10766.2	0	10766.2	0.00107122
6.43	444.248		2182.86	2452.64	1959.7	0	0	0	2198.4	0	2198.4	0.00417604
6.43	344.678	C20H50N17O4PS2	2805.81	2498.71	2413.94	0	0	0	2572.82	0	2572.82	0.00213384
6.43	324.148	C14H21N5O2S	3131.27	3409.07	3200.76	0	0	0	3247.04	0	3247.04	0.000660063
6.44	306.655	C28H41N11OS2	2501.39	2189.15	1970.1	0	0	0	2220.21	0	2220.21	0.0047863
6.44	369.182	C34H54N6O8P2	6291.56	6686.71	5561.68	0	0	0	6179.98	0	6179.98	0.00283112
6.44	443.258	C15H46N4O2S4	1470.58	1725.12	1620.32	0	0	0	1605.34	0	1605.34	0.00211003
6.44	385.218		1486.28	1722.45	1678.81	0	0	0	1629.18	0	1629.18	0.00197725
6.45	369.174	C11H24N6O8	2891.89	2952.85	2840.21	0	0	0	2894.98	0	2894.98	0.000126433
6.46	460.214	C54H58N6O6S	978.422	880.748	1224.08	0	0	0	1027.75	0	1027.75	0.00973175
6.46	426.203	C34H51N20O3PS	2379.37	1785.55	2076.75	0	0	0	2080.56	0	2080.56	0.00672078
6.46	432.248		1762.34	2047.63	1632.07	0	0	0	1814.01	0	1814.01	0.0045448
6.46	420.197	C25H55N22O3PS3	1638.57	1779.64	1817.8	0	0	0	1745.33	0	1745.33	0.000973978
6.46	399.233		7095.31	6606.11	6699.18	0	0	0	6800.2	0	6800.2	0.000486081
6.47	301.176		1808.52	1434.46	1535.7	0	0	0	1592.89	0	1592.89	0.00488165
6.47	421.197	C37H61N8O8PS2	1808.21	1524.13	1482.38	0	0	0	1604.91	0	1604.91	0.0040436
6.49	360.214		4760.4	3610.87	3666.19	0	0	0	4012.49	0	4012.49	0.00858983
6.49	416.258	C28H33NO2	1833.67	1596.38	1589.75	0	0	0	1673.27	0	1673.27	0.00229088
6.49	503.25	C37H30N2	1153.98	1182	1260.76	0	0	0	1198.91	0	1198.91	0.000710077
6.49	331.211		3094.3	2937.35	3219.19	0	0	0	3083.61	0	3083.61	0.000698383
6.5	404.215	C17H25N9O3	12200.9	11251.1	11392.9	0	0	0	11615	0	11615	0.000647974
6.51	406.554	C33H86N32O14P2	1497.03	1042.81	1218.47	0	0	0	1252.77	0	1252.77	0.0109593
6.51	305.156	C19H44N8O14	1729.68	1984.01	2270.97	0	0	0	1994.89	0	1994.89	0.00608671
6.51	343.19		5620.34	5229.31	4977.28	0	0	0	5275.65	0	5275.65	0.00125505
6.52	419.205	C13H27N10O4P	3920.45	3893.25	3148.14	0	0	0	3653.95	0	3653.95	0.00476095
6.52	337.17	C18H53N14O5PS3	1466.52	1675.02	1568.52	0	0	0	1570.02	0	1570.02	0.00146667
6.52	414.238		1343.45	1426.96	1284.6	0	0	0	1351.67	0	1351.67	0.000932402
6.52	475.309	C17H42N6O9	1679.36	1671.72	1803.89	0	0	0	1718.32	0	1718.32	0.000621011
6.54	400.195	C36H59N6O10PS	1430.82	1207.99	969.229	0	0	0	1202.68	0	1202.68	0.0120583
6.54	454.716	C36H66N11O10PS2	1570.38	1382.84	1066.16	0	0	0	1339.79	0	1339.79	0.0118469
6.54	317.5	C28H60N27O9P	2360.53	1957.51	1952.3	0	0	0	2090.11	0	2090.11	0.00415916
6.54	431.251	C19H34N4O7	3565.74	3188.33	3242.43	0	0	0	3332.16	0	3332.16	0.00124799
6.55	340.2		1820.27	1850.45	1752.41	0	0	0	1807.71	0	1807.71	0.000257051
6.56	627.346		2729.08	2200.92	2432.46	0	0	0	2454.15	0	2454.15	0.0038567
6.56	287.173		11630.1	11110.8	11150.4	0	0	0	11297.1	0	11297.1	0.000218202
6.59	459.256		3523.58	3184.14	2523.63	0	0	0	3077.12	0	3077.12	0.00898003
6.59	371.682	C48H47N5OS	1756.33	1821.74	1338.97	0	0	0	1639.02	0	1639.02	0.00840354
6.59	361.178	C45H53O4PS	2671.88	2319.87	2257	0	0	0	2416.25	0	2416.25	0.00284237
6.59	388.22	C16H29N5O6	14920.3	13490.6	13823.5	0	0	0	14078.1	0	14078.1	0.000939883
6.6	355.118		2690.71	2336.28	2377.5	0	0	0	2468.16	0	2468.16	0.00204952
6.61	437.724		2195.51	1921.11	2437.82	0	0	0	2184.81	0	2184.81	0.00463457
6.61	206.11	C18H35O8P	2714.43	2398.59	2173.31	0	0	0	2428.77	0	2428.77	0.00414905
6.62	368.682	C34H57NO14S	2580.27	3289.52	3064.33	0	0	0	2978.04	0	2978.04	0.0049002
6.62	472.277		3684.8	3561	3662.68	0	0	0	3636.16	0	3636.16	0.000109888
6.63	413.699	C20H55N23O7S3	1615.71	1189.34	1090.5	0	0	0	1298.52	0	1298.52	0.0150532
6.63	435.983	C35H12N4O20P2	1071.38	1623.14	1485.45	0	0	0	1393.32	0	1393.32	0.0138673
6.63	266.135	C9H19N3O6	2033.01	1507.55	2103.05	0	0	0	1881.21	0	1881.21	0.00983147
6.63	190.125		1191.4	1678.88	1517.49	0	0	0	1462.59	0	1462.59	0.00947324
6.63	416.201	C24H43N30O3P	1081.3	1198.96	999.815	0	0	0	1093.36	0	1093.36	0.0027835
6.64	338.219	C35H62O12	2242.07	2460.73	2630.76	0	0	0	2444.52	0	2444.52	0.00211116
6.65	366.169	C16H24N5O3P	2570.52	2014.89	1851.31	0	0	0	2145.58	0	2145.58	0.0101347
6.65	394.171		4025.83	4273.05	4598.49	0	0	0	4299.12	0	4299.12	0.00148452
6.65	250.083	C11H11N3O4	2520.03	2714.86	2869.81	0	0	0	2701.57	0	2701.57	0.00140009
6.65	266.151		5463.32	5798.58	5229.21	0	0	0	5497.04	0	5497.04	0.000902212
6.66	404.697		2516.71	2653.11	2048.72	0	0	0	2406.18	0	2406.18	0.00573546
6.66	368.18	C30H46N12O10	1539.9	1420.07	1484.86	0	0	0	1481.61	0	1481.61	0.000545807
6.66	438.715	C36H53N21O2S2	3346.26	3320.05	3429.29	0	0	0	3365.2	0	3365.2	9.57256e-05
6.67	180.065	C9H9NO3	1872.76	2906.48	2292.55	0	0	0	2357.27	0	2357.27	0.0158298
6.67	427.207		1060.17	1335.47	1154.41	0	0	0	1183.35	0	1183.35	0.0046277
6.67	380.158	C12H31NO8P2	3883.14	4292.39	3924.09	0	0	0	4033.21	0	4033.21	0.00103935
6.67	419.205		2021.08	1881.49	1840.66	0	0	0	1914.41	0	1914.41	0.000813116
6.67	531.313		2355.64	2512.25	2374.65	0	0	0	2414.18	0	2414.18	0.000417446
6.68	397.192	C27H61N12O7PS3	1949.97	1560.3	1989.93	0	0	0	1833.4	0	1833.4	0.00554039
6.69	365.195	C14H29N4O5P	7021.7	7584.98	6990.67	0	0	0	7199.12	0	7199.12	0.000718963
6.7	445.223		1413.45	1216.01	1590.35	0	0	0	1406.6	0	1406.6	0.00585603
6.7	520.772		1773.04	1438.3	1479.68	0	0	0	1563.67	0	1563.67	0.00450955
6.7	420.703	C45H61NO12S	1986.22	1821.09	2005.28	0	0	0	1937.53	0	1937.53	0.000909769
6.7	420.206	C18H34N3O4PS	1550.16	1510.96	1635.24	0	0	0	1565.45	0	1565.45	0.00054859
6.71	339.67	C27H57N3O10P2S	1085.04	1463.25	1276.92	0	0	0	1275.07	0	1275.07	0.00725249
6.71	316.657	C24H46N11O3PS2	2365.29	2272.9	2961.11	0	0	0	2533.1	0	2533.1	0.00717042
6.71	356.193	C15H25N5O5	2974.16	2398.21	2400.42	0	0	0	2590.93	0	2590.93	0.005425
6.73	380.194	C33H75O4PS6	2275.63	2172.35	2307.17	0	0	0	2251.71	0	2251.71	0.000326795
6.74	319.704	C34H51N7O5	3472.65	3634.84	2828.76	0	0	0	3312.08	0	3312.08	0.00547823
6.74	437.725	C32H61N17O8P2	5336.33	4557.8	4908.91	0	0	0	4934.35	0	4934.35	0.00207466
6.74	474.256	C20H35N5O8	1943.61	2101.8	1878.77	0	0	0	1974.73	0	1974.73	0.00112312
6.74	388.22	C16H29N5O6	15762.8	15390.1	15527.3	0	0	0	15560.1	0	15560.1	4.89139e-05
6.75	377.716		1869.42	2490.34	1717.47	0	0	0	2025.74	0	2025.74	0.0133466
6.75	546.296		2226.83	2442.4	2542.26	0	0	0	2403.83	0	2403.83	0.00149589
6.76	523.744	C29H59N33O7S2	923.522	1060.02	1181.61	0	0	0	1055.05	0	1055.05	0.00495527
6.77	431.251	C19H34N4O7	1845.24	1704.44	1970.75	0	0	0	1840.15	0	1840.15	0.00174271
6.77	325.129		2402.29	2495.8	2624.46	0	0	0	2507.52	0	2507.52	0.000658954
6.77	190.055		6605.58	7099.99	7172.55	0	0	0	6959.37	0	6959.37	0.00065452
6.79	401.288	C18H36N6O4	2987.14	2784.83	2562.58	0	0	0	2778.18	0	2778.18	0.00194193
6.8	390.191	C36H63N2O10PS2	2132.49	2401.15	2370.32	0	0	0	2301.32	0	2301.32	0.00135769
6.8	544.28	C31H58N40O6	3673.01	3651.55	3531.82	0	0	0	3618.79	0	3618.79	0.000147296
6.81	484.277		2407.17	1765.8	1650.92	0	0	0	1941.3	0	1941.3	0.0143735
6.81	354.168	C15H24N5O3P	2739.73	2110.41	2950.9	0	0	0	2600.34	0	2600.34	0.00929321
6.81	146.06	C9H7NO	6923.56	6668.68	8368.86	0	0	0	7320.37	0	7320.37	0.005189
6.81	353.677	C36H56N3O5PS2	1660.05	1319.12	1630.71	0	0	0	1536.63	0	1536.63	0.00500161
6.81	492.245		2316.96	2579.38	2389.47	0	0	0	2428.6	0	2428.6	0.00103626
6.82	258.661	C22H41N7O7	1830	1445.48	1530.36	0	0	0	1601.94	0	1601.94	0.00525883
6.82	394.171		5229.5	4886.41	4137.78	0	0	0	4751.23	0	4751.23	0.0045706
6.82	410.193	C19H27N3O7	2182.1	2347.08	2415.02	0	0	0	2314.73	0	2314.73	0.000891414
6.84	387.204	C33H75N32O13P	2593.32	2461.94	2418.48	0	0	0	2491.25	0	2491.25	0.000444722
6.87	244.658	C16H42N9O6P	1731.59	1427.16	1620.54	0	0	0	1593.1	0	1593.1	0.00310278
6.87	365.193		2371.21	2032.03	2036.72	0	0	0	2146.65	0	2146.65	0.00272487
6.87	468.216	C29H62N18O13S2	1887.15	1876.89	1906.75	0	0	0	1890.26	0	1890.26	2.14675e-05
6.88	305.079	C7H12N8O4S	1924.3	2103.84	1747.82	0	0	0	1925.32	0	1925.32	0.0028374
6.88	343.715	C29H56N11O6P	2616.12	2500.71	2261.58	0	0	0	2459.47	0	2459.47	0.00179702
6.88	350.183	C14H28N3O5P	4057.45	3614.49	3859.19	0	0	0	3843.71	0	3843.71	0.00110896
6.9	442.268		1991.24	1511.47	1381.01	0	0	0	1627.91	0	1627.91	0.0127409
6.9	404.221		2352.39	2328.98	1967.76	0	0	0	2216.38	0	2216.38	0.00314012
6.9	305.156		1768.05	1642.99	1479.83	0	0	0	1630.29	0	1630.29	0.00260936
6.9	322.152	C15H15N9	9676.62	8759.76	8574.89	0	0	0	9003.76	0	9003.76	0.00142825
6.9	339.157	C17H18N6O2	2429.74	2392.73	2571.84	0	0	0	2464.77	0	2464.77	0.000490175
6.91	463.216	C26H60N28S5	1346.69	1744.04	1196.52	0	0	0	1429.09	0	1429.09	0.0128127
6.91	456.283	C22H33N9O2	4027.42	4248.67	3919.4	0	0	0	4065.16	0	4065.16	0.000567807
6.91	283.67	C25H44N9O4P	12844.4	13161.7	12810.3	0	0	0	12938.8	0	12938.8	7.47567e-05
6.92	318.162		1454.6	1303.41	1718.14	0	0	0	1492.05	0	1492.05	0.00653148
6.92	371.231		4002.69	3148.01	3590.99	0	0	0	3580.56	0	3580.56	0.00471669
6.93	393.878		2407.01	2209.55	1639.13	0	0	0	2085.23	0	2085.23	0.0119705
6.93	345.228	C29H66N6O8P2	4580.72	5113.84	4021.44	0	0	0	4572	0	4572	0.00472457
6.93	271.178	C14H40N18O5	1702.13	1602.86	1746.53	0	0	0	1683.84	0	1683.84	0.00063562
6.95	379.184		1916.6	1780.35	1716.79	0	0	0	1804.58	0	1804.58	0.00106498
6.96	430.268		1581.23	1494.09	1409.01	0	0	0	1494.78	0	1494.78	0.00110448
6.97	350.183		1582.49	2116	1657.07	0	0	0	1785.19	0	1785.19	0.00861767
6.97	316.171		3236.32	2817.78	2648.1	0	0	0	2900.73	0	2900.73	0.00361158
6.97	319.131	C17H14N6O	5357.29	4440.65	4689.3	0	0	0	4829.08	0	4829.08	0.0031966
6.97	393.73		2010.98	2395.34	2279.22	0	0	0	2228.52	0	2228.52	0.0025982
6.97	275.162	C24H41N10O3P	6770.71	6604.86	6361.6	0	0	0	6579.06	0	6579.06	0.00032593
6.98	380.194	C10H25N11O3S	3475.8	4497.78	3616.41	0	0	0	3863.33	0	3863.33	0.00678313
6.98	336.17		2591.44	3092.59	3007.05	0	0	0	2897.03	0	2897.03	0.00284215
7	394.171	C11H24N9O5P	3563.75	3898.5	2902.45	0	0	0	3454.9	0	3454.9	0.00709827
7	577.793	C34H69N37O6P2	2467.84	2165.87	2387.05	0	0	0	2340.25	0	2340.25	0.00148407
7	442.708		1259.4	1297.57	1390.32	0	0	0	1315.76	0	1315.76	0.000871806
7	410.199	C10H27N13OS2	1436.58	1418.51	1309.31	0	0	0	1388.13	0	1388.13	0.000819122
7	488.266	C21H41N7S3	2390.37	2256.41	2320.03	0	0	0	2322.27	0	2322.27	0.000277406
7.01	377.678	C26H40N23O3P	1185.75	1298.78	1023.79	0	0	0	1169.44	0	1169.44	0.00462423
7.01	318.662	C31H49N5O5S2	1179.62	1034.2	1177.08	0	0	0	1130.3	0	1130.3	0.00180261
7.02	255.633	C22H44N3O4PS2	1137.7	1045.63	1355.07	0	0	0	1179.47	0	1179.47	0.00599532
7.03	394.695	C35H58N5O13P	1672.28	1205.75	1659.53	0	0	0	1512.52	0	1512.52	0.0101337
7.03	400.549		4966.6	4204.2	4415.02	0	0	0	4528.61	0	4528.61	0.00250968
7.04	374.223		2388.81	2637.35	2023.13	0	0	0	2349.76	0	2349.76	0.00571361
7.04	438.21	C32H70N6O15S3	1819.77	1547.81	1444.61	0	0	0	1604.06	0	1604.06	0.00483041
7.04	438.199	C20H23N9O3	3829.36	4444.79	4442.59	0	0	0	4238.91	0	4238.91	0.00232559
7.04	279.164		7524.45	7060.82	6563.81	0	0	0	7049.69	0	7049.69	0.00154442
7.05	403.167		1915.19	1860.85	2292.59	0	0	0	2022.88	0	2022.88	0.00447432
7.05	368.183	C16H26N5O3P	3225.32	2818	3017.99	0	0	0	3020.43	0	3020.43	0.00151222
7.05	458.263		1929.33	2054.68	1883.67	0	0	0	1955.89	0	1955.89	0.000682517
7.06	412.232	C47H75N39OS	2304.56	3449.82	2783.06	0	0	0	2845.81	0	2845.81	0.0133457
7.06	377.236	C20H52N26O6	2553.19	1746.68	2258.39	0	0	0	2186.09	0	2186.09	0.0114173
7.06	388.221		1804.32	2260.83	2511.12	0	0	0	2192.09	0	2192.09	0.00879215
7.06	392.241	C35H59N16O3P	10551.3	9624.07	10241.1	0	0	0	10138.8	0	10138.8	0.000721639
7.06	362.182		2101.53	2214.99	2058.49	0	0	0	2125	0	2125	0.000482088
7.06	443.252		2094.77	2205	2138.57	0	0	0	2146.11	0	2146.11	0.000222876
7.07	399.233	C11H31N10O4P	4639.93	3818.11	4443.8	0	0	0	4300.61	0	4300.61	0.00330378
7.07	434.711	C27H45N31O2S	1341.59	1503.65	1452.7	0	0	0	1432.65	0	1432.65	0.00111348
7.07	308.196		3990.5	4056.02	3923.26	0	0	0	3989.93	0	3989.93	9.22517e-05
7.09	375.184	C39H53N6O5PS	2260.74	1909.49	1963.46	0	0	0	2044.56	0	2044.56	0.00284079
7.09	144.081		2520.08	2820.41	2364.78	0	0	0	2568.42	0	2568.42	0.00270014
7.09	378.724		2208.67	2251.28	2126.62	0	0	0	2195.52	0	2195.52	0.000277495
7.09	280.159		5804.56	5915.22	6127.96	0	0	0	5949.25	0	5949.25	0.000254333
7.12	311.501	C25H63N27O8P2	1482	1324.26	1418.3	0	0	0	1408.19	0	1408.19	0.00105689
7.13	566.281	C26H39N5O9	2652.94	2766.96	2630.48	0	0	0	2683.46	0	2683.46	0.000247802
7.14	282.663		1981.93	2352.11	2064.85	0	0	0	2132.97	0	2132.97	0.00275356
7.14	336.679		4725.25	4463.3	4551.92	0	0	0	4580.16	0	4580.16	0.000281972
7.15	340.183		2192.65	1738.43	1891.62	0	0	0	1940.9	0	1940.9	0.00469188
7.16	508.737	C30H90N5O19PS5	1466.06	1279.55	1558.49	0	0	0	1434.7	0	1434.7	0.00325355
7.16	308.113	C15H17NO6	1254.14	1183.59	1156.98	0	0	0	1198.24	0	1198.24	0.000584711
7.17	257.147		1643.64	1150.83	1302.09	0	0	0	1365.52	0	1365.52	0.0112022
7.17	388.22		3472.44	3611.88	3723.22	0	0	0	3602.52	0	3602.52	0.000405261
7.17	336.167	C11H29NO8S	2493.28	2423.46	2580.65	0	0	0	2499.13	0	2499.13	0.000330877
7.18	392.694	C27H37N29O	1913.19	2198.86	2164.07	0	0	0	2092.04	0	2092.04	0.00184513
7.19	352.234	C31H50N20	4222.85	4325.28	3967.15	0	0	0	4171.76	0	4171.76	0.00065099
7.2	326.711	C22H62N5O14P	2488.57	1906.1	1716.43	0	0	0	2037.03	0	2037.03	0.0127576
7.2	368.183	C21H23N5	2587.97	3131.05	2318.77	0	0	0	2679.26	0	2679.26	0.00785613
7.21	505.234	C45H65N14O9PS	1410.77	899.003	1234.92	0	0	0	1181.56	0	1181.56	0.0157623
7.21	457.266		2252.04	2413.65	2036.1	0	0	0	2233.93	0	2233.93	0.00238821
7.21	266.667	C27H37N11O	2034	1858.93	1836.68	0	0	0	1909.87	0	1909.87	0.00106564
7.21	348.167		1724.85	1802.94	1657.69	0	0	0	1728.49	0	1728.49	0.000589048
7.22	488.278	C28H62N32O8	1533.83	1157.66	1425.2	0	0	0	1372.23	0	1372.23	0.0065696
7.22	435.911		1964.4	1891.15	1864.71	0	0	0	1906.75	0	1906.75	0.00024444
7.23	425.705	C33H55N17O6S2	1269.45	1701.03	1356.39	0	0	0	1442.29	0	1442.29	0.0082452
7.23	439.217		1858.63	1671.85	1446.98	0	0	0	1659.15	0	1659.15	0.0051052
7.24	421.21	C22H56N20O13S	2427.76	2694.24	2581.61	0	0	0	2567.87	0	2567.87	0.000903345
7.25	532.298		1371.98	1810.48	1723.77	0	0	0	1635.41	0	1635.41	0.00665397
7.25	391.234	C24H74N6O17P2	1717.54	1507.61	1744.52	0	0	0	1656.56	0	1656.56	0.00203708
7.25	481.228	C22H32N4O8	2063.83	1994.7	2073.39	0	0	0	2043.97	0	2043.97	0.000147069
7.26	448.209	C33H82O14S6	1467.96	1587.82	1127.36	0	0	0	1394.38	0	1394.38	0.00964224
7.26	532.248	C20H29N13O5	1856.52	1830.21	2223.36	0	0	0	1970.03	0	1970.03	0.00412322
7.26	351.164	C10H31N4O3PS2	1743.66	2037.86	1815.9	0	0	0	1865.81	0	1865.81	0.00224313
7.26	334.239	C20H31NO3	8192.21	7828.17	8369.46	0	0	0	8129.95	0	8129.95	0.000383847
7.27	422.205	C19H27N5O6	5548.85	5982.3	5109.96	0	0	0	5547.04	0	5547.04	0.0020546
7.28	498.303	C19H31N17	2300	2710.33	2176.14	0	0	0	2395.49	0	2395.49	0.00451054
7.28	699.368	C22H56N10O11P2	2498.32	2390.07	2023.4	0	0	0	2303.93	0	2303.93	0.00386783
7.29	350.173	C31H50N6O10S	1990.19	1801.58	1563.18	0	0	0	1784.98	0	1784.98	0.00475643
7.29	452.717	C66H53N3O	1041.19	972.331	875.299	0	0	0	962.941	0	962.941	0.00248784
7.29	460.277		2671.49	2833.24	2760.29	0	0	0	2755.01	0	2755.01	0.000288042
7.3	433.704	C35H39N29	1001.27	1069.19	1304.33	0	0	0	1124.93	0	1124.93	0.00659591
7.3	282.662		1809.82	1470.64	1685.44	0	0	0	1655.3	0	1655.3	0.00356262
7.31	340.184		1603.07	1758.08	2098.65	0	0	0	1819.93	0	1819.93	0.00640591
7.31	169.076	C11H8N2	1793.02	1605.6	1678.36	0	0	0	1692.33	0	1692.33	0.00103751
7.31	292.2	C19H56N10O6P2	1748.86	1828.31	1688.47	0	0	0	1755.22	0	1755.22	0.000531806
7.34	575.79	C36H69N35O6P2	4951.23	4189.85	5663.4	0	0	0	4934.82	0	4934.82	0.00735124
7.34	516.262		1845.5	2029.18	1837.62	0	0	0	1904.1	0	1904.1	0.00107854
7.35	542.798	C30H66N39O5P	3682.68	3867.58	3806.55	0	0	0	3785.6	0	3785.6	0.000206387
7.36	369.239	C34H60N10O8	15713.1	13586.6	14651.9	0	0	0	14650.5	0	14650.5	0.00175104
7.37	439.103	C18H17N8O5P	3922.35	4225.9	4070.92	0	0	0	4073.06	0	4073.06	0.000462609
7.38	297.146	C15H16N6O	2244.74	2245.22	2616.57	0	0	0	2368.84	0	2368.84	0.00272304
7.39	447.246		3054.78	2564.92	3030.83	0	0	0	2883.51	0	2883.51	0.0030436
7.4	387.712		2870.16	2548.2	3297.28	0	0	0	2905.21	0	2905.21	0.00553035
7.41	350.184	C14H28N3O5P	1190.32	1591.09	1570.63	0	0	0	1450.68	0	1450.68	0.00797312
7.41	195.091		3014.78	3192.32	2685.17	0	0	0	2964.09	0	2964.09	0.00250327
7.41	285.125	C14H23O5P	2977.83	3011.95	3181.25	0	0	0	3057.01	0	3057.01	0.000423054
7.45	275.672	C18H49N9O6P2	2361.41	3154.21	2951.37	0	0	0	2822.33	0	2822.33	0.00702349
7.45	423.703	C24H55N21O9S2	1666.77	1452.48	1658.67	0	0	0	1592.64	0	1592.64	0.00193283
7.45	430.273	C14H31N13O3	2264.01	2406.21	2482.92	0	0	0	2384.38	0	2384.38	0.000722618
7.45	399.692	C42H60N3O6PS2	1079.7	1054.93	999.417	0	0	0	1044.68	0	1044.68	0.000515789
[truncated: 573 more rows]

## Sheet: C2
RT [min]	m/z	Most probable sum formula	C2_1	C2_2	C2_3	Blank_1	Blank_2	Blank_3	Mean_C2	Mean_Blank	Mean_C2-Mean_Blank	pval
1.09	134.942		1187.5	932.839	1307.26	0	0	1077.92	1142.53	359.306	783.227	0.152124
1.1	307.883	C20H7O3PS9	2029.83	2348.9	1458.28	0	0	0	1945.67	0	1945.67	0.0174605
1.11	200.937		4751.58	4779.46	4126.08	0	0	0	4552.37	0	4552.37	0.00218813
1.11	199.941	C5HN3S3	5235.74	4211.95	3875.93	0	0	0	4441.21	0	4441.21	0.00837197
1.11	422.834	C31H93N11O10S2	2206.43	2616.29	1365.97	0	0	0	2062.9	0	2062.9	0.0303807
1.11	401.87	C34H99N13OS3	2840.88	1842	1437.08	0	0	0	2039.99	0	2039.99	0.0393637
1.11	315.879	C32H91N11	3140.51	2998.17	2186.97	0	0	0	2775.22	0	2775.22	0.0112583
1.11	216.918		1690.31	1382.67	1561.61	0	0	0	1544.86	0	1544.86	0.00331758
1.11	218.911		4580.81	4127.79	3777.81	0	0	0	4162.14	0	4162.14	0.00310433
1.11	460.856	C8H5N4O7PS5	1213.88	1262.44	1043.65	0	0	0	1173.32	0	1173.32	0.00318102
1.11	414.84	C37H105N5OS6	1920.25	2389.86	1955.13	0	0	0	2088.41	0	2088.41	0.00519125
1.11	515.846	C33H11O15PS11	2518.92	1846.26	1394.88	0	0	0	1920.02	0	1920.02	0.0277319
1.12	645.798	C52H103N15O4S9	1581.62	1854.38	1140.77	0	0	0	1525.59	0	1525.59	0.0180684
1.12	466.847	C27H81N33S2	5831.06	5149.38	3572.49	0	0	0	4850.98	0	4850.98	0.018485
1.12	653.793	C36H107N9O30S5	2346.58	2068.31	1336.81	0	0	0	1917.23	0	1917.23	0.0237913
1.12	604.791		1784.67	1248.06	998.425	0	0	0	1343.72	0	1343.72	0.0285294
1.12	523.834	C36H107N11O10S6	4126.1	3450.37	2809.18	0	0	0	3461.88	0	3461.88	0.0118479
1.12	596.802	C32H98N13O27PS2	5125.96	5101.42	2612.29	0	0	0	4279.89	0	4279.89	0.0359238
1.12	580.824	C41H125NO13S10	2264.87	2646.33	1747.61	0	0	0	2219.6	0	2219.6	0.0134881
1.12	588.812	C35H98N23O7PS6	4257	5026.08	3237.09	0	0	0	4173.39	0	4173.39	0.0150658
1.12	348.873		4057.92	4696.74	3252.49	0	0	0	4002.38	0	4002.38	0.0107239
1.12	557.859	C12H3N11O2S7	2253.72	1981.07	1860.04	0	0	0	2031.61	0	2031.61	0.00326774
1.12	346.882		2041.19	1733.66	2132.05	0	0	0	1968.97	0	1968.97	0.00372709
1.13	427.905	C13H6N3O4PS4	2400.28	2612.1	2090	0	0	0	2367.46	0	2367.46	0.00407575
1.13	130.933		4641.57	4476.25	3698.85	0	0	0	4272.23	0	4272.23	0.00459592
1.13	656.772	C33H101N9O35S4	1949.01	1957.03	1784.54	0	0	0	1896.86	0	1896.86	0.000876885
1.14	339.87	C31H91N13S	3606.53	3553.11	3495.8	0	0	0	3551.81	0	3551.81	8.10126e-05
1.14	528.812	C30H92N17O17P3	1043.26	1268.72	1315.1	0	0	0	1209.03	0	1209.03	0.00478764
1.14	526.814	C40H106N7O9PS6	4175.88	4572.72	4181.73	0	0	0	4310.11	0	4310.11	0.000926936
1.14	461.837	C36H107N9O2S7	3769.73	3487.13	3668.98	0	0	0	3641.95	0	3641.95	0.00051515
1.14	396.86		1526.94	1677.85	1484.29	0	0	0	1563.03	0	1563.03	0.00140832
1.14	412.83		2715.98	2560.59	2967.62	0	0	0	2748.06	0	2748.06	0.00185711
1.14	534.802	C33H97N9O22S3	6557.97	6885.82	6923.8	0	0	0	6789.2	0	6789.2	0.000292461
1.14	518.825	C48H113N3OS9	2059.53	1836.98	2105.3	0	0	0	2000.61	0	2000.61	0.00171146
1.14	599.782	C32H95N17O20S5	3195.31	3985.42	3824.01	0	0	0	3668.25	0	3668.25	0.00428912
1.14	218.911		1900.54	1947.94	2179.36	0	0	0	2009.28	0	2009.28	0.00183257
1.14	347.86		3590.42	3501.79	2896.7	0	0	0	3329.64	0	3329.64	0.00425826
1.14	404.848	C19H5O16PS9	3659.57	3839.95	3054.11	0	0	0	3517.88	0	3517.88	0.00453294
1.14	428.901		2377.4	2345.07	2221.45	0	0	0	2314.64	0	2314.64	0.000421243
1.14	331.879	C14H3N2O13PS7	1885.21	1986	2070.45	0	0	0	1980.55	0	1980.55	0.000730066
1.14	536.801	C31H95N9O26P2	1541.93	1748.98	1587.96	0	0	0	1626.29	0	1626.29	0.00148639
1.14	591.793	C35H92N25O6PS6	3947.24	3738.42	3633.33	0	0	0	3773	0	3773	0.000597311
1.14	469.825	C34H99N9O11S4	5718.51	5809.83	6523.69	0	0	0	6017.34	0	6017.34	0.00178463
1.14	542.789	C11H3N4O6PS7	3682.1	3866.76	4018.39	0	0	0	3855.75	0	3855.75	0.000635335
1.15	659.75	C39H116NO23PS10	1433.9	1605.36	1709.74	0	0	0	1583	0	1583	0.00257021
1.15	477.814	C9H3NO10S6	4445.67	4673.1	3953.53	0	0	0	4357.44	0	4357.44	0.00236658
1.15	667.736	C31H92N13O33PS4	1686.6	2345.34	1690.42	0	0	0	1907.45	0	1907.45	0.0129206
1.15	209.907		5809.38	6121.71	5265.69	0	0	0	5732.26	0	5732.26	0.00189822
1.15	521.805	C38H107N9O4S9	2035.06	2262.46	1635	0	0	0	1977.51	0	1977.51	0.00849227
1.15	594.77	C37H110N3O19PS8	3941.23	3654.66	3801.11	0	0	0	3799	0	3799	0.000473919
1.15	539.78	C25H76N25O20P	1725.84	1925.98	1977.64	0	0	0	1876.49	0	1876.49	0.00167027
1.15	343.865		1546.85	1727.18	1871.44	0	0	0	1715.16	0	1715.16	0.00298338
1.15	456.826	C42H109N3S8	2572.48	3027.01	2615.05	0	0	0	2738.18	0	2738.18	0.00279004
1.15	586.783	C39H105N13O6S10	2606.27	2528.12	2341.74	0	0	0	2492.05	0	2492.05	0.000989911
1.15	602.758	C33H102N7O24PS6	4334.92	4364.53	3977.45	0	0	0	4225.63	0	4225.63	0.00086532
1.15	529.791	C33H99N15O6S8	5438.22	5931.9	6560.12	0	0	0	5976.75	0	5976.75	0.00293736
1.15	537.78	C34H99N5O21S5	7560.87	7304.38	8027.94	0	0	0	7631.06	0	7631.06	0.000769454
1.16	589.76	C51H103NO10S9	1928.81	2249.12	1738.46	0	0	0	1972.13	0	1972.13	0.00565966
1.16	286.873		6489.27	6067.99	6542.88	0	0	0	6366.71	0	6366.71	0.000555812
1.16	326.869		1784.45	1339.03	1563.06	0	0	0	1562.18	0	1562.18	0.00670676
1.16	269.878	C15H6S11	3975.96	5057.83	4303.1	0	0	0	4445.63	0	4445.63	0.00515204
1.16	407.826	C32H95N9O5S4	10264.3	11763.5	11737.3	0	0	0	11255	0	11255	0.00193204
1.16	351.852	C29H83N17O2	3172.93	3136.49	3524.5	0	0	0	3277.97	0	3277.97	0.00142129
1.16	464.815	C34H105N9O2S8	7035.45	6250.7	7620.32	0	0	0	6968.82	0	6968.82	0.00322601
1.16	531.788	C25H72N31O14P	1504.57	2015.41	1452.46	0	0	0	1657.48	0	1657.48	0.0115382
1.16	334.859	C18H5O6PS10	4852.87	5376.13	5250.28	0	0	0	5159.76	0	5159.76	0.000932689
1.16	399.837	C18H7O12PS11	5441.73	6373.15	6554.85	0	0	0	6123.24	0	6123.24	0.00315527
1.16	278.884		3255.18	3125.57	3334.82	0	0	0	3238.52	0	3238.52	0.000354314
1.16	306.371		2933.8	2905.43	2800.86	0	0	0	2880.03	0	2880.03	0.000196934
1.16	298.381	C10H2N3O11PS7	3791.8	3111.68	3397.16	0	0	0	3433.55	0	3433.55	0.00328149
1.16	532.77	C34H105N5O12S9	4348.94	4415.08	5520.17	0	0	0	4761.4	0	4761.4	0.00630473
1.16	613.729		1824.46	1723.31	2126.72	0	0	0	1891.5	0	1891.5	0.00407936
1.16	212.889		888.249	1191.61	1272.14	0	0	0	1117.33	0	1117.33	0.0107655
1.16	436.325		1239.61	1144.29	1262.11	0	0	0	1215.34	0	1215.34	0.000881709
1.16	371.35	C19H42N6O	2136.14	2038.35	2131.21	0	0	0	2101.9	0	2101.9	0.000228915
1.16	363.362		2446.68	1770.93	1998.65	0	0	0	2072.09	0	2072.09	0.00905258
1.16	466.814	C29H86N15O16P	1820.4	2272.31	1557	0	0	0	1883.24	0	1883.24	0.0120788
1.16	277.867		13870.4	14282.2	13975.9	0	0	0	14042.8	0	14042.8	7.73267e-05
1.16	597.748	C35H108N3O19PS9	2938.26	3385.5	3196.54	0	0	0	3173.43	0	3173.43	0.00166425
1.16	605.736	C31H95N5O32S5	2728.84	3466.97	3410.5	0	0	0	3202.11	0	3202.11	0.00544221
1.16	359.843		4750.9	4402.17	4016.6	0	0	0	4389.89	0	4389.89	0.00232543
1.16	540.758	C32H97N5O21S6	5848.11	6401.97	6816	0	0	0	6355.36	0	6355.36	0.0019406
1.16	342.848		10353.2	10040.8	10429.3	0	0	0	10274.4	0	10274.4	0.000133872
1.16	476.798	C29H70N29O6P	1646.27	1599.56	1438.55	0	0	0	1561.46	0	1561.46	0.00161969
1.16	352.834		3462.98	2953.95	3515.07	0	0	0	3310.67	0	3310.67	0.00291028
1.16	415.814		9949.6	10659.4	10058.5	0	0	0	10222.5	0	10222.5	0.000465739
1.16	285.857		18729.5	19567	19475.6	0	0	0	19257.4	0	19257.4	0.000189641
1.16	475.78	C31H96N7O12PS5	10821.7	9766.93	10677.4	0	0	0	10422	0	10422	0.00100211
1.16	460.802	C33H101N5O10S6	1554.39	2026.64	1854.63	0	0	0	1811.89	0	1811.89	0.00575014
1.16	483.77		8230.34	7170.17	7424.11	0	0	0	7608.2	0	7608.2	0.00175982
1.16	548.746		5341.76	5483.55	6116.24	0	0	0	5647.18	0	5647.18	0.00177255
1.16	524.781	C37H114N3O4PS11	2019.03	1967.84	2673.39	0	0	0	2220.09	0	2220.09	0.0103054
1.16	527.758		1404.57	1679.65	1564.93	0	0	0	1549.72	0	1549.72	0.00263922
1.16	374.328		2374.79	2564.75	2689.75	0	0	0	2543.09	0	2543.09	0.0012938
1.16	467.792	C35H99N9O2S8	5746.75	5520.85	6176.02	0	0	0	5814.54	0	5814.54	0.00109024
1.16	492.774		1555.4	1732.74	1434.74	0	0	0	1574.29	0	1574.29	0.00300829
1.16	402.799		2478.71	2441.47	2415.64	0	0	0	2445.27	0	2445.27	5.6036e-05
1.17	592.737		1187.68	1331.36	1111.89	0	0	0	1210.31	0	1210.31	0.00281547
1.17	479.765		1539.69	2484.58	2049.21	0	0	0	2024.49	0	2024.49	0.0177088
1.17	346.839	C37H85N7O4	2781.66	2629.83	2125.35	0	0	0	2512.28	0	2512.28	0.00617696
1.17	402.815	C16H5O12PS12	3888.5	3750.17	4392.14	0	0	0	4010.27	0	4010.27	0.00235761
1.17	366.341		1776.61	1710.72	2335.66	0	0	0	1941	0	1941	0.0102712
1.17	535.747	C31H92N17O3PS9	2744.87	3630.57	4065.28	0	0	0	3480.24	0	3480.24	0.0122337
1.17	298.857		1770.83	1841.71	1761.87	0	0	0	1791.47	0	1791.47	0.000198636
1.17	593.737		1060.45	1360.43	1303.22	0	0	0	1241.37	0	1241.37	0.00544218
1.17	289.854		2271.23	2455.97	2516.76	0	0	0	2414.65	0	2414.65	0.000933509
1.17	546.717		1276.55	1351.82	1477.65	0	0	0	1368.67	0	1368.67	0.00183189
1.17	345.828		5524.77	5999.36	5418.31	0	0	0	5647.48	0	5647.48	0.000998663
1.17	470.77	C25H76N21O11P3	2047.79	2592.64	2019.37	0	0	0	2219.93	0	2219.93	0.00698663
1.17	338.847		1294.55	1330.31	1333.59	0	0	0	1319.48	0	1319.48	8.97744e-05
1.18	436.805		1702.98	1427.06	1394.17	0	0	0	1508.07	0	1508.07	0.00418906
1.18	452.783	C28H85N15O9S4	2425.71	2345.13	2708.65	0	0	0	2493.16	0	2493.16	0.00194889
1.18	376.838	C38H97N5S4	1811.54	1805.87	1782.37	0	0	0	1799.93	0	1799.93	2.4606e-05
1.18	396.812	C32H97N5O5S5	2111.93	2371.91	1987.99	0	0	0	2157.28	0	2157.28	0.00273855
1.18	444.793	C26H73N21O13	2173.9	2265.86	2429.23	0	0	0	2289.66	0	2289.66	0.00106159
1.18	339.823		2062.85	1511.57	2232.37	0	0	0	1935.6	0	1935.6	0.0124023
1.18	463.776	C24H68N27O10P	1523.32	1270.16	1177.89	0	0	0	1323.79	0	1323.79	0.00602944
1.18	449.806	C33H95N5O15S3	1706.83	2036.25	1438.77	0	0	0	1727.29	0	1727.29	0.00985841
1.19	384.827	C33H97N7OS5	2412.88	3775.43	2643.37	0	0	0	2943.89	0	2943.89	0.0198498
1.19	395.799		2374.76	3013.71	2652.08	0	0	0	2680.18	0	2680.18	0.00472979
1.19	327.839		3793.18	3785.13	4167.07	0	0	0	3915.13	0	3915.13	0.00103401
1.19	271.864		2569.48	2228.57	1956.43	0	0	0	2251.49	0	2251.49	0.00614699
1.19	254.868		1933.08	2213.02	2136.31	0	0	0	2094.14	0	2094.14	0.00158681
1.19	319.85		3628.69	3168.15	3526.39	0	0	0	3441.08	0	3441.08	0.0016423
1.19	251.89	C11H3O7PS7	2700.23	2361.44	2241.49	0	0	0	2434.39	0	2434.39	0.00316845
1.19	311.86		1718.42	2002.22	2099.64	0	0	0	1940.09	0	1940.09	0.0034558
1.2	434.796		1874.56	1890.69	1861.38	0	0	0	1875.54	0	1875.54	2.04165e-05
1.2	454.788		1821.51	2127.35	2598.34	0	0	0	2182.4	0	2182.4	0.0105481
1.2	324.825		2408.81	2591.97	2605.97	0	0	0	2535.58	0	2535.58	0.00062691
1.2	194.897		2524.78	2977.53	2410.95	0	0	0	2637.75	0	2637.75	0.0042759
1.21	348.981	C10H10N2O6P2S	2461.22	2508.09	2238.49	0	0	0	2402.6	0	2402.6	0.001196
1.23	265.025		1723.37	1733.08	1693.54	0	0	0	1716.66	0	1716.66	4.80313e-05
1.24	440.893	C9H12O8S6	3739.19	3618.58	3814.13	0	0	0	3723.97	0	3723.97	0.000233889
1.24	212.85		6328.54	5769.94	6042.74	0	0	0	6047.07	0	6047.07	0.000710471
1.25	447.95	C12H17NO5S6	1797.92	1893.84	1842.16	0	0	0	1844.64	0	1844.64	0.000225708
1.25	356.935	C6H13O7PS4	3506.43	3245.75	3369.13	0	0	0	3373.77	0	3373.77	0.000497606
1.25	272.98	C12H4N2O2S2	13625.6	14066.7	14106.8	0	0	0	13933	0	13933	0.000122345
1.27	598	C12H19N7O13S4	1831.38	1607.99	1767.81	0	0	0	1735.73	0	1735.73	0.00146261
1.28	370.555	C19H18N17O14P	4696.66	4834.39	4823.84	0	0	0	4784.96	0	4784.96	8.55335e-05
1.28	317.06		1772.86	1285	1823.01	0	0	0	1626.96	0	1626.96	0.0109411
1.28	325.05	C19H18N14O9P2	2890.5	3907.7	3438.18	0	0	0	3412.13	0	3412.13	0.00733883
1.28	362.563		1813.04	1616.25	2002.16	0	0	0	1810.48	0	1810.48	0.00376539
1.29	363.57	C25H36N5O12PS3	1797.98	1541.51	1935.74	0	0	0	1758.41	0	1758.41	0.00428759
1.29	378.554	C22H34N3O20PS2	5537.29	5906.52	6509.91	0	0	0	5984.57	0	5984.57	0.00223612
1.29	326.584	C18H41N11OS7	2322.68	1646.18	2149.41	0	0	0	2039.42	0	2039.42	0.00975198
1.29	371.561	C19H33N7O18P2S	4576.6	4382.56	5458.4	0	0	0	4805.86	0	4805.86	0.00471154
1.29	266.162	C10H24N3O3P	29566.5	27056.8	28126.4	0	0	0	28249.9	0	28249.9	0.000661839
1.29	451.04	C12H20O14P2	1652.2	2252.87	2249.51	0	0	0	2051.53	0	2051.53	0.00933967
1.29	310.048	C16H11N3S2	4853.28	6294.72	6163.64	0	0	0	5770.55	0	5770.55	0.00629977
1.29	359.58	C31H31N3O15S	2290.79	2542.93	2632.25	0	0	0	2488.66	0	2488.66	0.00168342
1.29	351.58	C24H40N5O9PS4	4743.09	6130.5	5488.01	0	0	0	5453.87	0	5453.87	0.00535928
1.29	190.03	C12H15N2O10P	1713.75	940.174	1269.76	0	0	0	1307.9	0	1307.9	0.028132
1.29	199.036	C12H17N2O11P	6427.05	8864.92	8130.88	0	0	0	7807.62	0	7807.62	0.00844503
1.3	208.041	C13H15N6O8P	25530	25246.7	26490.4	0	0	0	25755.7	0	25755.7	0.00021345
1.3	334.577	C17H22N19O7PS	7277.41	8579.53	8789.45	0	0	0	8215.46	0	8215.46	0.0032974
1.3	202.059	C15H14N8O6	6248.79	7273.21	5835.7	0	0	0	6452.57	0	6452.57	0.00435664
1.3	201.051	C14H16N4O10	16425.6	14400	16060.7	0	0	0	15628.7	0	15628.7	0.00158701
1.3	363.181	C12H32N2O6P2	2095.96	2196.07	2325.39	0	0	0	2205.81	0	2205.81	0.000905187
1.3	451.578	C22H31N17O19S2	3193.53	4100.52	4213.55	0	0	0	3835.87	0	3835.87	0.0070083
1.3	348.133	C12H21N5O5S	3976.08	3992.97	4344.08	0	0	0	4104.38	0	4104.38	0.000853016
1.3	497.081	C27H49N2O31PS2	1252.91	1838.97	1670.1	0	0	0	1587.33	0	1587.33	0.0118265
1.3	223.046	C16H20N4O7S2	2291.73	2927.21	2278.15	0	0	0	2499.03	0	2499.03	0.0072618
1.3	215.049	C14H17N6O8P	4460.77	3438.06	3772.55	0	0	0	3890.46	0	3890.46	0.00593508
1.3	406.075	C21H24N20O12P2	2092.01	2301.4	2115.77	0	0	0	2169.73	0	2169.73	0.000929456
1.31	425.614	C22H43N9O24S	2476.25	2621.31	2151.39	0	0	0	2416.32	0	2416.32	0.00328936
1.31	432.605	C24H48N7O19P3S	3569.44	3548.57	3429.13	0	0	0	3515.71	0	3515.71	0.00015454
1.31	424.607	C20H31N23O12P2	2299.52	2193.56	2344.34	0	0	0	2279.14	0	2279.14	0.000384473
1.31	481.214	C13H29N12O6P	1781.19	1922.64	2127.76	0	0	0	1943.86	0	1943.86	0.00266797
1.32	238.564		1156.85	2155.1	2229.05	0	0	0	1847	0	1847	0.0332989
1.32	397.081	C15H16N4O7S	1841.35	2114.96	1749.19	0	0	0	1901.83	0	1901.83	0.00331871
1.32	367.122	C11H14N10O5	1891.37	1872.6	1920.42	0	0	0	1894.8	0	1894.8	5.38738e-05
1.32	325.572	C18H21N17O7P2	6579.31	7147.59	6511.66	0	0	0	6746.19	0	6746.19	0.000892282
1.32	283.076	C18H32N10OS5	2453.67	2184.08	1848	0	0	0	2161.92	0	2161.92	0.00650266
1.32	317.582	C15H27N19O2S4	1896.09	2340.34	2553.76	0	0	0	2263.39	0	2263.39	0.00724506
1.32	289.071	C15H30N8O10P2S	30680.2	35842.3	34877	0	0	0	33799.8	0	33799.8	0.00219049
1.32	280.065	C16H29N6O10P3	2730.19	2587.72	3058.68	0	0	0	2792.2	0	2792.2	0.00248472
1.32	311.576	C15H36N5O15PS2	1863.52	1827.9	2109.11	0	0	0	1933.51	0	1933.51	0.00208371
1.33	275.074	C19H33O14PS	3572.21	3685.01	4316.14	0	0	0	3857.79	0	3857.79	0.00358102
1.33	370.099	C16H38N18O6S5	2683.39	3033.18	2647.04	0	0	0	2787.87	0	2787.87	0.00194406
1.33	296.079	C21H35O15PS	10850.8	11555.7	12732.5	0	0	0	11713	0	11713	0.00218849
1.33	460.128	C26H46N8O28	1763.69	1718.94	1921.3	0	0	0	1801.31	0	1801.31	0.00115868
1.33	267.075	C16H25N10O7PS	6163.94	5530.41	5118.64	0	0	0	5604.33	0	5604.33	0.0029296
1.33	505.631	C35H55N5O23S3	10368.7	10406.2	10822.2	0	0	0	10532.4	0	10532.4	0.000190318
1.34	491.633	C24H56N9O26PS2	1516.41	1899.54	1719.92	0	0	0	1711.96	0	1711.96	0.00415309
1.34	309.086	C14H30N14O8P2S	1319.61	1132.75	1361.56	0	0	0	1271.31	0	1271.31	0.00304637
1.34	497.639	C20H55N19O17S5	1471.01	1317.01	1661.99	0	0	0	1483.33	0	1483.33	0.00449414
1.34	228.058	C16H27N2O7PS2	5025.1	5473.06	4572.83	0	0	0	5023.66	0	5023.66	0.00266527
1.34	348.104	C17H34N12O16S	13304.1	13754.1	12219.9	0	0	0	13092.7	0	13092.7	0.00120721
1.34	399.119	C22H49N6O19PS2	6589.83	7733.95	7230.47	0	0	0	7184.75	0	7184.75	0.00211659
1.34	319.594		1525.3	1549.52	1351.95	0	0	0	1475.59	0	1475.59	0.00177278
1.35	302.08	C15H37N6O11P3S	13250.3	13504.9	13414.8	0	0	0	13390	0	13390	3.09818e-05
1.35	206.044	C9H26N6O2S5	1546.35	1642.72	1733.89	0	0	0	1640.99	0	1640.99	0.00108689
1.35	453.627	C19H52N23O3PS7	1776.92	2220.85	2091.07	0	0	0	2029.61	0	2029.61	0.00418954
1.35	310.083	C16H35N12O4PS4	2097.59	2347.77	1922.74	0	0	0	2122.7	0	2122.7	0.00335912
1.36	279.08		1475.09	1436.63	1298.43	0	0	0	1403.38	0	1403.38	0.00145756
1.36	429.128	C30H42N12O14P2	1266.32	1523.92	1627.37	0	0	0	1472.54	0	1472.54	0.00527238
1.36	362.102	C21H42N2O23S	96195.6	100497	98750.5	0	0	0	98481	0	98481	0.000160799
1.36	383.11	C22H56N2O14S6	2189.63	1752.18	2214.45	0	0	0	2052.09	0	2052.09	0.00530936
1.36	308.08	C32H27N2O9P	4068.56	4349.01	4172.01	0	0	0	4196.53	0	4196.53	0.000380497
1.37	333.096	C16H28N18O8S2	3669.4	4586.4	4242.37	0	0	0	4166.06	0	4166.06	0.00409612
1.37	519.157	C23H56N16O26S2	2688.56	2325.81	2429.9	0	0	0	2481.43	0	2481.43	0.00188333
1.37	266.067	C14H33N2O13P3	3230.98	3298.74	3394.19	0	0	0	3307.97	0	3307.97	0.000204756
1.37	704.214	C36H60N38O18P2S	1458.99	1703.61	1321.79	0	0	0	1494.8	0	1494.8	0.0055342
1.37	237.063	C13H30O14P2	4667.46	4266.09	4094.14	0	0	0	4342.56	0	4342.56	0.00152653
1.37	287.074	C21H33O14PS	19573.9	20777.6	19281.2	0	0	0	19877.6	0	19877.6	0.000530252
1.37	533.155	C34H64O35S	18036.2	19203.3	19251.5	0	0	0	18830.3	0	18830.3	0.00044494
1.37	489.147	C23H51N18O19P3	1966.27	2288.94	2721.46	0	0	0	2325.56	0	2325.56	0.008734
1.37	364.099	C22H47O20PS2	2116.98	2839.04	1990.29	0	0	0	2315.44	0	2315.44	0.0127846
1.38	525.161	C49H56N14OS6	2759.35	3089.78	3231.72	0	0	0	3026.95	0	3026.95	0.00213025
1.38	247.092		843.839	763.208	888.051	0	0	0	831.699	0	831.699	0.00192534
1.38	274.073	C17H32N4O10P2S	2495.04	2360.89	2482.96	0	0	0	2446.3	0	2446.3	0.00030663
1.38	354.109	C30H42N8O2S5	6643.15	6254.55	5958.12	0	0	0	6285.27	0	6285.27	0.000994394
1.38	518.148	C43H70O14S7	2338.48	2347.89	2314.34	0	0	0	2333.57	0	2333.57	1.83286e-05
1.38	347.096	C17H34N12O14P2	8122.45	7641.9	8018.62	0	0	0	7927.66	0	7927.66	0.000338941
1.38	464.135	C23H50N12O23S2	3924.08	3678.36	3767.33	0	0	0	3789.92	0	3789.92	0.000358978
1.39	318.093	C19H32N12O7P2S	14712.2	15319.8	16076.4	0	0	0	15369.5	0	15369.5	0.000658481
1.39	369.109	C15H34N18O13P2	1506.89	1862.6	1170.19	0	0	0	1513.22	0	1513.22	0.0170082
1.39	480.14	C30H71O19PS6	1595.37	1197.64	1486.13	0	0	0	1426.38	0	1426.38	0.0068468
1.39	273.578	C15H40N5O4PS5	854.858	826.974	792.896	0	0	0	824.91	0	824.91	0.000471401
1.39	252.069	C17H18N12O5S	2465.11	2405.31	2879.25	0	0	0	2583.23	0	2583.23	0.00331126
1.39	614.181	C42H64N14O23P2S	2383.09	2857.35	2833.98	0	0	0	2691.47	0	2691.47	0.00327213
1.39	322.576	C20H30N5O17P	3525.06	2581.14	2275.06	0	0	0	2793.75	0	2793.75	0.0176518
1.4	377.107	C20H47N6O16P3S	2778.03	2628.87	2772.73	0	0	0	2726.55	0	2726.55	0.000320975
1.4	493.63	C24H35N29O12S2	1080.65	1565.04	1358.22	0	0	0	1334.64	0	1334.64	0.0108747
1.4	545.159	C26H40N32O16S	1391.78	1048.86	1311.78	0	0	0	1250.81	0	1250.81	0.00678767
1.41	443.125	C23H46N14O17P2S	18732.5	20766.5	20673.9	0	0	0	20057.6	0	20057.6	0.00109118
1.41	374.106	C19H58N2O13S7	1600.99	1865.22	1658.38	0	0	0	1708.2	0	1708.2	0.00219932
1.41	435.133	C34H60O15S5	2730.57	2565.72	2473.31	0	0	0	2589.87	0	2589.87	0.000842923
1.41	138.055	C7H7NO2	4579.18	5200.3	3804.09	0	0	0	4527.86	0	4527.86	0.00786232
1.41	248.024	C9H5N5O2S	2376.36	2442.36	2439.38	0	0	0	2419.36	0	2419.36	7.91195e-05
1.42	524.149	C39H58N4O25S2	6514.02	6031.84	5708.88	0	0	0	6084.91	0	6084.91	0.00147474
1.42	258.052	C18H27O13PS	2700.66	2784.66	3489.44	0	0	0	2991.59	0	2991.59	0.00691694
1.42	353.16	C10H30N2O7P2	2876.88	3274.32	2799.96	0	0	0	2983.72	0	2983.72	0.00241808
1.43	413.118	C20H61N2O19PS5	736.774	1178.03	881.2	0	0	0	932	0	932	0.018874
1.45	434.121	C19H44N14O21P2	5406.73	6411.23	5119.08	0	0	0	5645.68	0	5645.68	0.00477864
1.46	372.068	C22H27N14O10PS2	2877.11	3203.31	2705.29	0	0	0	2928.57	0	2928.57	0.00247782
1.46	357.064	C13H29N16O11PS3	1562.31	1136.8	1438.77	0	0	0	1379.29	0	1379.29	0.00829146
1.46	453.092	C30H52O21P4S	7831.58	7327.06	7850.43	0	0	0	7669.69	0	7669.69	0.000499054
1.47	249.046		2770.37	2592.27	2394.17	0	0	0	2585.61	0	2585.61	0.00176112
1.49	363.063	C26H32N2O18S2	5638.2	5941.39	6070.94	0	0	0	5883.51	0	5883.51	0.000474681
1.49	544.082	C32H47N8O26PS3	3121.13	3731.74	3700.92	0	0	0	3517.93	0	3517.93	0.00317186
1.5	742.132	C27H37NO17P2S	1820.62	1708.14	1756.67	0	0	0	1761.81	0	1761.81	0.000341624
1.5	563.053	C30H25N22O23PS	14475.7	14373.7	13351.9	0	0	0	14067.1	0	14067.1	0.000650002
1.51	382.034	C26H22N2O25	23105.6	21450.1	20684	0	0	0	21746.6	0	21746.6	0.00107807
1.51	257.062	C14H32N4O8S4	1323.09	1420.05	1135.62	0	0	0	1292.92	0	1292.92	0.00414309
1.51	480.137	C17H26N3O11P	7055.03	6807.49	6553.28	0	0	0	6805.27	0	6805.27	0.000452738
1.52	374.045	C33H18N10O8S2	2663.76	2859.01	2687.12	0	0	0	2736.63	0	2736.63	0.000505636
1.52	209.128	C11H16N2O2	3480.48	3030.91	2884.95	0	0	0	3132.12	0	3132.12	0.0032577
1.53	347.033		1927.22	2198.01	2312.22	0	0	0	2145.81	0	2145.81	0.00281854
1.53	236.15	C11H25NS2	32921.9	32564.2	32678.8	0	0	0	32721.6	0	32721.6	1.03882e-05
1.54	263.051	C14H8N18O6	2464.97	2158.07	2009.34	0	0	0	2210.79	0	2210.79	0.00366152
1.54	254.047	C18H10N12O7	1797.1	1448.89	1860.21	0	0	0	1702.07	0	1702.07	0.00559855
1.55	375.062	C28H24N6O19	9221.09	9065.81	8946.02	0	0	0	9077.64	0	9077.64	7.69327e-05
1.55	423.053	C13H14N2O14	2871.8	3314.05	3001.19	0	0	0	3062.35	0	3062.35	0.00183262
1.55	366.057	C26H35O18PS2	1751.41	1692.44	1549.92	0	0	0	1664.59	0	1664.59	0.0012885
1.56	333.095	C10H21O10P	1941.96	2212.54	1909.14	0	0	0	2021.21	0	2021.21	0.00225446
1.56	412.182		2287.6	2047.78	2290.83	0	0	0	2208.74	0	2208.74	0.00132514
1.57	469.056	C35H25N10O20P	1292.15	1498.26	1746.91	0	0	0	1512.44	0	1512.44	0.00747153
1.58	478.192	C15H28N9O7P	1460.93	1453.38	1681.43	0	0	0	1531.91	0	1531.91	0.00237498
1.58	523.08	C26H27N30O10P3S	2922.89	2940.78	2885.99	0	0	0	2916.55	0	2916.55	3.05846e-05
1.59	515.144	C30H70N2O24P6	2025.34	2387.37	2267.57	0	0	0	2226.76	0	2226.76	0.00227885
1.59	342.058	C19H14N20O8S	3865.57	3700.98	3762.41	0	0	0	3776.32	0	3776.32	0.000161651
1.59	370.053	C22H32N2O22P2	2237.58	2204.4	1834.12	0	0	0	2092.03	0	2092.03	0.00379897
1.6	361.079	C11H20O11S	1859.27	1687.2	1860.32	0	0	0	1802.26	0	1802.26	0.00101746
1.62	439.158		4912.69	4696.94	5026.11	0	0	0	4878.58	0	4878.58	0.000391381
1.62	461.061	C32H14N26O6P2	2096.29	2160.31	2368.81	0	0	0	2208.47	0	2208.47	0.00138495
1.62	440.178	C13H22N13O3P	2114.33	2551.37	2590.94	0	0	0	2418.88	0	2418.88	0.00396164
1.63	333.052	C15H25N10O16PS	3149	2599.71	3025.17	0	0	0	2924.63	0	2924.63	0.0032194
1.63	213.087	C9H12N2O4	1649.65	1856.44	2262.66	0	0	0	1922.92	0	1922.92	0.00865427
1.64	280.037	C18H21N6O9P3	2195.71	1761.47	1655.95	0	0	0	1871.04	0	1871.04	0.00770248
1.64	514.072	C22H41N14O25P3S	2362.63	1896.04	1634.56	0	0	0	1964.41	0	1964.41	0.011547
1.64	267.103		1437.66	1278.46	1367.56	0	0	0	1361.23	0	1361.23	0.00114336
1.65	411.072		1331.62	1167.77	1105.27	0	0	0	1201.55	0	1201.55	0.00314016
1.66	596.17	C29H83N2O34P5S	1970.32	1496.1	1423.56	0	0	0	1629.99	0	1629.99	0.0108831
1.66	534.113	C28H37N28O11P3S	2203.92	2379.14	2029	0	0	0	2204.02	0	2204.02	0.00209652
1.66	421.084	C40H30N10O6P2S	1540.37	1690.79	1827.97	0	0	0	1686.38	0	1686.38	0.00241669
1.66	227.103	C10H14N2O4	2526.78	2204.41	1918.69	0	0	0	2216.63	0	2216.63	0.00622044
1.68	429.068	C22H24N20O14S2	2196.39	2536.57	1967.93	0	0	0	2233.63	0	2233.63	0.00542589
1.68	442.137	C21H15N9O3	5211.23	4727.35	4674.56	0	0	0	4871.05	0	4871.05	0.00122687
1.68	684.256	C24H45NO21	4132.74	3946.17	3907.86	0	0	0	3995.59	0	3995.59	0.00030208
1.68	248.034	C17H18O17	2865.22	2907.61	3585.14	0	0	0	3119.32	0	3119.32	0.0055441
1.68	612.135	C36H86O22S11	1135.67	1328.61	944.932	0	0	0	1136.41	0	1136.41	0.00936601
1.68	345.107	C38H32N4O7S	2519.43	1915.64	2243.19	0	0	0	2226.09	0	2226.09	0.00608926
1.68	626.102	C26H29NO11P2S	2496.48	2499.58	2189.32	0	0	0	2395.13	0	2395.13	0.00184096
1.69	257.043	C15H22N4O12P2	4453.08	5428.76	5237.42	0	0	0	5039.76	0	5039.76	0.00348951
1.7	339.04		2846.95	2934.88	2822.42	0	0	0	2868.08	0	2868.08	0.000141648
1.7	426.064	C22H31N18O9PS4	1711.51	1805.31	1645.94	0	0	0	1720.92	0	1720.92	0.00072137
1.7	398.206	C16H28N7O3P	4518.42	4773.1	4633.11	0	0	0	4641.54	0	4641.54	0.000251614
1.7	393.037	C19H22N12O19P2	3096.19	2886.42	2908.2	0	0	0	2963.6	0	2963.6	0.000504499
1.7	376.052	C25H20N16O7P2S	5228.32	4203.69	4425.05	0	0	0	4619.02	0	4619.02	0.00451078
1.71	409.023	C12H9N8O5PS	4684.07	4334.85	4379.5	0	0	0	4466.14	0	4466.14	0.000603032
1.71	375.044	C17H14N22O10P2	4923.23	4558.51	4632.53	0	0	0	4704.76	0	4704.76	0.00055924
1.71	531.109	C22H40N22O24S2	3287.89	3127.36	3186.06	0	0	0	3200.44	0	3200.44	0.000214632
1.71	284.051	C17H25N6O10P3	1361.36	1985.85	1395.18	0	0	0	1580.8	0	1580.8	0.0160567
1.71	475.039	C32H40O23P4S	2094	2010.94	1923.36	0	0	0	2009.43	0	2009.43	0.000600578
1.72	152.065		857.292	1048.19	1154.36	0	0	0	1019.95	0	1019.95	0.00718297
1.72	390.031	C24H27O27P	8745.16	9601.09	8843.63	0	0	0	9063.29	0	9063.29	0.000888884
1.75	457.049	C21H52O24S7	2058.3	2133.71	1721.98	0	0	0	1971.33	0	1971.33	0.00409659
1.76	286.026	C15H18N14OS5	1478.72	940.585	1319.33	0	0	0	1246.21	0	1246.21	0.0160068
1.76	294.017	C18H12N12O6P2S	17837.7	17774.5	18914	0	0	0	18175.4	0	18175.4	0.000413598
1.77	472.033	C28H23N12O22PS	13568.3	11415.5	11842.9	0	0	0	12275.6	0	12275.6	0.00286115
1.78	650.053	C28H29N28O28P3	1711.87	1153.74	1378.72	0	0	0	1414.78	0	1414.78	0.0128787
1.79	544.098	C15H26N7O9PS2	1954.36	2106.77	1376.3	0	0	0	1812.48	0	1812.48	0.0147354
1.79	251.024	C9H6N4O3S	3292.72	2363.52	3148.05	0	0	0	2934.76	0	2934.76	0.00953615
1.79	554.037	C27H20N26O19P2S	8289.95	8328.9	9042.94	0	0	0	8553.93	0	8553.93	0.000817775
1.8	732.059	C33H40N22O39P2S	1354.99	1396.3	1422.79	0	0	0	1391.36	0	1391.36	0.000200975
1.83	303.159	C18H22O4	1315.4	1757.64	2248.13	0	0	0	1773.73	0	1773.73	0.0222959
1.84	261.544	C13H15N9O14	1878.31	1493.07	1388.03	0	0	0	1586.47	0	1586.47	0.00871008
1.84	465.209	C17H37O12P	6042.47	5805.67	6268.21	0	0	0	6038.78	0	6038.78	0.000488639
1.84	376.023	C22H14N12O17S	14823.4	14023.2	14129.6	0	0	0	14325.4	0	14325.4	0.00030657
1.86	654.166	C31H32N3O9PS	2054.98	2336.4	2444.41	0	0	0	2278.6	0	2278.6	0.00258491
1.87	343.552	C20H15N17O10S	11123	10781.3	11923.8	0	0	0	11276	0	11276	0.000900396
1.87	730.11	C19H15N21O10S	4193.4	3428.7	3601.88	0	0	0	3741.32	0	3741.32	0.00380679
1.87	521.566	C25H21N31O12P2S	8039.98	6719.78	7729.88	0	0	0	7496.54	0	7496.54	0.00281477
1.88	486.088	C19H19NO14	11487.9	11248.9	11539.5	0	0	0	11425.4	0	11425.4	6.13714e-05
1.88	262.523	C16H20N3O11P3	2595.7	2072.3	2079.1	0	0	0	2249.03	0	2249.03	0.00588817
1.88	489.095	C31H38N12O21P2	1985.66	2193.56	2232	0	0	0	2137.07	0	2137.07	0.0012795
1.89	230.051	C12H29O12P3	1429.9	1868.86	1900.38	0	0	0	1733.05	0	1733.05	0.00758957
1.89	311.081	C14H29N12O12PS	3471.94	3363.88	3567.62	0	0	0	3467.81	0	3467.81	0.00028786
1.91	509.585	C36H38N13O15P3S	2416.75	1477.81	1605.08	0	0	0	1833.21	0	1833.21	0.02478
1.92	290.137		2332.81	2465.03	1873.16	0	0	0	2223.67	0	2223.67	0.00644338
1.93	285.011	C15H9N10O13P	2957.67	2672.7	2784.41	0	0	0	2804.93	0	2804.93	0.000872374
1.93	275.132	C13H22O4S	5226.82	5539.28	5708.07	0	0	0	5491.39	0	5491.39	0.000658387
1.94	424.578	C26H40N7O17P3S	911.876	826.484	887.272	0	0	0	875.211	0	875.211	0.000839718
1.95	260.064	C8H5N9O2	3131.46	3083.31	2909.11	0	0	0	3041.29	0	3041.29	0.000492757
1.95	289.179	C10H28N2O5S	1624.31	1660.83	1768.16	0	0	0	1684.43	0	1684.43	0.000656222
1.95	252.538	C14H24N3O11P3	2695.89	3317.95	3295.97	0	0	0	3103.27	0	3103.27	0.00428475
1.97	243.533		1276.42	1069.89	1288.59	0	0	0	1211.63	0	1211.63	0.00341235
1.97	372.023	C18H21N10O17P3	2232.25	1655.1	1885.05	0	0	0	1924.13	0	1924.13	0.00751518
2	434.121	C24H40N18O12P2S	20648.3	20825.1	19658.6	0	0	0	20377.3	0	20377.3	0.000317112
2.01	426.132	C38H51N4O10PS3	2429.47	3019.13	3026.69	0	0	0	2825.1	0	2825.1	0.00486762
2.01	442.106	C19H45N14O18P3S	2354.27	1960.53	1443.11	0	0	0	1919.3	0	1919.3	0.0183771
2.02	164.106	C10H13NO	2176.27	2609.69	2488.5	0	0	0	2424.82	0	2424.82	0.00282282
2.04	330.155	C12H15N11O	1297.12	1664.83	1170.02	0	0	0	1377.32	0	1377.32	0.0114048
2.05	278.575	C13H38N3O12PS3	4346.59	4287.95	3991.23	0	0	0	4208.59	0	4208.59	0.000682339
2.05	236.056	C12H13NS2	7517.78	9234.84	8507.74	0	0	0	8420.12	0	8420.12	0.00347426
2.08	468.174	C13H29N11O2S3	1113.76	1310.47	1091.63	0	0	0	1171.95	0	1171.95	0.00350379
2.1	261.101	C9H24O2S3	1299.13	1572.99	1596.62	0	0	0	1489.58	0	1489.58	0.00408255
2.11	531.097	C18H14N10O10	2853.87	3056.49	2884.95	0	0	0	2931.77	0	2931.77	0.000461457
2.11	345.05	C13H9N6O4P	7494.21	7635.85	8151.81	0	0	0	7760.62	0	7760.62	0.00066232
2.12	294.033	C24H7N14O4P	2292.78	1832.95	1700.62	0	0	0	1942.11	0	1942.11	0.00842922
2.12	309.041	C15H22N8O15P2	2099.83	2048.88	2164.09	0	0	0	2104.27	0	2104.27	0.000250811
2.16	242.056	C18H15N10O5P	3434.38	3313.09	3340.26	0	0	0	3362.57	0	3362.57	0.000119409
2.16	445.065	C17H21N2O6PS2	1253.13	1397.24	1364.02	0	0	0	1338.13	0	1338.13	0.00105842
2.16	356.174	C16H26N3O4P	6275.83	7366.82	6626.98	0	0	0	6756.54	0	6756.54	0.00225702
2.16	362.112	C13H20N3O7P	1507.93	1895.52	1986.79	0	0	0	1796.75	0	1796.75	0.00660869
2.16	604.151	C21H31N7O8P2S	1610.56	1635.29	1595.55	0	0	0	1613.8	0	1613.8	5.15407e-05
2.16	467.139	C13H23N8O9P	1803.57	1986.11	1954.41	0	0	0	1914.7	0	1914.7	0.000863876
2.2	278.035	C8H12N3O4PS	2074.18	2281.05	1874.86	0	0	0	2076.69	0	2076.69	0.00317329
2.22	342.159	C14H23N5O3S	23216.8	24724.7	22767.2	0	0	0	23569.6	0	23569.6	0.00063018
2.26	314.163	C14H24N3O3P	2119	2199.55	1812.38	0	0	0	2043.65	0	2043.65	0.0033143
2.27	677.198	C38H71N18O30P3	3714.32	3790.04	3314.26	0	0	0	3606.2	0	3606.2	0.00167105
2.27	401.064	C24H8N28O7	1927.91	2965.88	2073.94	0	0	0	2322.58	0	2322.58	0.0189554
2.29	566.128	C45H42N14O20S	4265.59	4514.81	4682.84	0	0	0	4487.75	0	4487.75	0.000728634
2.29	246.092	C7H20NO4PS	3191.01	3094.51	3060.43	0	0	0	3115.32	0	3115.32	0.000157527
2.3	307.087	C15H28N14O9S2	85168.9	87729.4	86955.2	0	0	0	86617.9	0	86617.9	7.6603e-05
2.3	700.175	C18H26N19O8PS	3426.83	3878.14	3672.56	0	0	0	3659.18	0	3659.18	0.00126857
2.31	298.574	C15H32N7O12P3	1332.6	1960.04	1732.41	0	0	0	1675.02	0	1675.02	0.0117751
2.31	650.193	C21H32N9O13P	3583.72	3296.94	3622.76	0	0	0	3501.14	0	3501.14	0.00085967
2.32	378.092	C17H11N7O4	2660.07	2319.15	2013.29	0	0	0	2330.83	0	2330.83	0.00636169
2.32	758.224	C56H42N48O8	1618.72	1787.87	1501.87	0	0	0	1636.15	0	1636.15	0.00256473
2.32	118.065	C8H7N	1027.18	1361.85	1430.99	0	0	0	1273.34	0	1273.34	0.00945261
2.34	117.057		1168.95	1662.13	1635.89	0	0	0	1488.99	0	1488.99	0.0113782
2.34	435.034	C20H9N26O14P	1651.53	1282.15	1447.31	0	0	0	1460.33	0	1460.33	0.00530912
2.37	115.055	C9H6	3802.58	3851.76	3619.77	0	0	0	3758.04	0	3758.04	0.000352511
2.38	596.17	C32H42N34O16S	8894.23	8944.25	8538.13	0	0	0	8792.21	0	8792.21	0.000211402
2.38	269.044	C14H16N8O15	3400.53	2810.3	3271.85	0	0	0	3160.9	0	3160.9	0.00319826
2.38	515.144	C34H55N12O17P3S	12849.4	13935.3	13398.3	0	0	0	13394.3	0	13394.3	0.000547298
2.38	163.074		3001.46	2547.81	2716.24	0	0	0	2755.17	0	2755.17	0.0023012
2.39	523.13	C26H39N28O13P3	1911.94	1854.33	1430.1	0	0	0	1732.12	0	1732.12	0.00760553
2.39	507.156	C45H48N12O12S2	1251.63	2262.97	2164.31	0	0	0	1892.97	0	1892.97	0.0277256
2.4	420.062	C14H18N3O8PS	2179.44	2275.44	2022.45	0	0	0	2159.11	0	2159.11	0.00116422
2.42	272.003	C16H13N6O10P3	2191.63	2501.3	2874.27	0	0	0	2522.4	0	2522.4	0.00606533
2.42	547.014	C15H8N12O8P2	9386.25	8070.44	7966.27	0	0	0	8474.32	0	8474.32	0.002895
2.42	360.039	C27H29O17P3	7514.05	7478.75	7165.53	0	0	0	7386.11	0	7386.11	0.000224801
2.43	358.023	C21H11N14O14P	1463.77	1716.54	1518.26	0	0	0	1566.19	0	1566.19	0.00239613
2.43	839.25	C40H90N22O46P2	1292.96	1354.51	1542.85	0	0	0	1396.77	0	1396.77	0.00288373
2.43	432.119	C10H18N13O3PS	2065.78	2546.96	2230.44	0	0	0	2281.06	0	2281.06	0.00380936
2.44	281.008	C15H4N12O13	18637.8	19152.6	16389.2	0	0	0	18059.9	0	18059.9	0.00219993
2.44	157.013	C6H4O5	1860.67	1649.28	1862.25	0	0	0	1790.73	0	1790.73	0.00155633
2.47	656.182	C28H26N13O3PS	2264.62	2419.79	2463.79	0	0	0	2382.73	0	2382.73	0.000642159
2.48	538.071	C22H27N24O26P	1585.49	1363.25	1397.61	0	0	0	1448.78	0	1448.78	0.002265
2.48	358.05	C17H7N7OS	1155.39	1691.96	1547.82	0	0	0	1465.06	0	1465.06	0.0117647
2.48	336.09	C14H39N8O16PS2	1697.67	2459.45	1814.77	0	0	0	1990.63	0	1990.63	0.0138614
2.49	328.179	C15H26N3O3P	2034.98	1790.23	1918.32	0	0	0	1914.51	0	1914.51	0.00136013
2.49	286.041		1738.56	1860.16	1513.69	0	0	0	1704.13	0	1704.13	0.00352792
2.49	360.057	C18H42O19P4S	2946.93	2785.2	3352.16	0	0	0	3028.1	0	3028.1	0.00308668
2.5	521.112	C22H12N14OS	3635.36	4135.57	3966.95	0	0	0	3912.62	0	3912.62	0.00140727
2.5	216.033		1845.04	2092.61	1886.08	0	0	0	1941.25	0	1941.25	0.00155364
2.5	322.03	C23H11N14O6PS	2148.05	1772.72	1299.23	0	0	0	1740	0	1740	0.0193435
2.52	247.025	C5H6N6O4S	3096.64	2893.15	2531.51	0	0	0	2840.43	0	2840.43	0.00336783
2.59	330.158	C12H27NO7S	1009.86	1334.91	1342.14	0	0	0	1228.97	0	1228.97	0.00785591
2.65	370.104	C24H35N16O4PS3	4354.1	4168.36	4439.99	0	0	0	4320.82	0	4320.82	0.000343997
2.66	379.109	C28H36N8O15S	22868.9	23579	21740.3	0	0	0	22729.4	0	22729.4	0.00055429
2.66	237.087	C12H8N6	2153.34	2184.89	2364.41	0	0	0	2234.21	0	2234.21	0.00086443
2.66	388.114	C20H42N10O18S2	30664.6	32411.3	29615.3	0	0	0	30897.1	0	30897.1	0.000695844
2.7	224.092	C12H9N5	1647.39	1715.26	1573.07	0	0	0	1645.24	0	1645.24	0.000622304
2.8	408.096	C10H18N9O5PS	3013.84	2815.64	2909.39	0	0	0	2912.96	0	2912.96	0.000385936
2.81	287.058	C14H11N2O3P	7106.55	7843.07	8966.83	0	0	0	7972.15	0	7972.15	0.00457161
2.84	548.125	C16H22N9O11P	2314.39	1996.07	2131.71	0	0	0	2147.39	0	2147.39	0.00183937
2.85	241.155	C12H20N2O3	6120.79	5543.06	5397.4	0	0	0	5687.08	0	5687.08	0.00150521
2.91	506.139	C27H45N22O15P3	787.502	1303.69	877.618	0	0	0	989.602	0	989.602	0.0249115
2.95	303.108	C8H15N8O3P	1715.4	1319.95	2013.75	0	0	0	1683.03	0	1683.03	0.0139561
2.96	225.062	C8H8N4O4	3511.01	4333.57	4348.85	0	0	0	4064.48	0	4064.48	0.00460484
2.99	636.155	C24H35N3O11P2S	4294.1	4384.64	4425.86	0	0	0	4368.2	0	4368.2	7.93543e-05
3.08	115.055	C9H6	1811.68	2028.28	1740.7	0	0	0	1860.22	0	1860.22	0.00215474
3.08	128.062		1246.28	1281.7	1259.96	0	0	0	1262.65	0	1262.65	6.66944e-05
3.09	161.059	C10H8O2	4367.01	4290.84	5048.87	0	0	0	4568.91	0	4568.91	0.00277047
3.09	175.074		1960.98	1949.5	2183.51	0	0	0	2031.33	0	2031.33	0.00140289
3.15	247.025	C5H6N6O4S	1213.92	1283.59	1334.35	0	0	0	1277.28	0	1277.28	0.000746142
3.16	431.085	C16H19N2O10P	4835.47	5049.07	5348.19	0	0	0	5077.58	0	5077.58	0.00085649
3.17	329.101	C15H8N10	4474.81	4921.12	5681.46	0	0	0	5025.79	0	5025.79	0.00487621
3.2	555.034	C16H10N8O15	2067.53	2026.83	1954.06	0	0	0	2016.14	0	2016.14	0.000270907
3.21	383.023	C11H16N2O7P2S	3147.19	3191.06	2767.35	0	0	0	3035.2	0	3035.2	0.0019586
3.21	362.027	C19H19N10O17PS	1801.14	2051.82	2052.92	0	0	0	1968.63	0	1968.63	0.00180472
3.21	435.998	C17H11NO9P2	2317.03	2345.3	2239.02	0	0	0	2300.45	0	2300.45	0.000190802
3.21	342.158	C15H24N3O4P	3959.62	3808.28	3728.9	0	0	0	3832.27	0	3832.27	0.000311696
3.23	208.06	C10H9NO4	8045.08	9372.56	9370.68	0	0	0	8929.44	0	8929.44	0.00244318
3.23	268.106	C8H18N3O5P	12276.1	9655.75	9724.16	0	0	0	10552	0	10552	0.00661136
3.23	222.982	C8H2N2O4S	2159.18	1811.58	1277.25	0	0	0	1749.34	0	1749.34	0.0208278
3.23	136.062	C5H5N5	2120.03	2074.04	1545.99	0	0	0	1913.35	0	1913.35	0.00913734
3.23	369.034	C21H5N24O7P	1278.33	1259.25	1117.09	0	0	0	1218.22	0	1218.22	0.00173883
3.23	194.081	C10H11NO3	2652.07	3070.77	2891.53	0	0	0	2871.46	0	2871.46	0.00177925
3.23	535.029	C14H6N12O12	5835.2	5611.4	4579.61	0	0	0	5342.07	0	5342.07	0.00519824
3.24	449.05	C40H25N4O19P	1893.66	1979.34	1927.9	0	0	0	1933.63	0	1933.63	0.000165755
3.28	313.119	C10H16N8O2S	1358.26	1387.62	1610.52	0	0	0	1452.13	0	1452.13	0.00299471
3.29	380.103	C16H13N9OS	1725.23	1606.6	1537.14	0	0	0	1622.99	0	1622.99	0.0011427
3.29	389.107	C15H39N16O15P3	2006.12	1667.03	1654.3	0	0	0	1775.82	0	1775.82	0.0041828
3.3	399.13	C19H18N4O6	2438.47	2790.88	2777.63	0	0	0	2668.99	0	2668.99	0.00186179
3.3	273.104	C8H21N2O4PS	1968.56	1712.73	1821.53	0	0	0	1834.27	0	1834.27	0.00162917
3.3	164.07		3487.39	3880.08	3706.3	0	0	0	3691.26	0	3691.26	0.000945933
3.33	208.975	C6H8O2S3	1746.11	2311.69	2253.74	0	0	0	2103.85	0	2103.85	0.00721288
3.35	259.13		6700.47	6453.47	6802.4	0	0	0	6652.12	0	6652.12	0.000242413
3.38	437.191	C18H20N12O2	1614.48	1142.06	1731.04	0	0	0	1495.86	0	1495.86	0.0141838
3.41	168.075		1903.24	1277.72	1834.21	0	0	0	1671.72	0	1671.72	0.0137406
3.43	246.08	C10H15NO4S	2327.18	1966.39	2062.99	0	0	0	2118.85	0	2118.85	0.00257986
3.45	530.113	C20H20N9O5PS	2364.51	2110.73	2004.67	0	0	0	2159.97	0	2159.97	0.00243384
3.49	267.051	C13H6N4O3	918.151	1294.72	1747.98	0	0	0	1320.29	0	1320.29	0.0314642
3.52	254.104	C13H11N5O	667.195	680.634	865.409	0	0	0	737.746	0	737.746	0.00743011
3.52	239.019	C10H6O7	1962.24	2408.52	2741.09	0	0	0	2370.62	0	2370.62	0.00893765
3.53	356.174	C14H29NO7S	1505.84	1634.98	1372.43	0	0	0	1504.42	0	1504.42	0.00252868
3.53	229.155		3049.74	2908.19	2685.33	0	0	0	2881.08	0	2881.08	0.00135256
3.53	153.064		3963.85	3561.54	3824.82	0	0	0	3783.41	0	3783.41	0.000970814
3.57	312.082	C21H18N16O8	1829.12	2210.99	2195.94	0	0	0	2078.68	0	2078.68	0.00358858
3.57	284.102	C7H17N5O5S	1863.34	1660.16	2181.02	0	0	0	1901.51	0	1901.51	0.00629368
3.59	684.131	C39H27N44O14P	820.615	1239.53	1476.58	0	0	0	1178.91	0	1178.91	0.0254552
3.59	682.182	C23H37N7O11P2S	3105.94	3098.95	3153.4	0	0	0	3119.43	0	3119.43	3.00672e-05
3.59	518.092	C36H35N12O23P	4347.01	5370.69	4814.03	0	0	0	4843.91	0	4843.91	0.00371056
3.59	152.056		15896.2	15713.6	16929.7	0	0	0	16179.8	0	16179.8	0.000547108
3.59	271.032	C14H17N6O15P	2348.59	1907.83	2292.93	0	0	0	2183.12	0	2183.12	0.0040052
3.6	232.042	C14H24O13P2	1336.48	1481.54	1715.45	0	0	0	1511.16	0	1511.16	0.00529437
3.64	442.061	C21H46N2O25P4S	1486.02	1620.64	1471.39	0	0	0	1526.02	0	1526.02	0.000967429
3.67	317.138	C12H21N4O4P	4399.21	3103.71	3403.99	0	0	0	3635.64	0	3635.64	0.0113981
3.71	289.203	C16H32S2	816.474	383.022	0	2339.25	0	0	399.832	779.749	-379.917	0.680483
3.73	186.017	C13H11N2O9P	1408.44	1704.94	1716.67	0	0	0	1610.02	0	1610.02	0.00390037
3.74	481.108	C13H25N2O15P	1365.8	1740.26	1699.45	0	0	0	1601.84	0	1601.84	0.00543767
3.74	239.067	C11H6N6O	2101.28	1969.43	2080.72	0	0	0	2050.48	0	2050.48	0.000398716
3.77	314.164	C13H31NOS3	5277.1	5979.44	5922.62	0	0	0	5726.38	0	5726.38	0.00154356
3.78	410.169	C17H23N5O7	3835.16	3769.54	3806	0	0	0	3803.57	0	3803.57	2.49064e-05
3.79	160.075		3194.12	2690	2540.46	0	0	0	2808.19	0	2808.19	0.00492142
3.79	282.086	C7H15N5O5S	1351.32	1396.52	1208.54	0	0	0	1318.79	0	1318.79	0.00184012
3.87	345.05	C13H9N6O4P	4469.65	4900.48	4860.08	0	0	0	4743.4	0	4743.4	0.000837684
3.92	365.048	C16H22N14O16P2	1861.84	2219.01	2326.59	0	0	0	2135.81	0	2135.81	0.00429729
3.93	518.116	C14H21N11O7P2	2079.38	1816.65	1590.18	0	0	0	1828.74	0	1828.74	0.00592115
3.98	180.101		3055.48	2783.94	2722.74	0	0	0	2854.05	0	2854.05	0.00128113
4.01	258.099		4181.98	4685.75	4496.45	0	0	0	4454.73	0	4454.73	0.00108588
4.02	218.513	C9H10N9O8PS	3833.83	3654.82	3335.35	0	0	0	3608	0	3608	0.00162878
4.06	203.033	C5H7N4O3P	5248.9	4430.46	5067.62	0	0	0	4915.66	0	4915.66	0.0025393
4.08	351.16	C15H22N6O2S	1726.32	2050.34	1616.49	0	0	0	1797.72	0	1797.72	0.0052069
4.08	353.089	C15H17N2O6P	9155.52	8771.24	8788	0	0	0	8904.92	0	8904.92	0.000198224
4.09	185.028	C14H13N2O8P	2291.06	2454.72	2232.38	0	0	0	2326.05	0	2326.05	0.000817012
4.09	348.132	C7H21N7O7S	1982.41	1900.45	1950.73	0	0	0	1944.53	0	1944.53	0.000150555
4.09	363.052	C21H9N24O6P	4138.13	3568.68	3734.2	0	0	0	3813.67	0	3813.67	0.00196078
4.1	279.029	C15H28O14P4	1920.68	1513.54	1426.83	0	0	0	1620.35	0	1620.35	0.00871202
4.14	496.181	C18H26N9O6P	4211.67	4060.69	4989.13	0	0	0	4420.5	0	4420.5	0.00420733
4.17	522.123	C19H29N3O8P2S	11395.1	11692.7	12363.6	0	0	0	11817.1	0	11817.1	0.000586864
4.18	427.012	C13H17O10P3	1589.58	1562.48	1375.66	0	0	0	1509.24	0	1509.24	0.00197944
4.23	177.09		2928.74	3140.06	2827.6	0	0	0	2965.46	0	2965.46	0.000962111
4.3	197.999	C14H7N2O10P	1835.9	1995.28	2069.47	0	0	0	1966.88	0	1966.88	0.00122508
4.31	447.127	C13H15N14O3P	7263.67	7488.64	8143.48	0	0	0	7631.93	0	7631.93	0.00119344
4.33	331.07	C10H20O8P2	7417.24	8516.05	7267.37	0	0	0	7733.55	0	7733.55	0.00258075
4.34	440.088	C14H22N3O9PS	10176.5	10445.3	9905.63	0	0	0	10175.8	0	10175.8	0.000234271
4.38	152.058		1675.93	2094.18	1345.12	0	0	0	1705.08	0	1705.08	0.015775
4.39	264.023	C26H7N8O4P	1661.06	1631.51	1124.9	0	0	0	1472.49	0	1472.49	0.0136782
4.4	448.111	C19H13N9O5	2276.25	2597.42	2752.07	0	0	0	2541.91	0	2541.91	0.0030255
4.44	357.079		2044.92	1598.75	1708.26	0	0	0	1783.98	0	1783.98	0.00561524
4.5	277.083	C14H8N6O	3697.14	3746.96	4239.87	0	0	0	3894.66	0	3894.66	0.00197189
4.51	192.065	C10H9NO3	9283.82	9815.38	10849.2	0	0	0	9982.82	0	9982.82	0.00211278
4.56	248.093	C6H13N7O2S	1373.02	1684.95	1511.98	0	0	0	1523.32	0	1523.32	0.00348958
4.57	258.063		1786.01	1974.19	2051.65	0	0	0	1937.28	0	1937.28	0.0016535
4.59	283.143	C13H14N8	12168.8	15522.1	12966	0	0	0	13552.3	0	13552.3	0.00552366
4.63	374.076	C14H12N7O4P	4987.5	5098.76	5016.06	0	0	0	5034.11	0	5034.11	4.39097e-05
4.68	501.087	C15H17N8O10P	2780.61	3079.61	2948.48	0	0	0	2936.24	0	2936.24	0.000867358
4.69	346.203	C11H32N5O3PS	1237.15	1534.2	1551.48	0	0	0	1440.94	0	1440.94	0.00497509
4.77	518.092	C39H38N8O24S	2645.22	3097.35	2445.23	0	0	0	2729.27	0	2729.27	0.00495754
4.77	352.06	C25H27N4O18P	9237.55	10422.4	9309.25	0	0	0	9656.39	0	9656.39	0.00157389
4.77	682.182	C26H35NO20	2908.96	2652.06	2855.37	0	0	0	2805.47	0	2805.47	0.000776985
4.8	358.06	C19H27N10O16PS	2144.58	2409.53	2996.13	0	0	0	2516.75	0	2516.75	0.00984662
4.81	222.076		1934.19	2095.75	1862.25	0	0	0	1964.06	0	1964.06	0.00123339
4.82	299.137	C10H23N2O6P	2011.07	1921.49	2242.75	0	0	0	2058.44	0	2058.44	0.00215527
4.87	265.157	C12H25O4P	12600.3	12265.5	12384.4	0	0	0	12416.7	0	12416.7	6.22935e-05
4.98	313.094	C7H16N6O6S	1647.91	1723.4	1668.31	0	0	0	1679.87	0	1679.87	0.000180077
5.01	261.005	C6H8N6S3	4102.47	5271.25	5593.2	0	0	0	4988.97	0	4988.97	0.00814021
5.03	271.992	C5H10N3O4PS2	1945.97	2278.7	2368.53	0	0	0	2197.73	0	2197.73	0.00340244
5.04	188.037	C7H9NO3S	4617.91	5506.69	4473.29	0	0	0	4865.97	0	4865.97	0.00437925
5.05	254.158		1489	1565.08	1896	0	0	0	1650.02	0	1650.02	0.00568395
5.06	461.141	C14H17N14O3P	3009.37	3168.38	2836.96	0	0	0	3004.9	0	3004.9	0.00101271
5.09	379.212	C13H36N2O6P2	2001.92	2463.23	2134.91	0	0	0	2200.02	0	2200.02	0.00386051
5.1	283.133	C18H18O3	3407.15	3521.06	3385.87	0	0	0	3438.03	0	3438.03	0.000148988
5.14	335.135	C8H18N10O3S	3683.02	3587.9	3524.87	0	0	0	3598.6	0	3598.6	0.000163115
5.18	264.125	C15H13N5	6141.87	5333.74	5747.08	0	0	0	5740.9	0	5740.9	0.00164751
5.22	233.045	C13H12S2	2603.89	2886.49	2664.38	0	0	0	2718.25	0	2718.25	0.000997411
5.24	504.192	C15H35N7O6P2S	3650.74	2883.23	2854.45	0	0	0	3129.47	0	3129.47	0.00687166
5.24	487.166	C11H30N6O13S	1583.61	1616.02	1984.75	0	0	0	1728.13	0	1728.13	0.00549656
5.26	241.072		2540.76	2759.43	2897.86	0	0	0	2732.68	0	2732.68	0.00144388
5.26	213.087	C9H12N2O4	3258.31	4121.3	3210.56	0	0	0	3530.06	0	3530.06	0.00695506
5.27	273.147	C10H25O6P	1712.57	1886.32	2078.97	0	0	0	1892.62	0	1892.62	0.00311137
5.27	408.096	C18H14N7O3P	2354.9	2718.75	2911.05	0	0	0	2661.57	0	2661.57	0.00373296
5.27	342.144	C10H23N5O6S	2940.12	2125.52	2364.73	0	0	0	2476.79	0	2476.79	0.00939213
5.32	446.205	C21H27N5O6	2371.2	2322.27	2078.73	0	0	0	2257.4	0	2257.4	0.00160134
5.32	181.012	C8H4O5	1354.02	1677.51	1798.84	0	0	0	1610.13	0	1610.13	0.00672941
5.33	286.095	C11H16N3O4P	6240.1	5495.1	6929.15	0	0	0	6221.45	0	6221.45	0.00440058
5.36	282.061		1508.51	1267.13	1556.2	0	0	0	1443.95	0	1443.95	0.00381771
5.36	327.07	C8H15N4O8P	2582.92	2392.41	2365.75	0	0	0	2447.03	0	2447.03	0.000779991
5.37	462.127	C20H15N9O5	1688.62	1666.39	1757.91	0	0	0	1704.31	0	1704.31	0.000261369
5.38	409.185	C18H20N10O2	4355.01	3903.23	4342.51	0	0	0	4200.25	0	4200.25	0.00124852
5.38	223.108	C11H14N2O3	4394.73	4034.09	3840.78	0	0	0	4089.87	0	4089.87	0.00157157
5.4	483.077	C15H15N8O9P	2157.29	2407.78	2416.19	0	0	0	2327.09	0	2327.09	0.0013294
5.46	134.061		1799.65	1641.31	1274.68	0	0	0	1571.88	0	1571.88	0.00964171
5.46	550.191	C23H31N7O5S2	1969.8	1783.08	1862.79	0	0	0	1871.89	0	1871.89	0.000834039
5.47	162.054		78497.5	80367.4	83745.5	0	0	0	80870.1	0	80870.1	0.000360401
5.47	227.071	C14H10O3	15882.5	13970.2	15132.1	0	0	0	14994.9	0	14994.9	0.00137338
5.48	176.07	C10H9NO2	13036.3	11972.3	10007.2	0	0	0	11672	0	11672	0.00572828
5.5	344.175	C22H21N3O	2780.3	2923.48	3068.87	0	0	0	2924.22	0	2924.22	0.000810541
5.5	238.096	C6H15N5O3S	5416.56	4502.66	4832.1	0	0	0	4917.11	0	4917.11	0.00294041
5.51	418.137	C16H24N3O8P	12416.9	10617	10514.5	0	0	0	11182.8	0	11182.8	0.00303789
5.6	512.161	C19H29NO15	3073.13	3099.76	2382.21	0	0	0	2851.7	0	2851.7	0.00671516
5.6	154.049	C7H7NO3	2852.77	2932.36	2765.84	0	0	0	2850.32	0	2850.32	0.000284496
5.6	365.194	C14H37O4PS2	1221.82	1335.61	1458.85	0	0	0	1338.76	0	1338.76	0.00260358
5.61	424.163	C22H17N9O	22320	22243.6	20780.4	0	0	0	21781.3	0	21781.3	0.000528529
5.62	208.097	C11H13NO3	1974.73	1764.85	2084.74	0	0	0	1941.44	0	1941.44	0.00232778
5.63	374.076	C12H15N5O7S	2580.84	2170.23	1992.88	0	0	0	2247.98	0	2247.98	0.00594623
5.64	426.174	C17H27N7O2S2	2405.7	2196.07	2547.91	0	0	0	2383.23	0	2383.23	0.00183339
5.66	253.119		1261.26	1267.7	1207.04	0	0	0	1245.33	0	1245.33	0.000238519
5.67	454.1	C10H24N5O11PS	2685.66	2854.58	2625.66	0	0	0	2721.97	0	2721.97	0.000633309
5.7	243.134	C11H18N2O4	982.682	1434.76	1158.91	0	0	0	1192.12	0	1192.12	0.01196
5.71	176.037		2957.5	3232.6	2296.27	0	0	0	2828.79	0	2828.79	0.00951024
5.71	258.041	C16H25N2O11P3	1150.66	1523.59	1621.98	0	0	0	1432.08	0	1432.08	0.00989829
5.74	286.142	C13H15N7O	6369.09	6284.07	6127.17	0	0	0	6260.11	0	6260.11	0.000128083
5.75	410.111	C20H11N9O2	1961.04	1839.96	1623.29	0	0	0	1808.1	0	1808.1	0.00297205
5.8	272.079	C12H17NO2S2	3723.51	3931.11	3540.06	0	0	0	3731.56	0	3731.56	0.000915088
5.83	197.007		1745.14	1176.62	1854.87	0	0	0	1592.21	0	1592.21	0.0169851
5.89	332.143	C10H13N13O	964.728	890.809	1362.91	0	0	0	1072.81	0	1072.81	0.0181676
5.9	489.173	C22H20N10O4	1758.06	1663.02	1544.69	0	0	0	1655.26	0	1655.26	0.00138719
5.91	372.06	C14H10N7O4P	3341.11	3635.14	4352.75	0	0	0	3776.34	0	3776.34	0.00627034
5.91	281.152		3128.83	2487.35	2814.44	0	0	0	2810.21	0	2810.21	0.00431459
5.93	191.103	C8H10N6	2226.86	2033.72	1720.2	0	0	0	1993.59	0	1993.59	0.00543885
5.93	424.177	C10H25N13O2S2	1723.35	1571.56	1602.38	0	0	0	1632.43	0	1632.43	0.000804141
5.96	330.196	C14H27N5O2S	1586.03	1605.45	1499.93	0	0	0	1563.8	0	1563.8	0.000429682
5.97	205.097	C11H12N2O2	74771	76362.5	72018.7	0	0	0	74384.1	0	74384.1	0.000290818
5.98	339.085	C13H15N4O5P	5951.22	6399.34	7379.78	0	0	0	6576.78	0	6576.78	0.00408853
6.02	466.193	C17H19N15O2	2162.63	2507.59	2653.99	0	0	0	2441.4	0	2441.4	0.00354027
6.03	471.148	C17H22N6O10	1908.46	1600.68	1962.54	0	0	0	1823.89	0	1823.89	0.00379602
6.04	205.014		1389.45	1610.67	1453.66	0	0	0	1484.59	0	1484.59	0.00195305
6.05	474.236	C24H27N9O2	2911.94	3075.01	2680.65	0	0	0	2889.2	0	2889.2	0.00156436
6.08	128.062		3124.77	3271.27	2911.77	0	0	0	3102.6	0	3102.6	0.00112967
6.08	178.038	C8H16N6O6P2	6677.51	7495.36	7945.26	0	0	0	7372.71	0	7372.71	0.00252355
6.08	191.069	C7H6N6O	1685.87	1477.34	1945.18	0	0	0	1702.8	0	1702.8	0.00625606
6.08	430.137	C20H15N9O3	3499.86	3503.01	3349.93	0	0	0	3450.93	0	3450.93	0.000214172
6.08	652.211	C45H58N24O23	1191.27	1468.74	1220.25	0	0	0	1293.42	0	1293.42	0.00460322
6.08	494.155	C51H57O14P3	3019.9	3601.7	3170.84	0	0	0	3264.15	0	3264.15	0.00283963
6.08	336.101	C29H30N6O13	9676.67	8747.9	8672.84	0	0	0	9032.47	0	9032.47	0.00127497
6.09	199.075	C6H10N6S	1490.98	1573.28	1385.39	0	0	0	1483.22	0	1483.22	0.00134142
6.1	252.074	C10H5N9	2942.54	2706.94	2638.9	0	0	0	2762.79	0	2762.79	0.00110689
6.1	238.145	C13H19NO3	3604.1	3800.89	3019.52	0	0	0	3474.83	0	3474.83	0.00452865
6.11	384.119	C11H23N5O6P2	24044	24372.9	25939	0	0	0	24785.3	0	24785.3	0.000555879
6.11	499.129	C46H36N12O15	1615.21	1587.27	1543.36	0	0	0	1581.95	0	1581.95	0.000174694
6.11	404.157		1130.01	1283.52	913.824	0	0	0	1109.12	0	1109.12	0.00921853
6.11	496.203		2400.67	2007.78	2295.31	0	0	0	2234.59	0	2234.59	0.00274943
6.13	245.045	C14H4N4O	3130.63	3528.82	3463.23	0	0	0	3374.23	0	3374.23	0.00133182
6.15	180.087	C7H17NS2	3115.85	3417.41	3107.02	0	0	0	3213.42	0	3213.42	0.00100647
6.17	272.132	C18H40N8O7P2	2134.95	1927.62	2380.11	0	0	0	2147.56	0	2147.56	0.00368763
6.18	394.152	C18H24N3O5P	2006.63	2022.3	1920.08	0	0	0	1983.01	0	1983.01	0.00025682
6.18	227.103		1333.44	1380.09	1140.06	0	0	0	1284.53	0	1284.53	0.00325642
6.18	653.098	C23H32N2O12P4	1314.82	1787.99	1908.85	0	0	0	1670.55	0	1670.55	0.0115687
6.21	371.069	C18H14N2O5S	3275.72	2755.88	3071.52	0	0	0	3034.37	0	3034.37	0.00247407
6.21	336.113	C14H17N5O3S	2799.8	2182.86	2350.49	0	0	0	2444.38	0	2444.38	0.00562937
6.22	360.079	C12H17N5O4S2	2242.8	2555.52	1943.64	0	0	0	2247.32	0	2247.32	0.00612203
6.22	353.089		3843.19	3770.99	4087.5	0	0	0	3900.56	0	3900.56	0.00060226
6.23	255.086		758.036	1265.58	1057.31	0	0	0	1026.97	0	1026.97	0.019958
6.28	566.222	C21H36N5O11P	1968.82	2459.48	2328.26	0	0	0	2252.19	0	2252.19	0.00421373
6.32	418.153	C20H24N3O5P	3794.26	3601.35	4266.66	0	0	0	3887.42	0	3887.42	0.00257449
6.33	323.078	C16H10N4O4	2494.65	2489.94	2087.84	0	0	0	2357.48	0	2357.48	0.00325482
6.34	144.08	C10H9N	5497.04	4981.07	5541.93	0	0	0	5340.01	0	5340.01	0.0011335
6.35	299.125	C12H19N4O3P	1685.08	1607.33	2166.83	0	0	0	1819.75	0	1819.75	0.00912059
6.36	302.179	C15H27NO3S	10090.6	10982.8	9876.56	0	0	0	10316.7	0	10316.7	0.00107654
6.38	379.212	C14H30N6O4S	1451.32	1591.3	1465.83	0	0	0	1502.82	0	1502.82	0.000873379
6.43	223.076		4010.85	4422.67	4151.04	0	0	0	4194.85	0	4194.85	0.000829407
6.43	269.083		3035.61	2564.3	1749.3	0	0	0	2449.74	0	2449.74	0.0227237
6.45	259.067	C16H20N8O12	3219.53	3104.68	3198.56	0	0	0	3174.26	0	3174.26	0.000123727
6.46	312.061	C15H9N3O5	2942.95	2930.41	2698.01	0	0	0	2857.12	0	2857.12	0.000776061
6.48	147.045		638.865	926.132	746.463	0	0	0	770.487	0	770.487	0.0116214
6.49	211.058	C6H6N6O3	1940.02	1996.87	2223.15	0	0	0	2053.35	0	2053.35	0.00176884
6.52	261.142	C15H20N2S	2144.09	2067.92	1847.04	0	0	0	2019.69	0	2019.69	0.00193958
6.53	261.132	C9H12N10	2925.9	3316.02	3826.28	1428.03	1857.87	1669.16	3356.07	1651.69	1704.38	0.0110364
6.54	234.121		9096.1	8805.9	10108.4	0	0	0	9336.78	0	9336.78	0.00178296
6.54	179.07		2165.93	2240.68	2558.09	0	0	0	2321.57	0	2321.57	0.0026707
6.56	369.152	C14H20N6O6	13995.6	13265.3	13283.4	0	0	0	13514.8	0	13514.8	0.000316443
6.58	304.241	C15H33N3OS	1795.41	1969.13	2079.66	0	0	0	1948.07	0	1948.07	0.00179859
6.59	262.025	C26H11N4O7P	2000.53	1967.28	2244.52	0	0	0	2070.78	0	2070.78	0.00177657
6.6	348.222	C18H29N5S	4743.52	4836.57	4515.36	0	0	0	4698.48	0	4698.48	0.000412182
6.61	474.174	C20H23N7O7	3325.87	3163.77	2953.67	0	0	0	3147.77	0	3147.77	0.00116955
6.63	297.184	C20H24O2	7553.82	7223.54	7849.65	0	0	0	7542.33	0	7542.33	0.000574347
6.65	240.087	C7H9N7O3	1301.83	1669.78	1406.76	0	0	0	1459.46	0	1459.46	0.005576
6.68	371.149	C21H22O6	5400.06	5134.82	5682.94	0	0	0	5405.94	0	5405.94	0.000855885
6.7	206.044		2675.66	3349.78	3282.77	0	0	0	3102.74	0	3102.74	0.00474139
6.71	310.096		2252.69	2240.7	2759.12	0	0	0	2417.51	0	2417.51	0.00495705
6.74	226.079		1454.43	1395.62	1865.08	0	0	0	1571.71	0	1571.71	0.00871171
6.76	263.139		2261.66	1780.84	2064.7	0	0	0	2035.73	0	2035.73	0.00466664
6.76	249.005		1542.23	1903.64	1829.06	0	0	0	1758.31	0	1758.31	0.00390245
6.78	216.065		1068.04	1186.49	1424.51	0	0	0	1226.35	0	1226.35	0.00722624
6.81	314.128	C12H19N5O3S	1207.89	1385.29	1406.68	0	0	0	1333.29	0	1333.29	0.00222544
6.82	331.043	C20H5N24O3P	1369.51	1474.39	1336.74	0	0	0	1393.55	0	1393.55	0.000886282
6.83	260.094	C15H9N5	2681.02	2924.11	2945.27	0	0	0	2850.13	0	2850.13	0.000883575
6.83	496.202	C20H33NO13	3724.71	3579.36	4072.8	0	0	0	3792.29	0	3792.29	0.00148691
6.84	501.158	C16H12N20O	3577.66	3468.94	3622.47	0	0	0	3556.36	0	3556.36	0.000164237
6.85	146.06		4340.54	4062.65	4067.93	0	0	0	4157.04	0	4157.04	0.000486901
6.86	290.106	C12H19NO5S	1487.97	1511.73	1513.04	0	0	0	1504.24	0	1504.24	2.93315e-05
6.86	239.02	C11H10O2S2	2339.12	2122.61	2253.34	0	0	0	2238.36	0	2238.36	0.000789902
6.88	476.265	C26H37NO7	4665.15	3877.27	4595.33	0	0	0	4379.25	0	4379.25	0.00328976
6.89	446.167	C13H23N11O5S	2880.2	3374.4	3775.22	0	0	0	3343.27	0	3343.27	0.00594058
6.91	318.151	C10H27N3O4S2	1188.47	1036.53	1544.5	0	0	0	1256.5	0	1256.5	0.0140509
6.94	295.127	C9H18N4O7	2423.49	2389.62	2618.16	0	0	0	2477.09	0	2477.09	0.000825374
6.95	316.231	C17H33NO2S	16324.8	17338.5	17741.9	0	0	0	17135	0	17135	0.000604679
7	460.176	C20H25N7O4S	1661.61	1736.38	2046.07	0	0	0	1814.69	0	1814.69	0.00417958
7	414.123	C18H25NO6P2	2540.16	2665.32	2883.66	0	0	0	2696.38	0	2696.38	0.00138272
7.01	585.144	C29H30O9P2	2799.16	2963.92	2756.76	0	0	0	2839.95	0	2839.95	0.00049465
7.02	358.241	C19H35NO3S	2047.31	3282.73	2536.37	0	0	0	2622.13	0	2622.13	0.0182537
7.03	360.258	C12H29N11O2	4563.09	3948.59	3972.08	0	0	0	4161.26	0	4161.26	0.00232579
7.03	336.205	C14H30N3O4P	1957.03	1684.85	2087.51	0	0	0	1909.8	0	1909.8	0.00383514
7.04	457.183	C14H24N12O4S	2763.85	2830.26	3188.79	0	0	0	2927.63	0	2927.63	0.0020261
7.04	325.216	C14H32N2O4S	2535.4	2219.7	2540.37	0	0	0	2431.82	0	2431.82	0.00189713
7.05	149.023		1786.25	1974.54	2261.92	0	0	0	2007.57	0	2007.57	0.00471249
7.06	378.195		1449.58	1358.98	1576.99	0	0	0	1461.85	0	1461.85	0.00186571
7.07	170.059		1533.37	1433.2	1669.44	0	0	0	1545.34	0	1545.34	0.00195678
7.12	383.086	C16H6N12O	23408.2	22926.2	22599.6	0	0	0	22978	0	22978	0.000104468
7.12	144.08	C10H9N	10035.8	11169.4	10295.9	0	0	0	10500.4	0	10500.4	0.00106443
7.15	526.248	C19H31N11O7	5661.41	4275.35	4862.55	0	0	0	4933.1	0	4933.1	0.00656464
7.17	344.226	C11H25N11O2	3624.05	3938.85	4137.87	0	0	0	3900.26	0	3900.26	0.0014675
7.25	845.198	C28H25N22O9P	2928.13	2818.2	2393.84	0	0	0	2713.39	0	2713.39	0.00358475
7.29	280.073	C26H28N2O8P2	1535.21	1877.77	1933.02	0	0	0	1782	0	1782	0.00483965
7.29	222.076	C11H11NO4	35255.1	36408.5	37205.1	0	0	0	36289.6	0	36289.6	0.00024319
7.29	360.221	C18H33NO4S	2720.65	2679.02	2925.09	0	0	0	2774.92	0	2774.92	0.000750057
7.29	596.193	C25H34N5O8PS	3295.51	3231.6	3633.16	0	0	0	3386.76	0	3386.76	0.0013502
7.29	394.106	C23H26N22O9S	6535.25	7083.55	7453.11	0	0	0	7023.97	0	7023.97	0.00143788
7.32	246.077	C14H7N5	1611.4	1999.19	2103.88	0	0	0	1904.83	0	1904.83	0.00612725
7.33	316.197	C12H29NO8	2639.96	2819.36	2478.67	0	0	0	2646	0	2646	0.00137996
7.34	384.093	C20H33N16O11P3	1729.21	1606.69	1434.45	0	0	0	1590.12	0	1590.12	0.00287801
7.34	287.103	C15H14N2O4	12616.4	11978.8	13050.4	0	0	0	12548.5	0	12548.5	0.000614541
7.36	203.071		2012.64	1520.29	1943.49	0	0	0	1825.47	0	1825.47	0.00703213
7.39	439.063	C18H10N6O8	2068.69	1996.2	1857.81	0	0	0	1974.23	0	1974.23	0.000980313
7.39	276.087		4036.56	4189.54	3805.62	0	0	0	4010.58	0	4010.58	0.000773253
7.41	115.055	C9H6	2577.12	2072.7	2445.93	0	0	0	2365.25	0	2365.25	0.00405613
7.41	158.095		3407.24	4347.46	3601.73	0	0	0	3785.48	0	3785.48	0.00568116
7.41	154.065	C11H7N	2433.53	2053.27	2725.94	0	0	0	2404.25	0	2404.25	0.00649646
7.41	329.037	C11H4N8O5	2184.26	2253.2	2524.69	0	0	0	2320.72	0	2320.72	0.00199878
7.41	528.189	C26H30N3O7P	3169.52	2855.22	3222.59	0	0	0	3082.45	0	3082.45	0.00138032
7.41	214.086	C5H15N3O4S	3766.88	4829.01	4477.54	0	0	0	4357.81	0	4357.81	0.00509979
7.42	227.125	C8H22N2OS2	2289.39	2687.13	2616.39	0	0	0	2530.97	0	2530.97	0.00233454
7.43	254.082	C28H27O7P	4201.07	4135.25	4394.01	0	0	0	4243.44	0	4243.44	0.000334638
7.43	336.137	C31H48N2O8P2S	3557.43	3989.5	3995.79	0	0	0	3847.57	0	3847.57	0.00141881
7.44	420.189		2119.95	2078.97	2176.09	0	0	0	2125	0	2125	0.000175458
7.45	339.146	C18H18N4O3	29570.2	28368.8	27876.1	0	0	0	28605	0	28605	0.000309183
7.46	373.188		1494.96	1495.3	1142	0	0	0	1377.42	0	1377.42	0.00722355
7.48	179.033	C9H6O4	2437.84	2418.63	2803.42	0	0	0	2553.3	0	2553.3	0.00239522
7.5	524.248	C30H37NO5S	2619.75	2682.04	2375.32	0	0	0	2559.04	0	2559.04	0.0013352
7.52	652.114		1931.97	1686.62	1458.15	0	0	0	1692.24	0	1692.24	0.00647256
7.52	277.037	C12H9N2O4P	8209.37	7845.96	7602.47	0	0	0	7885.93	0	7885.93	0.00049961
7.53	215.13		0	683.085	909.363	1394.92	1583.98	1754.81	530.816	1577.9	-1047.09	0.0478073
7.54	318.21	C16H31NO3S	7736	8598.36	8328.3	0	0	0	8220.88	0	8220.88	0.000958284
7.55	468.188	C23H25N5O6	2569.15	2423.18	2389.65	0	0	0	2460.66	0	2460.66	0.000501053
7.55	256.135		2506.49	2524.56	2713.38	0	0	0	2581.48	0	2581.48	0.000656117
7.56	166.085		7798.91	7983.94	8180.64	0	0	0	7987.83	0	7987.83	0.000190316
7.57	332.19	C16H29NO4S	3432.9	3415.52	2758.46	0	0	0	3202.29	0	3202.29	0.00477056
7.57	266.093	C15H18N18O5	7303.95	7353.93	8498.38	0	0	0	7718.75	0	7718.75	0.00254421
7.57	510.254	C22H39NO12	11991.5	10170.2	9894.74	0	0	0	10685.5	0	10685.5	0.00376868
7.58	439.175	C38H54N8O12P2	4687.06	5138.24	4106.98	0	0	0	4644.09	0	4644.09	0.00410515
7.59	366.148	C23H51N6O16PS	4678.35	4044.24	5343.78	0	0	0	4688.79	0	4688.79	0.00634181
7.59	364.202	C13H35NO6P2	9359.41	7525.04	7680.53	0	0	0	8188.32	0	8188.32	0.00510431
7.59	715.314	C29H50N2O18	2759.58	3391.15	3726.18	0	0	0	3292.3	0	3292.3	0.00732718
7.6	434.183	C21H28N3O5P	15178.7	15498.8	16226.2	0	0	0	15634.6	0	15634.6	0.000392645
7.61	383.258	C25H34O3	2533.33	2219.24	2189.5	0	0	0	2314.02	0	2314.02	0.00225162
7.62	321.028	C11H14O7P2	2111.69	2156.3	2302.51	0	0	0	2190.17	0	2190.17	0.000691646
7.63	476.265	C27H33N5O3	9314.07	9985.68	10130.1	0	0	0	9809.94	0	9809.94	0.000656187
7.63	244.098	C7H13N7OS	10581.2	9835.06	10776.8	0	0	0	10397.7	0	10397.7	0.000760556
7.66	464.214	C15H30N9O6P	2433.67	2463.68	2199.38	0	0	0	2365.57	0	2365.57	0.00124508
7.67	300.163	C15H25NO3S	4023.52	4500.3	3464.7	0	0	0	3996.17	0	3996.17	0.00556147
7.68	423.166	C21H26O9	3398.64	3233.47	2936.83	0	0	0	3189.65	0	3189.65	0.00178923
7.7	573.12	C17H21N10O11P	1625.8	1588.87	1826.12	0	0	0	1680.27	0	1680.27	0.00191852
7.7	415.139	C22H22O8	13846.3	14191	15503.9	0	0	0	14513.7	0	14513.7	0.00120834
7.72	216.054	C18H24O8P2	9013.47	9763.83	9936.97	0	0	0	9571.42	0	9571.42	0.000875667
7.72	314.095	C26H23N14O4P	19135.2	17452.9	18750.6	0	0	0	18446.2	0	18446.2	0.000760265
7.74	297.084	C26H28N2O14	3533.4	3759.83	3757.31	0	0	0	3683.52	0	3683.52	0.00041498
7.74	381.12	C19H16N4O5	17033.4	16347.7	16685.1	0	0	0	16688.7	0	16688.7	0.00014065
7.74	526.263		6058.5	6144.36	6017.46	0	0	0	6073.44	0	6073.44	3.78929e-05
7.75	284.097	C9H17NO9	1656.59	1947.52	1454.73	0	0	0	1686.28	0	1686.28	0.00711764
7.75	303.053	C14H11N2O4P	11032.3	10587.5	11745.5	0	0	0	11121.8	0	11121.8	0.000918316
7.78	268.063	C16H22N8O11S	2120.65	1918.89	1911.95	0	0	0	1983.83	0	1983.83	0.00118809
7.8	240.088	C12H9N5O	1499.87	1731.55	1769.99	0	0	0	1667.14	0	1667.14	0.00255119
7.81	277.156	C15H20N2O3	1363.56	1213.95	1356.85	0	0	0	1311.45	0	1311.45	0.00138123
7.83	377.15	C15H20N8O2S	4118.24	4253.44	4649.83	0	0	0	4340.5	0	4340.5	0.00134779
7.85	165.09		1773.93	1482.4	1520.09	0	0	0	1592.14	0	1592.14	0.00328956
7.85	522.305	C20H47N3O10S	2572.12	2519.43	2719.43	0	0	0	2603.66	0	2603.66	0.00052795
7.85	366.181	C14H23N9OS	2165.65	2039.97	2073.18	0	0	0	2092.93	0	2092.93	0.000322568
7.86	511.178	C20H26N6O10	6103.13	5799.9	6085.95	0	0	0	5996.33	0	5996.33	0.000268845
7.87	249.035	C18H18N4O9P2	4081.44	3330.05	3676.53	0	0	0	3696.01	0	3696.01	0.00343341
7.87	320.07	C28H33O11P3	5923.06	5429.88	6498.62	0	0	0	5950.52	0	5950.52	0.00268262
7.87	232.05	C24H6N12	1637.79	1060.6	1232.5	0	0	0	1310.29	0	1310.29	0.0166276
7.87	625.135	C20H16N16O9	1215.44	1119.01	1242.71	0	0	0	1192.39	0	1192.39	0.000988847
7.88	470.109	C29H32N24O8P2S	3438.54	3856.58	4265.55	0	0	0	3853.55	0	3853.55	0.00381626
7.89	382.095	C14H11N11OS	2223.34	1738.28	2449.57	0	0	0	2137.06	0	2137.06	0.00950173
7.89	248.166		4062.86	3666.47	3843.45	0	0	0	3857.59	0	3857.59	0.000882111
7.92	209.044	C10H8O5	2831.48	3947.46	3652.26	0	0	0	3477.06	0	3477.06	0.00909342
7.93	499.183	C24H26N4O8	2035.61	2143.3	2359.05	0	0	0	2179.32	0	2179.32	0.00189838
7.97	190.086		3845.73	3672.75	3506.78	0	0	0	3675.09	0	3675.09	0.000708179
7.97	273.078	C6H17N4O4PS	3229.35	3422.66	3075.95	0	0	0	3242.65	0	3242.65	0.000955549
7.98	414.159	C20H23N5O3S	30398.7	29490.5	30116.6	0	0	0	30001.9	0	30001.9	8.00203e-05
8.02	254.1	C19H11N	925.554	782.034	937.983	0	0	0	881.857	0	881.857	0.00320445
8.02	479.114	C28H25N30O9P	1248.63	1753.03	1689.31	0	0	0	1563.66	0	1563.66	0.0101298
8.03	277.121	C12H21O5P	13256.3	13826.1	13251.1	0	0	0	13444.5	0	13444.5	0.000201321
8.03	618.251	C21H36N11O9P	1834.73	2284.01	1617.95	0	0	0	1912.23	0	1912.23	0.0103578
8.03	635.087	C24H14N10O12	1869.1	2304.41	2252.23	0	0	0	2141.91	0	2141.91	0.00407993
8.04	366.268	C18H39NO4S	2168.65	2379.96	2085.42	0	0	0	2211.34	0	2211.34	0.00156784
8.07	360.221	C11H25N11O3	5977.46	5554.69	5686.34	0	0	0	5739.5	0	5739.5	0.000473254
8.09	234.114		2497.56	2213.3	2972.06	0	0	0	2560.97	0	2560.97	0.00738563
8.1	441.225	C19H37O9P	1631.16	1846.94	2324.31	0	0	0	1934.14	0	1934.14	0.0110259
8.1	620.211	C22H29N13O7S	4982.43	4486.24	4945.71	0	0	0	4804.79	0	4804.79	0.00110194
8.11	350.153	C32H46N2O15	6284.39	6305.12	6215.96	0	0	0	6268.49	0	6268.49	1.84666e-05
8.12	370.133	C10H15N11O5	2948.65	2545.08	2557.54	0	0	0	2683.76	0	2683.76	0.00242849
8.13	258.114		1888.6	1944.62	1699.31	0	0	0	1844.17	0	1844.17	0.00161564
8.14	458.161	C20H23N7O4S	14401.2	15495.2	14615.2	0	0	0	14837.2	0	14837.2	0.000508671
8.15	128.062		4412.74	4287.13	5058.85	0	0	0	4586.24	0	4586.24	0.00270633
8.16	527.173	C20H26N6O11	10164.1	11209.6	10449.7	0	0	0	10607.8	0	10607.8	0.000863953
8.17	272.076	C19H18N12O8	2810.81	2872.7	2394.64	0	0	0	2692.72	0	2692.72	0.00309308
8.17	266.093	C15H18N18O5	9446.04	9385.96	9918.27	0	0	0	9583.42	0	9583.42	0.000308343
8.18	358.206	C19H27N5S	21508.2	22107	21733.2	0	0	0	21782.8	0	21782.8	6.42783e-05
8.18	510.254	C19H31N11O6	4904.75	4411.43	4165.04	0	0	0	4493.74	0	4493.74	0.00233368
8.22	325.167		1649.99	1423.01	1213.74	0	0	0	1428.92	0	1428.92	0.00768233
8.22	427.197	C16H27N8O4P	3646.39	4496.37	3873.72	0	0	0	4005.49	0	4005.49	0.00399903
8.22	160.075		2009.26	2171.31	2201.95	0	0	0	2127.51	0	2127.51	0.000788592
8.24	314.179		2225	2061.01	1843.85	0	0	0	2043.29	0	2043.29	0.00290575
8.24	446.256	C19H31N11S	2606.7	2547.15	3045.69	0	0	0	2733.18	0	2733.18	0.00329155
8.24	436.126		1265.86	1499.66	1382.08	0	0	0	1382.53	0	1382.53	0.00237464
8.25	606.231	C21H35N9O10S	15563.2	16484.5	17599.3	0	0	0	16549	0	16549	0.00126284
8.27	236.166	C7H21N7S	3674.33	3057.16	3326.11	0	0	0	3352.53	0	3352.53	0.00282759
8.28	277.037	C12H9N2O4P	1343.42	1704.87	1486	0	0	0	1511.43	0	1511.43	0.00480182
8.3	335.176	C19H27O3P	2626.11	2678.6	2378.22	0	0	0	2560.97	0	2560.97	0.00130559
8.31	297.13	C11H24N2O3S2	6374.19	6346.79	6693.69	0	0	0	6471.56	0	6471.56	0.000295907
8.31	337.13	C18H16N4O3	18214.4	18948.2	20709.9	0	0	0	19290.8	0	19290.8	0.00147017
8.32	242.103	C12H11N5O	3061.59	3285.88	3657.92	0	0	0	3335.13	0	3335.13	0.00270764
8.33	265.092	C14H43O12P3S	1845.87	1601.43	2046.8	0	0	0	1831.37	0	1831.37	0.00490777
8.33	405.191	C14H34N2O7P2	3955.01	3817.87	3826.92	0	0	0	3866.6	0	3866.6	0.000131138
8.42	390.122		1671.34	1765.67	1886.76	0	0	0	1774.59	0	1774.59	0.00123196
8.43	367.14		4314.83	4445.42	4414.52	0	0	0	4391.59	0	4391.59	8.05017e-05
8.45	413.221	C20H33N2O5P	2967.4	2906.79	3134.37	0	0	0	3002.85	0	3002.85	0.000513093
8.45	162.091		2001.17	2898.93	2642.88	0	0	0	2514.33	0	2514.33	0.0110905
8.46	597.143	C23H30N6O7P2S	9845.73	10050.6	10113.7	0	0	0	10003.3	0	10003.3	6.53727e-05
8.52	354.065	C26H15N18O6P	3350	2920.57	3238.23	0	0	0	3169.6	0	3169.6	0.00164279
8.55	325.062	C27H24N2O17	5534.12	4316.62	5207.57	0	0	0	5019.44	0	5019.44	0.00521296
8.55	542.331		2537.18	2916.94	2831.36	0	0	0	2761.83	0	2761.83	0.00172958
8.57	269.119	C10H16N6OS	8178.85	9343.66	8069.82	0	0	0	8530.77	0	8530.77	0.00227579
8.57	237.091		1778.94	1661.46	1483.86	0	0	0	1641.42	0	1641.42	0.00271914
8.59	300.163	C15H25NO3S	4388.47	4461.46	4879	0	0	0	4576.31	0	4576.31	0.00111306
8.62	308.19	C15H25N5S	1515.59	1549.4	1232.88	0	0	0	1432.62	0	1432.62	0.00487054
8.62	465.138	C19H16N10O5	1126.5	1037.66	894.828	0	0	0	1019.66	0	1019.66	0.00435124
8.62	503.191	C21H35N4O4PS2	1638.23	1536.96	1574.77	0	0	0	1583.32	0	1583.32	0.000348059
8.63	238.18	C14H23NO2	1891.49	1921.48	1878.83	0	0	0	1897.27	0	1897.27	4.44405e-05
8.66	391.068	C19H10N4O6	2609.04	2782.88	2248.99	0	0	0	2546.97	0	2546.97	0.00378851
8.67	285.079	C7H17N4O4PS	1860.45	2027.29	1850.87	0	0	0	1912.87	0	1912.87	0.000895428
8.67	311.186	C10H26N6O3S	2870.66	2353.64	2915.79	0	0	0	2713.36	0	2713.36	0.00438805
8.7	411.204		1304.85	1143.2	1178.39	0	0	0	1208.81	0	1208.81	0.0016446
8.7	325.182	C17H40N22O6	1344.36	1486.04	1228.8	0	0	0	1353.07	0	1353.07	0.00300874
8.72	415.236	C20H35N2O5P	3503.39	3851	2763.36	0	0	0	3372.58	0	3372.58	0.00892219
8.73	281.117	C11H21O6P	1536.43	1620.82	1258.9	0	0	0	1472.05	0	1472.05	0.00547027
8.74	236.092	C12H13NO4	1885.25	2279.08	2208.91	0	0	0	2124.41	0	2124.41	0.00324347
8.75	349.06		1106.88	831.069	1156.83	0	0	0	1031.59	0	1031.59	0.00950429
8.75	340.231	C12H25N11O	3416.35	3774.42	3957.14	0	0	0	3715.97	0	3715.97	0.00182183
8.75	400.091	C16H14N7O4P	8296.86	8195.41	7621.48	0	0	0	8037.91	0	8037.91	0.000683617
8.75	405.046	C13H9N8O6P	15209.9	17007.1	16054.8	0	0	0	16090.6	0	16090.6	0.00103922
8.75	641.17	C20H21N18O6P	2417.75	2140.61	2319.69	0	0	0	2292.68	0	2292.68	0.00125008
8.76	576.189	C25H33N7O3S3	2146.03	2472.4	2257.65	0	0	0	2292.03	0	2292.03	0.0017413
8.77	396.172	C21H17N9	7552.24	8297.03	8265.6	0	0	0	8038.29	0	8038.29	0.000914079
8.78	683.145	C27H28N10O6P2S	1727.57	2041.83	2470.4	0	0	0	2079.93	0	2079.93	0.0105437
8.79	458.255		3069.33	2490.83	2473.04	0	0	0	2677.73	0	2677.73	0.00530768
8.8	286.107	C15H46N2O12P4	1162.22	1095.8	1517.76	0	0	0	1258.6	0	1258.6	0.0106596
8.81	203.083	C11H10N2O2	3290.81	3769.83	3206.62	0	0	0	3422.42	0	3422.42	0.00261623
8.81	387.124	C12H22N2O12	28827.4	30233.8	30621.7	0	0	0	29894.3	0	29894.3	0.000332314
8.81	202.045	C24H10N4O3	6323.83	5231.1	7328.21	0	0	0	6294.38	0	6294.38	0.00912922
8.83	497.163	C19H24N6O10	13415.2	15821.6	14544.6	0	0	0	14593.8	0	14593.8	0.00226091
8.83	303.017	C11H10O8S	2977.37	3714.33	3814.63	0	0	0	3502.11	0	3502.11	0.00563315
8.85	257.069	C14H12N18O5	1467.76	1177.08	1694.79	0	0	0	1446.54	0	1446.54	0.0105581
8.87	370.133	C18H19N5O2S	3708.38	4008.92	3990.19	0	0	0	3902.5	0	3902.5	0.000619911
8.88	315.076		2707.71	2372.39	2808.87	0	0	0	2629.66	0	2629.66	0.00250671
8.88	177.054	C10H8O3	1719.11	2081.14	2089.73	0	0	0	1963.33	0	1963.33	0.00384743
8.88	544.199	C18H17N21O	2476.77	2331.18	2418.36	0	0	0	2408.77	0	2408.77	0.000308272
8.89	244.098		2705.43	2938.33	2847.27	0	0	0	2830.34	0	2830.34	0.000572712
8.9	316.085		1961.09	2117.3	2363.7	0	0	0	2147.36	0	2147.36	0.00296515
8.9	153.017		1117.8	1152.47	1456.16	0	0	0	1242.14	0	1242.14	0.00740335
8.94	245.13		1224.4	1599.55	1494.53	0	0	0	1439.49	0	1439.49	0.00597149
9.02	441.225		1221.3	1414.65	1357.49	0	0	0	1331.15	0	1331.15	0.00185082
9.05	444.136	C41H47N2O18P	2953.13	2890.72	2794.08	0	0	0	2879.31	0	2879.31	0.00025812
9.05	368.117	C18H17N5O2S	17311.9	17675.6	16066	0	0	0	17017.9	0	17017.9	0.000819131
9.05	625.161	C28H67N16O31P3S	1372.92	1300.43	1090.24	0	0	0	1254.53	0	1254.53	0.00453469
9.07	253.105		1679.06	2096.93	2280.92	0	0	0	2018.97	0	2018.97	0.00768862
9.08	302.108		2191.14	1972.8	1856.69	0	0	0	2006.88	0	2006.88	0.00237805
9.09	356.155	C14H21N5O6	2931.17	2534.04	2833.46	0	0	0	2766.22	0	2766.22	0.00186004
9.1	274.144		3674.4	4639.34	4128.54	0	0	0	4147.43	0	4147.43	0.00448571
9.12	299.115	C15H14N4O3	2253.16	2074.72	2162.79	0	0	0	2163.55	0	2163.55	0.000566402
9.13	595.164	C31H32O8P2	3986.72	4030.84	4574.12	0	0	0	4197.23	0	4197.23	0.00201886
9.15	358.21	C25H27NO	1522.98	1710.87	1705.48	0	0	0	1646.44	0	1646.44	0.00140375
9.17	265.037	C11H9N2O4P	1132.05	2123.43	2412.02	0	0	0	1889.16	0	1889.16	0.0396138
9.17	391.08	C19H6N10O	3355.49	3818.06	3609.31	0	0	0	3594.28	0	3594.28	0.00138173
9.17	311.137	C11H23N2O6P	1976.86	2233.63	1918.11	0	0	0	2042.87	0	2042.87	0.00224127
9.18	257.087	C12H25N12O9P	3007.33	2829.55	3711.95	0	0	0	3182.94	0	3182.94	0.00708961
9.19	266.14		1221.19	1401.87	1445.45	0	0	0	1356.17	0	1356.17	0.00255279
9.22	311.096	C8H10N10O4	2789.46	3525.46	3162.04	0	0	0	3158.99	0	3158.99	0.00449327
9.24	442.261	C17H40N5O4PS	1392.51	1049.55	1316.17	0	0	0	1252.74	0	1252.74	0.00681619
9.24	505.192	C17H29N8O8P	2216.25	2186.23	2297.89	0	0	0	2233.46	0	2233.46	0.000223031
9.27	654.176	C59H71O27PS2	1627.79	1507.12	1684.27	0	0	0	1606.39	0	1606.39	0.00105618
9.27	662.161	C31H95O34P9S	1433.54	1587.22	1268.17	0	0	0	1429.64	0	1429.64	0.00412644
9.3	503.199	C21H26N8O7	3176.27	3467.05	3591.4	0	0	0	3411.57	0	3411.57	0.00129751
9.31	317.033	C12H14O6P2	3167.18	2433.83	2418.92	0	0	0	2673.31	0	2673.31	0.00842713
9.31	449.073	C21H12N4O8	11619.4	11255.9	11571	0	0	0	11482.1	0	11482.1	9.84937e-05
9.32	286.169	C12H23N5OS	4114.93	3937.32	3889.39	0	0	0	3980.54	0	3980.54	0.000296886
9.33	408.168	C22H17N9	2787.74	2809.67	2842.69	0	0	0	2813.36	0	2813.36	3.22209e-05
9.35	188.095	C20H27N2O3P	3322.67	3908.07	3909.1	0	0	0	3713.28	0	3713.28	0.00275498
9.36	272.155	C18H42N10O7S	3259.95	3616.9	2715.62	0	0	0	3197.49	0	3197.49	0.0066494
9.37	183.028	C8H6O5	1827.56	1681.72	1399.7	0	0	0	1636.32	0	1636.32	0.00583841
9.4	249.072	C13H16N14O8	1718.84	1706.6	1656.97	0	0	0	1694.13	0	1694.13	0.000124654
9.4	490.229	C23H31N5O7	2924.07	2402.9	2034.52	0	0	0	2453.83	0	2453.83	0.0108789
9.4	495.183	C22H31N4O5PS	4607.61	4835.78	4616.19	0	0	0	4686.52	0	4686.52	0.000253751
9.41	370.133	C18H19N5O2S	6147.5	7318.46	6194.38	0	0	0	6553.45	0	6553.45	0.00339363
9.41	301.075	C13H16O6S	1530.39	1677.2	1512.46	0	0	0	1573.35	0	1573.35	0.00109811
9.42	753.189	C22H29N18O9PS	2479.65	2551.9	2431.13	0	0	0	2487.56	0	2487.56	0.000198897
9.44	280.154	C15H21NO4	1278.57	1405.59	1271.05	0	0	0	1318.4	0	1318.4	0.00109429
9.45	525.193	C13H32N8O12S	2009.04	1954.11	2122	0	0	0	2028.38	0	2028.38	0.000593098
9.51	354.172	C12H28N5O3PS	3220.24	3441.78	3437	0	0	0	3366.34	0	3366.34	0.00047072
9.52	250.079	C11H23N12O9P	2508.05	2635.76	2933.69	0	0	0	2692.5	0	2692.5	0.00218642
9.56	290.106	C12H19NO5S	1576.35	1704.59	1952.25	0	0	0	1744.4	0	1744.4	0.00397604
9.59	395.131		1844.24	1644.52	1548.86	0	0	0	1679.21	0	1679.21	0.00267438
9.59	542.201	C28H31NO10	2358.31	3222.03	3205.34	0	0	0	2928.56	0	2928.56	0.00934883
9.61	222.113	C12H15NO3	2047.85	2477.68	2334.87	0	0	0	2286.8	0	2286.8	0.00304077
9.63	535.107	C14H14N16O6S	3851.02	4133.04	3946.7	0	0	0	3976.92	0	3976.92	0.000433213
9.67	331.05	C13H16O6P2	1472.45	1316.9	1394.68	0	0	0	1394.67	0	1394.67	0.00103501
9.69	142.076		1656	1448.45	1494.44	0	0	0	1532.96	0	1532.96	0.00168127
9.7	683.401	C21H54N12O13	2206.75	2160.96	2233.96	0	0	0	2200.56	0	2200.56	9.36775e-05
9.71	228.102		6023.16	6434.81	6134.77	0	0	0	6197.58	0	6197.58	0.000393101
9.73	472.161	C18H21N11O3S	6360.87	6095.83	5805.32	0	0	0	6087.34	0	6087.34	0.000693837
9.73	405.103	C22H17N2O4P	1908.92	1728.33	2090.02	0	0	0	1909.09	0	1909.09	0.0029778
9.74	386.272	C21H39NO3S	1611.1	1384.2	1637.76	0	0	0	1544.36	0	1544.36	0.00270249
9.75	152.062		4587.21	4300.71	4644.15	0	0	0	4510.69	0	4510.69	0.000554573
9.76	506.224	C41H59N18O11P	2406.02	2043.3	2069.38	0	0	0	2172.9	0	2172.9	0.00287708
9.76	153.069	C4H12N2O2S	2997.86	3322.91	3313.5	0	0	0	3211.42	0	3211.42	0.00110447
9.76	212.117	C13H13N3	2633.17	2467.76	2542.04	0	0	0	2547.66	0	2547.66	0.000352302
9.76	649.218	C22H28N14O10	3047.27	2998.29	3161.29	0	0	0	3068.95	0	3068.95	0.000247462
9.76	508.17	C35H47N22O11PS	12489.6	11809.2	12094.4	0	0	0	12131.1	0	12131.1	0.000264275
9.76	165.069	C5H12N2O2S	4791.06	4438.32	4922.48	0	0	0	4717.29	0	4717.29	0.000937626
9.76	237.127		2284.41	2265.57	2380.65	0	0	0	2310.21	0	2310.21	0.000237892
9.77	338.139	C28H42N4O15	7810.73	9640.65	9252.61	0	0	0	8901.33	0	8901.33	0.00388843
9.77	128.062		5847.04	6273.28	5877.47	0	0	0	5999.26	0	5999.26	0.00052328
9.78	199.111		1881.27	2014.48	2303.17	0	0	0	2066.31	0	2066.31	0.0036117
9.78	508.7	C29H45N33O8S	4780.97	4563.42	5054.4	0	0	0	4799.6	0	4799.6	0.000874689
9.78	511.178	C36H48N18O18	3533.67	3895.67	3847.38	0	0	0	3758.91	0	3758.91	0.000910149
9.85	248.053	C13H19N8O11P	1931.87	1175.28	1349.23	0	0	0	1485.46	0	1485.46	0.0229083
9.86	492.186	C24H29NO10	4573.57	4390.26	3900.89	0	0	0	4288.24	0	4288.24	0.00218489
9.87	257.059	C11H26N6O13P2	926.502	1148.76	1014.3	0	0	0	1029.85	0	1029.85	0.00391542
9.89	604.187	C22H35N7O7P2S	3654.58	3413.3	3654.45	0	0	0	3574.11	0	3574.11	0.000505703
9.89	279.196	C17H26O3	4182.21	3856.84	4033.45	0	0	0	4024.17	0	4024.17	0.000545635
9.89	524.231	C13H38N11O5PS2	1243.69	1382.25	1368.39	0	0	0	1331.44	0	1331.44	0.00109314
9.91	439.23	C19H30N6O6	6050.52	6235.02	6098.15	0	0	0	6127.9	0	6127.9	8.1426e-05
9.92	201.163	C15H20	1958.2	1981.13	1792.36	0	0	0	1910.56	0	1910.56	0.000967542
9.94	516.258	C25H29N11O2	10941	11019.4	11344.7	0	0	0	11101.7	0	11101.7	0.000123854
10.01	359.138	C13H28O7P2	2476.03	2512.71	2847.56	0	0	0	2612.1	0	2612.1	0.00204156
10.01	606.148	C42H31N38O5PS	1584.4	1598.87	1879.86	0	0	0	1687.71	0	1687.71	0.00323106
10.02	176.081		1767.5	1842.73	1732.51	0	0	0	1780.91	0	1780.91	0.000333235
10.02	219.101	C13H14O3	5293.16	5350.89	5489.82	0	0	0	5377.96	0	5377.96	0.00011774
10.11	203.081		2041.21	2203.67	2124.31	0	0	0	2123.06	0	2123.06	0.000487733
10.12	439.235	C14H34N10O2S2	4950.96	5647.79	5510.82	0	0	0	5369.86	0	5369.86	0.00157187
10.13	301.108	C18H12N4O	2587.79	3002.98	2970.3	0	0	0	2853.69	0	2853.69	0.00217434
10.15	327.127		4616.93	4170.17	4219.62	0	0	0	4335.57	0	4335.57	0.00106199
10.15	284.13	C6H17N7O6	1910.73	1696.14	1785.53	0	0	0	1797.46	0	1797.46	0.00119661
10.17	323.188	C15H30O5S	1348.25	1529.88	1212.94	0	0	0	1363.69	0	1363.69	0.00450279
10.17	552.225	C24H29N11O3S	8289.66	9375.55	9251.38	0	0	0	8972.19	0	8972.19	0.00145952
10.18	488.264	C27H37NO7	3311.8	3120.39	3366.94	0	0	0	3266.38	0	3266.38	0.000522721
10.18	323.132	C17H22O4S	2552.74	2575.35	2736.94	0	0	0	2621.68	0	2621.68	0.000489108
10.22	631.383	C36H54O9	1348.31	1751.06	1333.64	0	0	0	1477.67	0	1477.67	0.00845749
10.22	683.4	C39H59N2O4PS	4499.91	4459.08	4547.16	0	0	0	4502.05	0	4502.05	3.19523e-05
10.24	468.234	C24H38NO4PS	3672.01	3845.48	3314.71	0	0	0	3610.73	0	3610.73	0.00186745
10.27	426.125	C26H20NO3P	6208.43	5806.2	5780.46	0	0	0	5931.7	0	5931.7	0.000545267
10.28	346.123	C23H45N6O12P3	897.47	1165.16	741.93	0	0	0	934.854	0	934.854	0.0170346
10.28	338.139	C32H44N4O8P2	6292.48	8290.87	7019.85	0	0	0	7201.07	0	7201.07	0.00651197
10.28	197.095	C7H17O4P	1477.68	2175.89	1879.37	0	0	0	1844.31	0	1844.31	0.0118209
10.29	427.147	C39H42N12O7P2	6979.06	8056.93	6445.88	0	0	0	7160.62	0	7160.62	0.00435043
10.29	212.117		1338.22	1677.22	1547.48	0	0	0	1520.97	0	1520.97	0.00418939
10.29	219.065		1246.35	1399.03	1270.31	0	0	0	1305.23	0	1305.23	0.00131669
10.29	165.069	C5H12N2O2S	2494.63	2760.68	2803.27	0	0	0	2686.19	0	2686.19	0.00128991
10.29	152.061		2389.94	2443.66	2529	0	0	0	2454.2	0	2454.2	0.000272052
10.29	286.185	C11H27NO7	1404.83	1150.62	1709.86	0	0	0	1421.77	0	1421.77	0.0126834
10.3	153.069	C4H12N2O2S	1814.65	2382.54	2145.92	0	0	0	2114.37	0	2114.37	0.00601248
10.3	301.22	C17H32O2S	2538.8	3072.16	2305.19	0	0	0	2638.72	0	2638.72	0.00731765
10.3	477.249	C27H32N4O4	1995.19	1576.52	2129.62	0	0	0	1900.44	0	1900.44	0.00759259
10.3	155.085		1637.23	1448.81	1517.04	0	0	0	1534.36	0	1534.36	0.00128599
10.32	551.245		2834.12	3229.5	2757.21	0	0	0	2940.28	0	2940.28	0.00246685
10.33	506.254	C30H35NO6	5892.95	5067.63	5301.29	0	0	0	5420.62	0	5420.62	0.00204668
10.36	493.098	C22H20O13	8537.48	9038.63	8498.68	0	0	0	8691.6	0	8691.6	0.000399967
10.37	314.143	C15H23NO4S	3880.98	4190.48	4109.62	0	0	0	4060.36	0	4060.36	0.000520571
10.4	275.129		1619.61	1618.72	2095.07	0	0	0	1777.8	0	1777.8	0.00786849
10.4	317.07	C14H12N4O3S	3115.12	3204.3	3937.89	0	0	0	3419.1	0	3419.1	0.00576219
10.41	479.119	C22H22O12	1833.33	2082.49	1901.45	0	0	0	1939.09	0	1939.09	0.00146693
10.44	228.104	C11H17NO2S	2151.03	2283.93	2627.21	0	0	0	2354.06	0	2354.06	0.00361209
10.45	405.087	C15H21N2O7PS	3456.18	3135.89	3539.31	0	0	0	3377.13	0	3377.13	0.00132351
10.48	320.19	C15H29NO4S	4208.96	4282.45	4157.78	0	0	0	4216.39	0	4216.39	7.36212e-05
10.53	389.127	C18H20N4O4S	5630.5	5499.93	5155.04	0	0	0	5428.49	0	5428.49	0.000681869
10.56	275.058	C13H11N2O3P	1504.28	1417.26	1665.57	0	0	0	1529.03	0	1529.03	0.00225574
10.58	530.274	C29H39NO8	6572.21	5864.51	5888.89	0	0	0	6108.54	0	6108.54	0.00143865
10.58	225.128	C16H16O	1338.78	1074.71	1617.83	0	0	0	1343.78	0	1343.78	0.0133446
10.61	161.096		1645.25	1118.73	1546.87	0	0	0	1436.95	0	1436.95	0.0124159
10.65	251.127	C14H18O4	5060.82	5042.28	6361.07	0	0	0	5488.06	0	5488.06	0.00626778
10.66	572.193	C26H25N11O3S	16366.2	15259.7	15492.3	0	0	0	15706.1	0	15706.1	0.000459634
10.68	287.24	C17H34OS	2383.87	2541.48	2209.51	0	0	0	2378.29	0	2378.29	0.00162103
10.73	255.067	C16H6N4	2380.55	2224.55	1813.04	0	0	0	2139.38	0	2139.38	0.00620182
10.74	351.147		1035.89	941.504	978.337	0	0	0	985.244	0	985.244	0.000776181
10.78	381.032	C14H12N4O5S2	3875.63	4125.95	5183.45	0	0	0	4395.01	0	4395.01	0.00821362
10.78	263.127	C9H19N4O3P	4525.82	5246.06	4409.32	0	0	0	4727.07	0	4727.07	0.00305014
10.8	373.188	C12H24N10O2S	3160.43	2887.3	3279.01	0	0	0	3108.91	0	3108.91	0.00138862
10.82	412.182		1987.65	1412.29	1613.01	0	0	0	1670.98	0	1670.98	0.0100281
10.85	533.164	C23H20N10O6	2170.81	2519.09	2020.41	0	0	0	2236.77	0	2236.77	0.0043312
10.86	477.103	C22H20O12	4600.02	4615.57	5283.68	0	0	0	4833.09	0	4833.09	0.00216678
10.86	301.074	C15H13N2O3P	3916.59	4113.33	3229.61	0	0	0	3753.18	0	3753.18	0.00505543
10.86	463.126	C22H22O11	1834.37	1743.36	2185.52	0	0	0	1921.09	0	1921.09	0.00488779
10.87	621.266	C43H32N4O	3311.71	3537.6	3585.52	0	0	0	3478.28	0	3478.28	0.000588595
10.87	515.248	C19H39N4O10P	1888.08	1757.13	2266.62	0	0	0	1970.61	0	1970.61	0.0059554
10.9	341.143	C18H20N4OS	1742.46	1534.25	1535.17	0	0	0	1603.96	0	1603.96	0.00185895
10.92	249.111	C14H16O4	8314.41	7226.37	7791.42	0	0	0	7777.4	0	7777.4	0.00162777
10.95	493.134	C23H24O12	4271.59	4081.83	3787.49	0	0	0	4046.97	0	4046.97	0.00120878
10.96	323.188	C15H30O5S	2137.04	2118.69	1759.17	0	0	0	2004.97	0	2004.97	0.00374317
10.97	331.049	C14H10N4O4S	2999.51	3139.91	3948.78	0	0	0	3362.73	0	3362.73	0.00764961
10.99	507.113	C21H10N14O3	10756.9	11249.5	10925.4	0	0	0	10977.3	0	10977.3	0.00017332
11	473.271	C14H37N10O6P	1955.39	1562.36	1893.75	0	0	0	1803.84	0	1803.84	0.0045463
11.04	357.138	C18H20N4O2S	2748.31	2499.53	2924.46	0	0	0	2724.1	0	2724.1	0.00204116
11.05	366.065	C17H11N5O3S	7222.61	7248.61	8637.73	0	0	0	7702.98	0	7702.98	0.00366212
11.07	297.089	C14H17O5P	1878.64	1759.81	1952.51	0	0	0	1863.65	0	1863.65	0.000905922
11.11	443.17	C19H23N8O3P	2320.62	1962.4	1965.3	0	0	0	2082.77	0	2082.77	0.00324457
11.18	163.038		1909.21	1770.27	2401.9	0	0	0	2027.13	0	2027.13	0.00881845
11.18	299.114	C8H14N10OS	2955.4	2702.91	3168.23	1715.37	2133.27	2154.67	2942.18	2001.1	941.076	0.00876856
11.24	508.7	C34H67N9O22P2	1487.5	1783.72	1105.44	0	0	0	1458.89	0	1458.89	0.0176317
11.24	251.127	C8H19N4O3P	9331.02	10140.6	10218.9	0	0	0	9896.84	0	9896.84	0.00082136
11.25	511.178	C27H55N22O15P3	2408.28	2114.5	2118.38	0	0	0	2213.72	0	2213.72	0.0019258
11.25	508.17	C32H39N32O5PS	14871.4	14114.7	13354	0	0	0	14113.4	0	14113.4	0.000961873
11.25	500.181	C38H71N4O16PS4	1291.86	1534.18	1726.82	0	0	0	1517.62	0	1517.62	0.00680494
11.27	347.118	C11H22O12	1633.58	1303.67	1745.7	0	0	0	1560.98	0	1560.98	0.0071457
11.31	135.081	C9H10O	1912.96	2098.57	1630.69	0	0	0	1880.74	0	1880.74	0.00519009
11.33	223.097	C12H14O4	1365.52	1255.99	1567.74	0	0	0	1396.42	0	1396.42	0.00424873
11.34	611.19	C25H22N16O2S	3086.09	3129.32	3255.5	0	0	0	3156.97	0	3156.97	0.000259032
11.35	519.331	C30H46O7	10099.7	10382.2	9680.47	0	0	0	10054.1	0	10054.1	0.000410831
11.39	258.148	C9H19N7S	3124.94	2936.88	3146.82	0	0	0	3069.55	0	3069.55	0.000470902
11.43	359.117	C9H14N10O6	2389.08	2743.5	2167.86	0	0	0	2433.48	0	2433.48	0.00471261
11.45	115.055	C9H6	2956.06	3209.29	3408.71	0	0	0	3191.36	0	3191.36	0.00168008
11.45	169.1		1755.54	1767.41	2078.91	0	0	0	1867.29	0	1867.29	0.00319894
11.46	352.162	C15H21N5O5	1737.88	1617.36	1883.14	0	0	0	1746.13	0	1746.13	0.00193064
11.46	192.091	C5H13N5OS	1292.73	1345.97	1521.76	0	0	0	1386.82	0	1386.82	0.00248054
11.46	139.054	C11H6	1253.21	1525.6	1813.24	0	0	0	1530.68	0	1530.68	0.0109742
11.47	465.263	C18H37N6O6P	2809.52	2953.74	2672.11	0	0	0	2811.79	0	2811.79	0.000835154
11.47	194.108		2222.37	2462.96	2467.12	0	0	0	2384.15	0	2384.15	0.00114935
11.47	368.193	C9H25N11O3S	1867.51	1643.42	1483.29	0	0	0	1664.74	0	1664.74	0.00445026
11.47	183.116	C6H18N2O2S	2877.85	3706.99	3309.01	0	0	0	3297.95	0	3297.95	0.00522874
11.47	481.241	C49H77N4O7PS3	1925.73	1581.64	1873.61	0	0	0	1793.66	0	1793.66	0.00354451
11.48	517.261	C27H76N20O18S2	1968.59	1685.83	1729.79	0	0	0	1794.74	0	1794.74	0.00238744
11.48	309.261	C12H32N6O3	1711.66	2063.67	1815.18	0	0	0	1863.5	0	1863.5	0.00312683
11.49	510.268	C34H95N6O15PS5	1463	1306.48	1206.78	0	0	0	1325.42	0	1325.42	0.00315026
11.49	492.257	C46H66N18O3S2	1785.74	1896.69	1719.13	0	0	0	1800.52	0	1800.52	0.000826251
11.49	535.272	C42H77N20O5PS3	3125.99	3126.46	3252.29	0	0	0	3168.24	0	3168.24	0.000175891
11.49	354.178	C15H23N5O5	1631.03	1684.07	1685.89	0	0	0	1667	0	1667	0.00011646
11.49	155.085	C12H10	2693.76	2781.15	2782.78	0	0	0	2752.56	0	2752.56	0.00011412
11.5	792.918	C37H113N47O13S5	1729.55	1708.52	1877.02	0	0	0	1771.69	0	1771.69	0.000894
11.5	784.936	C64H45N6O8PS16	1696.81	1802.42	1786.56	0	0	0	1761.93	0	1761.93	0.000348062
11.5	250.612	C18H25N15OS	2946.03	2760.83	2480.69	0	0	0	2729.18	0	2729.18	0.00244723
11.51	279.113	C16H41N6O9PS2	1703.88	1360.9	1264.3	0	0	0	1443.02	0	1443.02	0.00843485
11.52	263.137	C32H44S3	1671.69	1604.83	1690.41	0	0	0	1655.64	0	1655.64	0.000246044
11.53	271.127	C12H36N12O10S	3188.48	3127.77	2732.26	0	0	0	3016.17	0	3016.17	0.00224126
11.53	519.272	C27H81N20O16PS2	1796.74	1515.14	1322.56	0	0	0	1544.81	0	1544.81	0.00785049
11.54	252.623	C21H46NO4PS3	2573.05	2071.94	1781.87	0	0	0	2142.29	0	2142.29	0.0114363
11.55	362.238	C15H31N5O5	1791.58	1840.66	1977.26	0	0	0	1869.83	0	1869.83	0.000881455
11.57	403.252		1593.21	1642.99	1802.77	0	0	0	1679.66	0	1679.66	0.00141334
11.57	345.102	C24H12N2O	3175.42	2733.09	2494.07	0	0	0	2800.86	0	2800.86	0.00503948
11.67	207.065	C11H10O4	1281.71	1460.32	1704.65	0	0	0	1482.23	0	1482.23	0.00677012
11.7	361.096	C15H22O6P2	2116.15	1799.06	1805.22	0	0	0	1906.81	0	1906.81	0.0030004
11.71	563.166	C27H14N16	6266.95	6384.14	6686.99	0	0	0	6446.02	0	6446.02	0.000376692
11.71	701.367	C37H52N2O11	2263.19	1966	2249.57	0	0	0	2159.59	0	2159.59	0.00200608
11.72	267.031	C6H11N4O4PS	2507.89	3308.61	3380.81	0	0	0	3065.77	0	3065.77	0.00822201
11.72	167.033	C8H6O4	6341.32	5414.28	6534.94	0	0	0	6096.85	0	6096.85	0.003202
11.72	428.271	C44H70N8O9	5737.72	5211.34	5618.32	0	0	0	5522.46	0	5522.46	0.000831393
11.72	217.622	C17H27N11O3	1959.19	2210.66	2214.57	0	0	0	2128.14	0	2128.14	0.00157218
11.72	632.412	C57H119N10O14PS2	2489.47	2326.15	2442.57	0	0	0	2419.4	0	2419.4	0.000402437
11.79	427.146	C31H46N14O9P2S	3727.06	4520.86	4865.21	0	0	0	4371.04	0	4371.04	0.00589117
11.83	338.139	C25H44N10O6P2S	3087.02	2928.54	2550.3	0	0	0	2855.28	0	2855.28	0.00309468
11.84	346.122	C25H38N8O13S	4692.77	4219.65	4911.57	0	0	0	4607.99	0	4607.99	0.00195777
11.87	496.327	C19H51N3O7P2	1918.94	1637.91	1820.46	0	0	0	1792.44	0	1792.44	0.00210286
11.9	523.337	C25H38N12O	1779.3	1821.27	2077.12	0	0	0	1892.57	0	1892.57	0.00240967
11.9	355.253	C18H34N4OS	23596.4	24705	24564.8	0	0	0	24288.7	0	24288.7	0.000205829
11.96	350.226	C23H58N18O3S2	2234.16	2702.94	2939.94	0	0	0	2625.68	0	2625.68	0.0061798
12.13	253.051	C16H4N4	1883.03	1915.55	1760.7	0	0	0	1853.09	0	1853.09	0.000646547
12.16	349.13	C19H16N4O3	2625.9	3198.51	2423.37	0	0	0	2749.26	0	2749.26	0.00705239
12.18	273.149	C17H20O3	1780.19	1827.82	1896.59	0	0	0	1834.86	0	1834.86	0.000338883
12.19	248.145	C23H39N6O4P	1500.32	1224.62	1023.24	0	0	0	1249.39	0	1249.39	0.0120286
12.21	398.255	C15H31N11S	1708.5	2103.43	1700.41	0	0	0	1837.44	0	1837.44	0.00519938
12.22	424.768	C23H71N21O9P2	1302.74	1215.88	1393.66	0	0	0	1304.1	0	1304.1	0.0015453
12.23	246.133	C16H39N6O9P	523.004	865.156	987.769	0	0	0	791.976	0	791.976	0.0294767
12.23	717.945	C66H116N25O5PS2	5191.29	5392.27	5702.33	0	0	0	5428.63	0	5428.63	0.000748864
12.24	477.302	C44H96N4O7S5	3765.26	4365.39	4655.44	0	0	0	4262.03	0	4262.03	0.00376094
12.24	309.261	C20H36S	1940.26	1997.86	1986.26	0	0	0	1974.79	0	1974.79	7.93184e-05
12.24	485.291	C46H77N14O5PS	18775	19713.2	20591.3	0	0	0	19693.2	0	19693.2	0.000708357
12.27	323.09	C13H15N4O4P	1558.09	1540.24	1169.4	0	0	0	1422.58	0	1422.58	0.00783818
12.28	428.751	C46H69N3O12	2419.55	3372.46	3735.92	0	0	0	3175.98	0	3175.98	0.0149316
12.28	264.145	C18H35N14O3P	1892.02	1623.64	1790.19	0	0	0	1768.62	0	1768.62	0.00195035
12.29	266.108	C26H26N8O5	14759.8	14558.6	15022.4	0	0	0	14780.2	0	14780.2	8.25178e-05
12.3	258.12	C34H30N2O3	2524.85	1868.17	2574.19	0	0	0	2322.41	0	2322.41	0.00946509
12.3	427.176	C24H26O7	3469.49	3762.41	4023.39	0	0	0	3751.76	0	3751.76	0.00181343
12.31	184.064	C20H19N2O3P	3683.54	3522.08	4614.91	0	0	0	3940.17	0	3940.17	0.00738836
12.33	356.271	C14H37N5O3S	2025.68	2170.34	2462.16	0	0	0	2219.39	0	2219.39	0.00332866
12.34	345.065	C14H18O6P2	5422.21	5137.9	5538.1	0	0	0	5366.07	0	5366.07	0.000490515
12.35	543.277	C22H42N2O13	2529.8	2277.74	2738.01	0	0	0	2515.18	0	2515.18	0.00278735
12.41	413.164	C13H20N10O6	6219.9	7075.4	6812.61	0	0	0	6702.64	0	6702.64	0.00142183
12.43	341.252	C13H28N10O	6514.53	6912.28	6445.91	0	279.956	0	6624.24	93.3186	6530.92	1.35764e-05
12.45	427.262	C46H73N6O5PS	1532.96	1598.66	1974.45	0	0	0	1702.02	0	1702.02	0.0064658
12.48	206.108	C6H15N5OS	1427.28	1170.53	1236.87	0	0	0	1278.23	0	1278.23	0.00360445
12.48	418.266		2270.39	2572.16	3059.14	0	0	0	2633.89	0	2633.89	0.00752465
12.48	220.124		1981.01	2263.43	2083.11	0	0	0	2109.19	0	2109.19	0.00152882
12.49	629.388	C74H109N6O5PS2	3226.3	3738.3	4158.74	0	0	0	3707.78	0	3707.78	0.00524557
12.49	311.211	C20H26N2O	4181.36	4723.77	4668.67	0	0	0	4524.6	0	4524.6	0.00144791
12.5	475.29	C48H85N8O3PS3	2994.28	3140.43	2599.76	0	0	0	2911.49	0	2911.49	0.00306179
12.5	407.334	C26H46OS	1799.23	1456.03	1619.34	0	0	0	1624.87	0	1624.87	0.00370005
12.5	142.075		1225.43	1542.17	1504.43	0	0	0	1424.01	0	1424.01	0.00488414
12.51	333.697	C22H43N21O4	1220.82	1512.14	1680.73	0	0	0	1471.23	0	1471.23	0.00823379
12.51	313.184	C27H48N10O5S	3412.17	3398.54	3258.85	0	0	0	3356.52	0	3356.52	0.000212971
12.53	223.116	C24H33N2O4P	872.934	1254.86	1058.43	0	0	0	1062.07	0	1062.07	0.0106079
12.55	535.25	C18H35N10O7P	2763.63	3031.3	3012.21	0	0	0	2935.71	0	2935.71	0.000861435
12.65	354.231	C16H35NO5S	4049.32	4798.91	5265.27	0	0	0	4704.5	0	4704.5	0.00562
12.71	489.246	C23H32N6O6	3503.19	4139.99	3907.35	0	0	0	3850.17	0	3850.17	0.00232659
12.71	523.302	C28H38N6O4	16820	19761.1	21100.5	0	0	0	19227.2	0	19227.2	0.00429517
12.74	271.195		1149.72	1807	0	0	1626.43	1690.31	985.574	1105.58	-120.006	0.882916
12.76	263.2	C17H26O2	10921.1	11603.2	11602.8	0	0	0	11375.7	0	11375.7	0.000399057
12.87	313.075	C14H16O6S	2905.36	3082.55	2330.55	0	0	0	2772.82	0	2772.82	0.006634
12.88	237.113	C13H16O4	2962.12	3014.14	3236	0	0	0	3070.75	0	3070.75	0.000747023
12.89	519.278	C53H81N8O7PS2	1881.87	1936.53	1785.03	0	0	0	1867.81	0	1867.81	0.000561966
12.91	250.179		1833.64	1938.74	2256.73	3854.9	4240.83	4036.31	2009.7	4044.01	-2034.31	0.000301723
12.97	352.215	C16H33NO5S	2338.88	2500	2339.19	0	0	0	2392.69	0	2392.69	0.000502472
12.99	471.2	C20H31N4O7P	4383.99	4096.99	3959.35	0	0	0	4146.78	0	4146.78	0.000908639
13.17	424.308	C15H46N5O4PS	7210.38	6203.38	6442.58	0	0	0	6618.78	0	6618.78	0.00209952
13.17	243.631	C18H27N15O2	2535.05	1960.61	1616.09	0	0	0	2037.25	0	2037.25	0.016873
13.18	223.117	C24H33N2O4P	2918.16	2387.17	2978.92	0	0	0	2761.42	0	2761.42	0.00460021
13.21	427.263	C27H52N34	2764.2	2274.46	2725.94	0	0	0	2588.2	0	2588.2	0.0036714
13.21	631.402		1277.72	1339.14	1765.05	0	0	0	1460.64	0	1460.64	0.0108278
13.22	631.903	C44H122N13O19P3S	1070.67	1411.12	1261.51	0	0	0	1247.77	0	1247.77	0.00617636
13.23	420.281	C56H74N2O2S	3221.16	3131.47	3344.11	0	0	0	3232.24	0	3232.24	0.000363405
13.23	343.225	C36H52N12O2	1249.04	1203.16	1679.27	0	0	0	1377.16	0	1377.16	0.0119075
13.25	181.099	C7H17O3P	2396.33	2513.49	2497.23	0	0	0	2469.02	0	2469.02	0.000220195
13.28	139.054	C11H6	3573.74	4027.8	3418.26	0	0	0	3673.27	0	3673.27	0.00246899
13.28	623.406	C54H109N20O7PS2	3917.19	3563.9	3240.83	0	0	0	3573.97	0	3573.97	0.00297311
13.29	202.077		1693.02	1892.62	1867.37	0	0	0	1817.67	0	1817.67	0.00118965
13.3	178.077		31007	32581.6	33121.4	0	0	0	32236.7	0	32236.7	0.000386901
13.3	190.075	C5H11N5OS	1745.41	1597.49	1298.72	0	0	0	1547.21	0	1547.21	0.00713284
13.3	194.107	C5H15N5OS	2391.66	2090.44	2406.63	0	0	0	2296.24	0	2296.24	0.0020057
13.3	192.092	C5H13N5OS	2491.46	2629.6	2179.32	0	0	0	2433.46	0	2433.46	0.00298184
13.3	299.204	C17H30O2S	3556.94	3434.14	2952.56	0	0	0	3314.55	0	3314.55	0.00308185
13.3	836.556	C97H134N22O4	1730.21	2086.51	1834.93	0	0	0	1883.88	0	1883.88	0.00313495
13.31	309.262	C20H36S	1173.78	1464.6	1494.26	0	0	0	1377.55	0	1377.55	0.00546367
13.31	195.116	C7H18N2O2S	2660.4	2769.58	2650.74	0	0	0	2693.57	0	2693.57	0.000200087
13.31	193.1	C7H16N2O2S	5318.34	5376.68	4968.6	0	0	0	5221.21	0	5221.21	0.000595047
13.31	183.043	C4H10N2O4S	1272.57	1522.59	1354.68	0	0	0	1383.28	0	1383.28	0.00281743
13.31	169.064	C4H12N2O3S	1306.31	1413.76	1206.38	0	0	0	1308.82	0	1308.82	0.0020867
13.32	241.196	C18H24	1541.88	1836.27	1938.61	0	0	0	1772.25	0	1772.25	0.00447197
13.32	376.252	C47H74OS3	2518.8	1803.9	1508.99	0	0	0	1943.9	0	1943.9	0.0229686
13.33	447.245	C19H34N4O8	3661.9	3299.89	3309.18	0	0	0	3423.66	0	3423.66	0.001209
13.33	254.203		1690.35	1945.22	1749.53	0	0	0	1795.03	0	1795.03	0.00183568
13.33	410.261	C41H70N8O7S	1713.35	1701.08	1844.23	0	0	0	1752.89	0	1752.89	0.000682222
13.34	419.266	C46H60N16	2443.71	2826.43	2592.9	0	0	0	2621.01	0	2621.01	0.00180066
13.35	457.185	C22H20N10O2	16041.1	16131.4	16068.9	0	0	0	16080.4	0	16080.4	2.75972e-06
13.39	215.119	C14H32N6O9	2309.93	1707.27	1150.9	0	0	0	1722.7	0	1722.7	0.035731
13.4	338.177	C9H27N3O10	2780.94	2613.86	2394.17	0	0	0	2596.32	0	2596.32	0.00185546
13.42	342.218	C33H54N12O2S	3308.85	3962.7	3262.33	0	0	0	3511.29	0	3511.29	0.00412081
13.44	321.141	C12H16N8O3	1752.86	2763.96	1912.57	0	0	0	2143.13	0	2143.13	0.0207761
13.44	256.16	C17H48N6O7P2	2849.51	2929.49	2219.05	0	0	0	2666.02	0	2666.02	0.00702705
13.44	441.191	C19H29N4O6P	2294.11	2074.76	1905.31	0	0	0	2091.39	0	2091.39	0.00288332
13.55	353.239	C14H32N4O6	1384.8	2008.8	1513.84	0	0	673.006	1635.81	224.335	1411.48	0.0092394
13.56	356.271	C11H33N9O4	2387.96	2938.1	3105.12	0	0	0	2810.39	0	2810.39	0.0058901
13.58	228.091	C22H32O6P2	4144.17	4532.31	4392.55	0	0	0	4356.34	0	4356.34	0.000678094
13.58	332.15	C23H30N22O3	3849.01	3473.4	3658.43	0	0	0	3660.28	0	3660.28	0.00087645
13.59	439.211	C26H30O6	10098.9	10414	11276.2	0	0	0	10596.4	0	10596.4	0.00110088
13.59	179.07	C10H10O3	2195.49	1823.26	1875.53	0	0	0	1964.76	0	1964.76	0.00348839
13.61	168.078		3182.21	2958.43	3481.48	0	0	0	3207.37	0	3207.37	0.0022241
13.63	397.166	C15H30N2O6P2	1531.96	2146.04	2033.09	0	0	0	1903.7	0	1903.7	0.00968353
13.68	275.058	C13H11N2O3P	2027.91	2206.78	2024.12	0	0	0	2086.27	0	2086.27	0.00083339
13.72	256.147	C23H38N6O7	1379.56	1625.32	1395.54	0	0	0	1466.81	0	1466.81	0.00291669
13.73	469.296	C50H81N8O5PS	6917.83	6753.19	7385.79	0	0	0	7018.94	0	7018.94	0.000727997
13.74	343.295	C19H38N2O3	0	0	0	2098.25	2177.67	1699.36	0	1991.76	-1991.76	0.00547516
13.77	431.249	C19H34N4O7	3302.52	3490.7	3157.02	0	0	0	3316.74	0	3316.74	0.000846954
13.77	257.228		1708.66	2108.58	1887.28	0	0	0	1901.51	0	1901.51	0.00367974
13.77	600.436	C80H115N2O4P	11898.6	11425.1	12071.3	0	0	0	11798.3	0	11798.3	0.000267923
13.77	608.419	C67H110N10O8S	2988.43	3418.13	3136.29	0	0	0	3180.95	0	3180.95	0.00156623
13.77	611.427	C67H122N4O9P2S	12245.3	11698.9	11972.4	0	0	0	11972.2	0	11972.2	0.000173509
13.79	218.63	C25H33N5S	1005.06	998.657	1081.78	0	0	0	1028.5	0	1028.5	0.000673461
13.8	221.154	C14H20O2	1725.92	2162.46	1980.08	0	0	0	1956.15	0	1956.15	0.00416148
13.8	394.267	C34H62N18O4	1699.75	1611.8	1787.24	0	0	0	1699.6	0	1699.6	0.000886746
13.81	236.641	C17H33N11O5	1189.26	1112.88	1133.85	0	0	0	1145.33	0	1145.33	0.000395483
13.83	251		957.926	1154.68	1106.48	2011.69	1908.17	2134.9	1073.03	2018.25	-945.222	0.000455655
13.83	98.9842		1162.06	1194.01	1103.33	849.382	1051.71	1079.14	1153.13	993.409	159.724	0.14705
13.9	522.378	C27H43N11	2238.57	2266.84	2184.11	0	0	0	2229.84	0	2229.84	0.000118518
13.94	343.268	C13H30N10O	4790.67	4626.03	5302.18	0	0	0	4906.29	0	4906.29	0.00171707
13.99	367.213	C14H26N10S	3018.41	3197.22	3022.71	0	0	0	3079.45	0	3079.45	0.000365624
14.12	243.103	C8H14N6OS	1823.91	1935.36	2275.36	616.616	358.168	600.729	2011.54	525.171	1486.37	0.00169782
14.16	441.336	C21H48N2O5S	2326.47	1926.25	2272.91	0	0	0	2175.21	0	2175.21	0.00330885
14.18	453.337	C23H44N6OS	2804.44	3030.05	2779.87	0	0	0	2871.45	0	2871.45	0.000767917
14.2	226.627	C17H29N11O4	1717.27	1972.51	1936.57	0	0	0	1875.45	0	1875.45	0.00180416
14.24	165.09		3148.99	2650.33	2750.66	0	0	0	2849.99	0	2849.99	0.00284269
14.33	409.187	C22H24N4O4	3214.41	3155.68	2908.91	0	547.223	644.526	3093	397.25	2695.75	0.00156785
14.35	472.379	C30H49NO3	3260.2	2593.32	2874.09	0	0	0	2909.2	0	2909.2	0.00438636
14.57	506.33	C29H47NO4S	1430.71	1491.6	1680.06	0	0	0	1534.12	0	1534.12	0.00238497
14.68	337.166	C12H20N10S	2241.63	2481.12	2075.92	507.844	494.451	494.985	2266.22	499.093	1767.13	0.00435663
14.7	450.12	C25H15N5O4	1766.97	1641.1	2115.4	0	0	0	1841.16	0	1841.16	0.0058838
14.79	245.115	C11H12N6O	2728.7	2744.17	2739.54	3865.92	3984.77	4354.92	2737.47	4068.54	-1331.07	0.0119553
14.85	335.224	C21H26N4	2548.95	2297.58	2668.44	0	0	0	2504.99	0	2504.99	0.00189811
14.91	383.263	C15H30N10O2	2416.54	2763.75	2556.11	2182.82	2112.84	1917.61	2578.8	2071.09	507.708	0.0185738
14.94	227.636	C18H27N15	1575.23	1440.66	1617.88	0	0	0	1544.59	0	1544.59	0.00119334
14.95	394.267	C49H66N6O3	4273.26	4784.86	4246.18	0	0	0	4434.77	0	4434.77	0.00155746
14.96	275.203	C15H30O2S	8580.07	8300.28	8822.96	0	0	0	8567.77	0	8567.77	0.000310504
14.96	289.219	C16H32O2S	3197.46	2435.45	3167.02	0	0	0	2933.31	0	2933.31	0.00713359
14.96	431.25	C19H34N4O7	3216.42	3699.87	3521.4	0	0	0	3479.23	0	3479.23	0.0016417
14.97	257.228		3176.48	3061.94	3577.08	0	0	0	3271.83	0	3271.83	0.00227036
14.97	611.428	C69H117N6O8PS	12847	13628.3	13735.5	0	0	0	13403.6	0	13403.6	0.000436149
14.98	153.069		1355.68	1720.65	1712.63	0	0	0	1596.32	0	1596.32	0.0056353
15.01	145.102	C11H12	1481.04	1186.66	1146.23	0	0	0	1271.31	0	1271.31	0.00681786
15.03	410.33	C22H43N5S	1066.97	1020.6	1342.21	0	0	0	1143.26	0	1143.26	0.00761982
15.03	487.282	C28H34N6O2	8674.37	9032.73	9193.52	0	0	0	8966.88	0	8966.88	0.000292688
15.11	223.063	C8H14O5S	1639.78	1588.44	1394.05	2994.62	2644.99	2388.78	1540.76	2676.13	-1135.37	0.0126709
15.11	608.419	C75H106N8O6	3276.49	3750.75	3781.34	0	0	0	3602.86	0	3602.86	0.00205119
15.12	423.202	C14H36N2O8P2	3657.63	3411.23	3964.54	455.862	464.936	559.131	3677.8	493.31	3184.49	0.00177629
15.12	218.63	C17H29N11O3	3762.46	3512.54	3258.23	0	0	0	3511.08	0	3511.08	0.00171431
15.28	165.069	C5H12N2O2S	2883.12	3229.31	3314.82	0	0	0	3142.42	0	3142.42	0.00175924
15.28	180.092		1589.01	1556.65	1523.72	0	0	0	1556.46	0	1556.46	0.000146586
15.28	483.251	C28H30N6O2	5089.73	4936.89	5386.69	0	0	0	5137.77	0	5137.77	0.000659929
15.29	155.085	C12H10	1808.73	2042.23	1834.19	0	0	0	1895.05	0	1895.05	0.0015196
15.31	485.266	C28H32N6O2	1771.39	1521.73	2059.56	0	0	0	1784.23	0	1784.23	0.00749963
15.44	381.248	C15H28N10O2	1682.4	1509.17	1588.26	1736.78	2069.33	1783.69	1593.28	1863.27	-269.988	0.104765
15.46	383.335	C17H38N10	2057.37	2292.49	2805.91	0	0	0	2385.26	0	2385.26	0.00847615
15.69	322.205	C16H27N5S	1966.45	2532.02	2634.11	444.441	425.598	480.506	2377.53	450.182	1927.34	0.0110457
15.76	303.197	C19H26O3	6229.72	5899.8	5907.56	0	0	0	6012.36	0	6012.36	0.000326721
15.8	200.2	C12H25NO	3199.06	3004.6	2548.25	2864.92	2700.57	2945.83	2917.3	2837.11	80.1947	0.727166
15.8	371.189	C20H26N4OS	2605.11	2489.94	2645.55	0	0	0	2580.2	0	2580.2	0.000326239
15.85	333.15	C10H24N2O10	2586.74	2528.75	2066.93	0	240.561	235.004	2394.14	158.521	2235.62	0.00142095
15.86	593.32	C27H49N2O10P	2928.91	3036.16	3118.96	366.867	0	489.865	3028.01	285.577	2742.43	0.00101401
15.88	141.07	C11H8	2159.85	2261.82	2180.38	0	0	0	2200.68	0	2200.68	0.000200153
15.88	172.064	C18H19N2O3P	2451.95	2300.5	1904.22	0	0	0	2218.89	0	2218.89	0.00537249
15.88	213.127	C7H20N2O3S	3831.24	4771.25	3882.9	568.551	342.99	270.212	4161.8	393.918	3767.88	0.00382242
15.94	245.152	C8H24N2O4S	6468.51	5588.83	6536.47	0	0	0	6197.94	0	6197.94	0.00241576
16.08	227.107	C15H14O2	4844.38	5041.31	4972.51	0	441.586	0	4952.73	147.195	4805.53	0.000216746
16.08	199.111	C6H18N2O3S	2063.31	2044.27	1710.02	0	0	0	1939.2	0	1939.2	0.0034816
16.39	313.238	C11H32N6O2S	1437.2	1281.98	1219.18	1130.62	1433.79	1163.2	1312.79	1242.53	70.2543	0.581403
16.57	365.139	C15H20N6O3S	1179.2	0	1212.51	1303.24	1069.25	1147.02	797.236	1173.17	-375.935	0.446157
16.85	647.261	C36H34N6O6	2397.79	2468.86	2185.92	2336.12	1755.73	2472.93	2350.86	2188.26	162.594	0.547071
16.94	297.085	C9H17N2O7P	2583.73	2394.59	2281.5	2311.73	2553.81	1707.32	2419.94	2190.95	228.984	0.465416
16.94	412.098	C11H30N3O3PS4	4562.17	3772.02	4373.77	4769.08	4404.28	4363.79	4235.98	4512.38	-276.398	0.380966
16.94	413.095	C25H17O4P	2820.1	2746.79	2802.28	2758.11	2884.1	2493.76	2789.72	2711.99	77.7355	0.571009
16.98	275.164	C17H22O3	2202.1	2879.92	3005.49	0	0	0	2695.84	0	2695.84	0.00845796
16.99	321.242	C16H28N6O	1294.39	1311.93	691.207	1946.44	1158.42	964.762	1099.18	1356.54	-257.362	0.522387
17.03	319.227	C12H34N2O5S	1449.38	1103.3	954.167	1699.43	1214	961.907	1168.95	1291.78	-122.829	0.666118
17.17	355.268	C14H30N10O	1140.29	1371.71	1480.9	0	0	0	1330.97	0	1330.97	0.0056436
17.26	203.179	C15H22	2229.43	1862.27	2184.64	0	0	0	2092.11	0	2092.11	0.00304174
17.33	347.13	C23H14N4	2274.19	2814.91	2495.43	0	0	0	2528.18	0	2528.18	0.00383174
17.37	311.222	C18H30O4	3201.67	3755.75	2896.45	3746.84	2774.57	3690.24	3284.62	3403.88	-119.259	0.782776
17.56	226.159	C16H19N	2551.14	2459.47	2025.92	2757.08	1996.96	1956.31	2345.51	2236.78	108.727	0.744123
17.59	319.227	C20H30O3	3760.07	3450.26	3101.01	3836.52	3802.07	2690.8	3437.11	3443.13	-6.01864	0.98952
17.63	326.381		3457.8	2571.49	2942.4	2959.7	2872.06	2283.58	2990.57	2705.12	285.449	0.441668
17.69	228.232	C14H29NO	4417.57	3471.43	2873.76	6142.27	2860.33	2552.03	3587.59	3851.54	-263.956	0.846234
17.82	270.28		1540.68	1305.37	1559.45	1107.26	1274.44	1284.88	1468.5	1222.19	246.308	0.076591
17.88	325.24	C16H36O4S	3016.71	3287.88	3586.03	438.443	387.877	488.623	3296.87	438.314	2858.56	0.0025867
17.93	309.206	C18H28O4	4191	3938.29	3610.44	2686.52	3179.38	2857.31	3913.24	2907.74	1005.51	0.0110797
17.93	367.266	C14H34N6O5	895.841	1066.65	1407.96	994.628	1183.88	1124.92	1123.48	1101.14	22.3422	0.899622
17.96	299.354		0	2155.93	1823.57	1595.21	0	2212.89	1326.5	1269.37	57.1361	0.954452
18.07	274.161	C10H28NO3PS	5246.9	4322.21	3697.84	6926.48	4990.08	4127.84	4422.32	5348.13	-925.816	0.396266
18.12	194.115	C6H15N3O4	1111.96	1683.88	1539.17	1023.14	1096.57	1115	1445	1078.24	366.765	0.163033
18.54	371.104	C11H30O5S4	2665.93	2244.5	1778.04	1952.88	2180.89	1864.78	2229.49	1999.52	229.974	0.471952
18.73	526.431	C21H60N5O7P	1051	1367.17	1224.41	1419.7	1260.73	1235.95	1214.19	1305.46	-91.2674	0.453965
18.77	333.28	C15H36N6S	2071.98	2084.77	1965.33	1678.99	1285.82	1752.92	2040.69	1572.58	468.116	0.0755799
18.77	311.258	C19H34O3	1472.77	0	1421.49	1726.72	1282.58	1698.57	964.751	1569.29	-604.542	0.336815
18.79	619.438	C28H62N2O12	1500.59	1940.7	1864.92	1567.54	1642.59	1718.05	1768.74	1642.73	126.011	0.456297
18.82	273.182	C14H20N6	3316.27	3714.57	2924.7	172.343	219.904	0	3318.51	130.749	3187.77	0.00288249
18.82	348.994	C13H4N2O10	1705.93	1516.18	1371.6	0	0	0	1531.24	0	1531.24	0.00397297
19.03	383.278	C16H39N4O4P	1656.97	1729.34	1906.19	1404.37	2023.95	1867.6	1764.16	1765.31	-1.1403	0.995861
19.2	439.359	C19H46N6O5	5213.33	4861.48	5593.67	0	0	0	5222.83	0	5222.83	0.0016346
19.22	305.247	C20H32O2	1768.38	1327.57	1405.77	1720.39	1162.67	1159.83	1500.58	1347.63	152.943	0.54664
19.24	469.314	C22H40N6O5	3513.79	2881.59	2539.82	3562.47	2981.53	2827.36	2978.4	3123.79	-145.39	0.710047
19.31	217.105	C6H12N6O3	0	3071.59	2622.56	0	2896.16	0	1898.05	965.385	932.664	0.530515
19.49	353.27	C22H32N4	1784.2	2234.8	1966.27	1164.4	0	1214.48	1995.09	792.959	1202.13	0.0817569
19.57	430.916	C11H3N4O9PS2	0	0	2184.15	0	3068.42	3390.56	728.049	2153	-1424.95	0.343492
19.66	502.38	C18H43N15O2	994.006	1262.51	857.861	1179.34	0	1005.27	1038.13	728.206	309.921	0.493763
19.7	282.281	C15H39NOS	4552.03	4042.57	3608.77	1620.41	1597.4	2257.07	4067.79	1824.96	2242.83	0.00353995
19.82	282.223	C9H27N7O3	24453.7	25559.8	22226.9	20788.7	24159.7	24262.1	24080.1	23070.1	1009.98	0.539514
19.86	273.169	C14H24O5	1765.91	1906.01	1881.36	0	1850.48	0	1851.1	616.828	1234.27	0.182796
19.9	372.104	C7H17N9O7S	1741.4	1919.09	1963.3	2216.94	2183.81	2249.05	1874.6	2216.6	-342	0.0297528
19.9	371.104	C19H18N2O4S	5382.04	5024.15	5169.93	5734.1	4907.88	4251.7	5192.04	4964.56	227.483	0.652726
19.9	562.13	C29H19N7O4S	2805.33	2906.86	3389.04	2169.15	3031.13	2402.13	3033.74	2534.14	499.607	0.195218
19.91	554.175	C39H23NO3	1702.27	1483.26	1447.94	2166.34	1144.11	1008.34	1544.49	1439.6	104.895	0.803448
20.02	467.335	C23H42N6O4	1566.48	1368.67	1470.39	1423.83	1261.97	1192.54	1468.51	1292.78	175.736	0.122446
20.04	593.275	C35H36N4O5	2133.66	1604.05	1741.69	0	0	0	1826.47	0	1826.47	0.00746063
20.13	634.876	C17H5N2O19P3	0	1768.67	0	1828.77	2029.37	0	589.556	1286.05	-696.491	0.47062
20.24	348.993		1805.25	0	1631.12	0	1306.29	0	1145.46	435.431	710.026	0.384397
20.28	301.215	C16H24N6	2837.7	2527.44	2486.64	1504.16	1417.65	1397.95	2617.26	1439.92	1177.34	0.00541611
20.39	273.169	C14H24O5	0	2242.6	0	0	2362.62	2215.47	747.532	1526.03	-778.497	0.50683
20.39	375.326	C25H42O2	1724.48	1572.11	1395.73	1916	1318.85	1455.9	1564.11	1563.58	0.524129	0.99811
20.47	327.231	C22H30O2	3228.02	4041.95	3661.07	413.306	282.381	334.375	3643.68	343.354	3300.33	0.00420559
20.49	354.322	C19H47NS2	3384.04	3366.72	3391.18	0	3645.1	3933.22	3380.65	2526.11	854.538	0.569201
20.55	383.316	C17H43N4O3P	1874.59	2270.32	2016.93	2472.14	1838.21	2509.48	2053.95	2273.28	-219.33	0.438458
20.63	702.864	C18H11O20P5	1377.03	1774.94	1765.79	1190.08	0	0	1639.25	396.694	1242.56	0.0764496
20.68	476.395	C26H53NO6	1325.46	998.9	856.687	1335.32	1063.97	852.827	1060.35	1084.04	-23.6868	0.910033
20.68	309.281	C17H40O2S	6210.42	4902.82	5103.47	6542.02	5097.51	4928.9	5405.57	5522.81	-117.241	0.866812
20.69	327.179	C13H22N6O4	1069.76	1364.65	1588.1	1747.77	1489.79	1419.5	1340.84	1552.35	-211.518	0.314637
20.7	371.207	C19H30O7	2010.08	2166.34	2410.26	2710.78	2175.77	2067.06	2195.56	2317.87	-122.309	0.630075
20.77	406.332	C18H43N7OS	4145.49	4236.12	4642.85	4897.31	4238.83	4235.84	4341.49	4457.33	-115.841	0.690318
20.8	362.929	C10H4O11P2	1930.17	2082.63	0	1803.77	0	2243.59	1337.6	1349.12	-11.5221	0.990993
20.86	495.251	C19H39N6O5PS	2623.87	1624.71	1893.16	0	0	0	2047.25	0	2047.25	0.0206104
20.92	293.175	C10H24N6O2S	2964.04	2599.37	3049.65	0	0	331.666	2871.02	110.555	2760.46	0.000133981
20.93	566.888	C16H10O13P4S	3303.43	3739.83	0	3053.26	0	0	2347.75	1017.75	1330	0.442576
20.96	469.349	C22H48N2O8	1918.8	1798.32	1854.2	1695.49	1849.31	1522.72	1857.11	1689.17	167.932	0.209892
20.96	425.325	C26H40N4O	0	1225.59	1278.67	1680.42	1254.72	1193.09	834.751	1376.07	-541.322	0.324979
21.03	650.125		1956.07	2970.22	3193.48	1065.49	3349.13	3027.66	2706.59	2480.76	225.829	0.797955
21.04	628.195	C27H49NOS7	4391.63	1880.54	1906.25	5709.79	1853.05	1398.4	2726.14	2987.08	-260.939	0.880017
21.18	634.875	C19H10O15P4S	1820.22	2819.88	2779.65	0	0	0	2473.25	0	2473.25	0.0170071
21.18	295.155	C9H22N6O3S	1601.12	0	1552.01	0	0	1440.55	1051.05	480.185	570.861	0.467958
21.27	611.413	C22H58N8O9S	1850.45	1670.32	1876.56	1755.47	1664.13	1708.91	1799.11	1709.5	89.6042	0.30123
21.42	441.356	C20H49N4O4P	4024.73	4044.91	4228.73	3965.42	3570.25	4263.34	4099.46	3933	166.452	0.500206
21.43	485.379	C24H48N6O4	2946.32	3216.19	3093.76	3185.46	3009.7	2994.25	3085.42	3063.14	22.2853	0.8339
21.52	435.31	C20H43N4O4P	1508.85	1712.86	1683.88	1837.22	1493.64	0	1635.2	1110.29	524.912	0.450557
21.53	329.246	C18H28N6	1128.59	1338.2	1692.98	0	560.549	740.001	1386.59	433.516	953.073	0.0299823
21.65	149.023	C8H4O3	2519.44	1946.36	2106.89	2423.84	2083.26	1575.98	2190.9	2027.69	163.205	0.618323
21.65	391.293	C19H34N8O	1479.32	1798.66	1571.66	0	0	1778.19	1616.54	592.731	1023.81	0.224099
21.78	517.37	C25H57O6PS	1932.56	2105.54	2301.39	0	0	0	2113.16	0	2113.16	0.00253236
21.79	394.305	C15H44N3O6P	2815.39	2311.94	2084.8	2591.17	2271.14	2292.02	2404.05	2384.78	19.266	0.941123
21.82	348.993	C13H4N2O10	0	3067.63	2897.43	0	3188.53	3202.51	1988.35	2130.35	-141.997	0.927115
21.96	702.214	C38H43N3S5	4721.92	1789.99	1444.83	3447.54	1692.4	928.018	2652.25	2022.65	629.594	0.650945
22.03	496.892	C13H7O13P3S	0	1975.82	2385.14	0	2175.5	2407.64	1453.66	1527.71	-74.0555	0.947814
22.08	443.335	C22H38N10	2965.65	0	2750.72	2882.05	2734.95	0	1905.45	1872.33	33.1217	0.981434
22.09	447.906	C10H2N5O10PS2	0	2100.24	2099	0	0	1841.25	1399.75	613.749	785.999	0.44676
22.12	634.875	C19H10O15P4S	0	3886.46	4021.9	0	3263.72	0	2636.12	1087.91	1548.22	0.418056
22.14	489.392	C25H53N4O3P	7934.89	5161.15	5457.92	0	0	0	6184.65	0	6184.65	0.0196207
22.19	413.326	C24H44O5	0	2061.94	2169.15	1989.38	2012.11	1739.36	1410.36	1913.62	-503.255	0.550648
22.22	341.269	C20H36O4	1499.77	0	0	0	1442.25	1510.69	499.924	984.314	-484.39	0.528033
22.36	770.851	C21H11O22P5	0	1281.25	1563.49	0	1317.68	1487.04	948.247	934.906	13.3418	0.985124
22.4	332.216	C11H33N5O2S2	2288.47	2242.9	0	2236.31	0	0	1510.46	745.436	765.021	0.510872
22.41	441.306	C18H36N10O3	1290.61	1466.02	0	0	1538.83	1522.25	918.878	1020.36	-101.48	0.890009
22.41	519.344	C30H42N6O2	1590.66	2286.61	2373.47	0	0	0	2083.58	0	2083.58	0.0138436
22.42	430.916	C11H3N4O9PS2	0	11872.1	13297	0	12677.1	14113.9	8389.7	8930.35	-540.647	0.934235
22.46	437.326	C26H44O5	0	7319.36	6065.34	0	0	6735.78	4461.57	2245.26	2216.31	0.524917
22.47	309.133	C9H20N6O4S	1896.24	1794.67	0	2211.98	0	0	1230.31	737.327	492.979	0.635697
22.48	487.375	C27H46N6O2	1933.01	1771.51	1604.4	0	0	0	1769.64	0	1769.64	0.00286152
22.48	545.402	C20H53N10O5P	1116.86	1104.76	0	1080.61	0	0	740.54	360.205	380.335	0.502452
22.49	443.352	C21H50N2O5S	1556.36	2073.25	2034.83	0	0	0	1888.15	0	1888.15	0.00766501
22.57	338.346	C19H47NOS	2716.97	2981	5763.01	1685.46	970.863	1178.59	3820.33	1278.3	2542.02	0.114848
22.59	217.104	C6H12N6O3	10608.1	10550	0	0	10055.4	10157.1	7052.72	6737.5	315.224	0.951572
22.62	315.179	C10H27N4O5P	0	3944.65	0	4079.43	3679.2	0	1314.88	2586.21	-1271.33	0.529268
22.72	443.335	C19H47N4O5P	3115.33	0	3096.69	0	3068.85	0	2070.67	1022.95	1047.72	0.511438
22.76	781.187	C38H52OS8	4222.2	3113.88	3469.78	2930.76	3516.16	2571.25	3601.95	3006.06	595.894	0.237505
22.76	513.412	C26H52N6O4	3266.98	3329.82	2975.72	3193.55	3664.63	3401.61	3190.84	3419.93	-229.09	0.262773
22.76	782.189	C20H48N9O11PS5	3020.37	2150.77	0	2166.5	2938.61	1765.9	1723.71	2290.33	-566.62	0.603254
22.77	776.232	C38H53N3S7	2021.97	1370.78	0	1386.4	2027.82	1481.96	1130.92	1632.06	-501.141	0.495353
22.79	557.438	C20H60N8O7S	1958.64	1710.97	2094.39	1862.03	1900.07	2027.96	1921.33	1930.02	-8.68583	0.94847
22.83	525.376	C20H49N10O4P	5029.94	5126.25	5106.71	0	0	0	5087.63	0	5087.63	3.3373e-05
22.86	487.361	C21H51N4O6P	2733.27	2693.24	0	0	2479.82	2619.46	1808.84	1699.76	109.078	0.934241
22.9	634.876	C19H10O15P4S	0	3132.19	3869.28	0	3149.84	0	2333.82	1049.95	1283.88	0.463754
22.96	569.401	C22H53N10O5P	2065.82	0	2228.72	0	0	2052.41	1431.51	684.138	747.376	0.492904
23.02	355.285	C21H38O4	2419.24	0	2467.02	0	2436.92	0	1628.75	812.308	816.446	0.517042
23.1	373.223	C12H32N6O5S	0	4164.98	0	4215.09	0	4302.98	1388.33	2839.36	-1451.03	0.505487
23.11	537.39	C30H52N2O6	2460.95	2695.75	2980.7	0	0	0	2712.47	0	2712.47	0.00305512
23.12	425.288	C18H41N4O5P	0	0	0	2613.33	2333.64	2361.05	0	2436.01	-2436.01	0.00133265
23.13	429.32	C18H45N4O5P	1638.46	0	1868.52	0	1755.4	0	1168.99	585.134	583.859	0.520434
23.19	517.422	C29H52N6O2	1945.95	2064.12	1715.67	0	0	0	1908.58	0	1908.58	0.00286111
23.35	293.174	C17H24O4	0	0	1060.96	1248.5	1063.63	1148.05	353.655	1153.39	-799.736	0.149301
23.35	469.366	C27H44N6O	1559.75	2037.68	2610.06	0	0	0	2069.16	0	2069.16	0.0208582
23.41	481.35	C24H44N6O4	0	0	8178.08	7208.1	0	7584.56	2726.03	4930.89	-2204.86	0.581376
23.49	519.367	C28H42N10	4548.32	4616.34	5389.44	0	0	0	4851.37	0	4851.37	0.00307746
23.51	298.35		3916.46	4152.97	4353.82	0	0	0	4141.08	0	4141.08	0.000930277
23.55	365.139	C12H29O8PS	0	1519.91	0	0	1430.58	1496.21	506.635	975.597	-468.961	0.541577
23.63	523.412	C31H50N6O	2634.62	4010.7	4695.42	0	0	0	3780.25	0	3780.25	0.024745
23.8	251.127	C8H19N4O3P	1127.21	1459.55	1040.39	0	0	0	1209.05	0	1209.05	0.0109776
23.92	443.335	C19H47N4O5P	2948.71	0	3151.76	0	3114.38	0	2033.49	1038.13	995.366	0.531307
23.92	513.391	C29H48N6O2	4458.27	3850.61	4812.02	0	0	0	4373.63	0	4373.63	0.00409508
23.94	539.406	C31H50N6O2	2095.57	2759.95	2360.63	0	0	0	2405.38	0	2405.38	0.00638232
24.06	348.994	C13H4N2O10	3137.73	0	3088.96	0	0	3123.67	2075.56	1041.22	1034.34	0.520503
24.13	161.107	C10H12N2	0	2122.72	2008.83	0	0	1931.32	1377.19	643.774	733.412	0.480447
24.17	422.38	C22H51N3O2S	952.134	977.129	1136.03	847.458	872.316	1083.69	1021.76	934.488	87.2755	0.41127
24.27	399.311	C16H42N6O3S	3205.06	0	3217.42	3304.77	0	0	2140.83	1101.59	1039.24	0.535803
24.31	335.185	C11H30N2O7S	0	971.964	0	0	948.709	1021.15	323.988	656.619	-332.631	0.511137
24.58	341.269	C13H36N6O2S	0	1750.88	0	0	1674.35	1789.72	583.627	1154.69	-571.065	0.525291
24.61	215.125	C7H14N6O2	0	0	2221.19	0	1836.43	1855.12	740.396	1230.52	-490.122	0.638315
24.67	525.427		2130.65	2342.66	2366.97	0	0	0	2280.09	0	2280.09	0.00108164
24.72	359.207	C11H30N6O5S	0	0	2907.01	2860.27	0	3195.99	969.005	2018.75	-1049.75	0.495879
24.75	298.349		4039.95	0	4108.61	3703.4	0	0	2716.19	1234.47	1481.72	0.465147
24.75	122.097		0	2455.02	2527.8	2166.36	0	0	1660.94	722.121	938.821	0.442637
24.78	249.11	C10H12N6O2	1015.63	0	972.718	0	822.674	0	662.782	274.225	388.558	0.419285
24.79	399.31	C16H42N6O3S	0	0	3260	0	3105.84	3015.37	1086.67	2040.4	-953.738	0.557255
24.81	373.223	C12H32N6O5S	4451.4	4589.25	4985.79	4702.56	0	4603.76	4675.48	3102.11	1573.38	0.417355
24.83	469.367	C23H52N2O5S	3208.14	3530.68	4589.69	0	0	0	3776.17	0	3776.17	0.0119918
24.83	443.336	C19H47N4O5P	3425.1	3442.71	0	0	2903.06	3301.86	2289.27	2068.31	220.962	0.893382
24.84	482.353	C18H39N15O	0	0	2119.58	2481.57	2432.69	0	706.528	1638.08	-931.557	0.438694
24.84	479.35	C28H50N2S2	1678.21	2060.4	2385.38	0	0	0	2041.33	0	2041.33	0.00987465
24.86	309.134	C17H16N4O2	1976.44	2099.91	1715.31	0	1913.48	0	1930.55	637.826	1292.73	0.176496
24.87	575.414	C25H59N4O8P	1403.71	0	1318.83	1153.19	1513.88	1379.45	907.513	1348.84	-441.328	0.435543
24.9	413.326	C17H44N6O3S	1982.99	2137.12	2093.13	2027.36	0	1836.3	2071.08	1287.89	783.191	0.349221
24.92	331.213	C11H26N10S	0	12814.4	12727	0	0	12687.4	8513.81	4229.12	4284.69	0.514656
24.97	355.284	C15H39N4O3P	0	2485.94	2384.42	2364.04	0	0	1623.45	788.014	835.44	0.501383
24.97	319.048	C14H11N2O5P	0	1749.76	0	2740.82	2105.96	0	583.254	1615.59	-1032.34	0.371843
1.11	214.918		92833.7	94687.6	78763.3	0	0	0	88761.5	0	88761.5	0.00319303
1.12	458.857	C12H4O10S4	61445.3	59067.5	44449	0	0	0	54987.3	0	54987.3	0.00920942
1.12	344.88	C7H3N2O6PS2	63867.5	60756.6	47180.9	0	0	0	57268.3	0	57268.3	0.00790774
1.12	588.812	C14H3N2O14PS3	14739.5	12845.4	9540	0	0	0	12375	0	12375	0.0147403
1.13	462.85	C15H4O6S5	4427.57	4411.64	3533.05	0	0	0	4124.08	0	4124.08	0.00509668
1.11	232.929		2526.25	2513.23	1856.25	0	0	0	2298.58	0	2298.58	0.00913389
1.12	442.88	C11H10N2O3S7	27047	25039.2	19680.6	0	0	0	23922.3	0	23922.3	0.00834104
1.12	362.89		2883.55	2536.98	1480.94	0	0	0	2300.49	0	2300.49	0.0320144
1.13	492.845		2353.98	2074.58	1061.01	0	0	0	1829.86	0	1829.86	0.0431198
1.11	216.95		2886.26	2486.84	1873.26	0	0	0	2415.45	0	2415.45	0.0145513
1.11	182.962		3356.31	3368.94	2960.34	0	0	0	3228.53	0	3228.53	0.0017219
1.13	426.904	C11H10N2O4S6	4198.16	4688.65	3771.42	0	0	0	4219.41	0	4219.41	0.00392113
1.11	312.925	C8H9O3PS4	2206.49	2142.2	1822.23	0	0	0	2056.97	0	2056.97	0.00332063
1.13	604.79		6889.15	6824.78	4563.41	0	0	0	6092.45	0	6092.45	0.0153933
1.13	556.858	C19H12N2S9	4106.04	4355.57	2873.74	0	0	0	3778.45	0	3778.45	0.0143799
1.11	200.973		5440.35	4792.76	4452.6	0	0	0	4895.23	0	4895.23	0.0034841
1.13	446.876	C10H2N6O5S5	2059.48	1957.36	1551.85	0	0	0	1856.23	0	1856.23	0.0069022
1.11	158.927		7213.28	8607.4	5109.59	0	0	0	6976.76	0	6976.76	0.0205803
1.16	350.836		47503.5	46531.6	48265.4	0	0	0	47433.5	0	47433.5	0.00011187
1.16	220.874		15362.2	16542.1	16648.4	0	0	0	16184.2	0	16184.2	0.000647932
1.15	480.791		11574.1	12105.4	12005.7	0	0	0	11895	0	11895	0.000187808
1.17	374.804		7395.11	7777.45	8211.94	0	0	0	7794.83	0	7794.83	0.000915086
1.16	192.878		14522.1	14938	15349.9	0	0	0	14936.7	0	14936.7	0.000255852
1.17	362.821		7304.45	6450.83	7254.52	0	0	0	7003.27	0	7003.27	0.00155624
1.15	594.768	C18H4O6S8	5642.16	5154.44	5089.54	0	0	0	5295.38	0	5295.38	0.00108289
1.16	368.847		3503.92	2653.1	3121.73	0	0	0	3092.92	0	3092.92	0.00626836
1.16	352.87	C13H4S6	3208.97	2706.64	2778.37	0	0	0	2897.99	0	2897.99	0.00291691
1.16	318.88	C8H2N2O2S5	2486.72	2844.61	2883.9	0	0	0	2738.41	0	2738.41	0.00212231
1.17	392.814		3923.32	3464.91	4247.31	0	0	0	3878.51	0	3878.51	0.003407
1.14	482.825		1128.66	1308.91	1147.69	0	0	0	1195.09	0	1195.09	0.00228124
1.17	358.826		4013.06	3771.29	4469.17	0	0	0	4084.51	0	4084.51	0.00249979
1.15	578.79	C14H11O5PS9	3357.89	2907.16	3081.82	0	0	0	3115.62	0	3115.62	0.00176885
1.17	376.837	C11H4OS7	2700.66	2172.38	3116.24	0	0	0	2663.09	0	2663.09	0.0103547
1.16	336.892		1920.6	1763.61	1756.21	0	0	0	1813.48	0	1813.48	0.000872677
1.16	486.75		3458.51	3589.17	4041.45	0	0	0	3696.38	0	3696.38	0.00227513
1.17	495.757		1951.41	2114.45	1722.24	0	0	0	1929.36	0	1929.36	0.0034583
1.17	353.816		8678.68	9816.05	10311.5	0	0	0	9602.08	0	9602.08	0.0025243
1.16	486.748		3414.37	3549.7	3590.83	0	0	0	3518.3	0	3518.3	0.000229449
1.17	430.776		2355.11	2057.35	2118.28	0	0	0	2176.91	0	2176.91	0.00173586
1.17	411.813	C9H2NO4PS6	1785.29	3544.37	3723.87	0	0	0	3017.85	0	3017.85	0.0395238
1.15	229.881		2802.62	2624.95	2216.67	0	0	0	2548.08	0	2548.08	0.00460223
1.15	238.886		1157.66	1072.2	1050.76	0	0	0	1093.54	0	1093.54	0.000890317
1.15	448.835	C10H9O4PS7	3955.41	4372.11	3857.34	0	0	0	4061.62	0	4061.62	0.0015061
1.19	192.887		12776.9	14629.2	13753.4	0	0	0	13719.8	0	13719.8	0.00151709
1.19	304.839		3189.5	3743.41	3625.91	0	0	0	3519.61	0	3519.61	0.00228421
1.18	328.807		2410.14	2584.04	2555.65	0	0	0	2516.61	0	2516.61	0.000457767
1.18	371.827		2268.83	2155.19	2014.35	0	0	0	2146.12	0	2146.12	0.00117416
1.18	460.772		1718.84	1952.15	2470.04	0	0	0	2047.01	0	2047.01	0.0115557
1.19	306.873		2250.39	2390.02	2331.24	0	0	0	2323.88	0	2323.88	0.000303236
1.18	330.826		1794.64	2255.34	2219.05	0	0	0	2089.68	0	2089.68	0.00497127
1.18	439.786		1675.32	1788.43	1716.09	0	0	0	1726.61	0	1726.61	0.000366712
1.18	392.818		2588.75	3490.81	3017.28	0	0	0	3032.28	0	3032.28	0.00730025
1.17	470.77		2201.42	2594.06	2887.06	0	0	0	2560.85	0	2560.85	0.0059621
1.19	206.883		1660.99	1869.51	1401.25	0	0	0	1643.91	0	1643.91	0.00672014
1.24	336.848		16636.7	14656	16439	0	0	0	15910.6	0	15910.6	0.0015636
1.24	550.764	C17H5O3PS7	2701.87	2298.17	2167.92	0	0	0	2389.32	0	2389.32	0.004495
1.2	328.902	C10H4N2OS5	2117.91	1722.6	2170.68	0	0	0	2003.73	0	2003.73	0.00494211
1.23	382.845		3041.31	3413.79	3022.59	0	0	0	3159.23	0	3159.23	0.00162208
1.2	220.882		2597.19	2687.98	2341.69	0	0	0	2542.29	0	2542.29	0.00165859
1.23	466.803		2106.1	2422.51	2024.49	0	0	0	2184.37	0	2184.37	0.00307352
1.23	326.819		4460.7	4626.5	4696.05	0	0	0	4594.42	0	4594.42	0.000230766
1.22	440.801	C11H4O3S8	1077.46	1161.06	1001.85	0	0	0	1080.12	0	1080.12	0.00180708
1.21	214.917		20877	19689.7	20582	0	0	0	20382.9	0	20382.9	0.000306492
1.22	448.834		2113.89	3039.61	2467.65	0	0	0	2540.38	0	2540.38	0.0110836
1.26	363.991	C7H15N7S4	37304.4	34641.6	35137.2	0	0	0	35694.4	0	35694.4	0.00052425
1.27	319.154	C11H22N6O3S	2544.25	1980.79	1983.66	0	0	0	2169.57	0	2169.57	0.0073741
1.25	380.099	C11H21N7O2S3	20301.8	19641.7	19578.2	0	0	0	19840.6	0	19840.6	0.000135922
1.26	303.099	C13H19O6P	2681.97	2629.88	2595.47	0	0	0	2635.77	0	2635.77	9.09721e-05
1.29	306.122	C11H22N3O6P	17200.1	18223.6	18360.7	0	0	0	17928.1	0	17928.1	0.000416886
1.29	337.176	C17H24N2O5	9822.07	11521.6	10113.6	0	0	0	10485.8	0	10485.8	0.00249458
1.29	522.079	C14H24N3O14PS	11607.7	11973.3	11709	0	0	0	11763.3	0	11763.3	8.58338e-05
1.3	506.085	C14H26N3O11P3	8077.04	8111.72	7706.15	0	0	0	7964.97	0	7964.97	0.000265456
1.3	216.039	C13H15N6O9P	14256.6	16339.6	15473.9	0	0	0	15356.7	0	15356.7	0.00154422
1.29	308.016	C12H11N3O4S2	4512.33	4930.98	5068.04	0	0	0	4837.12	0	4837.12	0.00119189
1.29	209.049	C12H21N2O12P	12576.3	13442.7	12998.9	0	0	0	13006	0	13006	0.000369621
1.28	333.074	C8H18N6O4S	8956.69	8938.09	8081.06	0	0	0	8658.61	0	8658.61	0.00111085
1.29	342.144	C12H20N7O3P	9984.72	10102.8	9363.29	0	0	0	9816.94	0	9816.94	0.000545477
1.28	274.038		2404.72	2827.85	2322.5	0	0	0	2518.36	0	2518.36	0.00384235
1.27	469.029	C10H21N4O9PS3	2345.02	2309.34	2313.3	0	0	0	2322.55	0	2322.55	2.36281e-05
1.3	290.078	C16H31N6O13PS	10995.5	12651.6	12512.3	0	0	0	12053.1	0	12053.1	0.00193056
1.29	240.087	C5H14N5O4P	2206.66	1756.49	1619.59	0	0	0	1860.91	0	1860.91	0.00895913
1.29	595.139	C13H28N10O13P2	2077.6	2167.9	1981.24	0	0	0	2075.58	0	2075.58	0.000673552
1.29	613.093	C13H33N4O15PS3	3203	3343.35	3625.01	0	0	0	3390.45	0	3390.45	0.00133665
1.3	200.044	C12H19N2O11P	1687.49	1958.87	1899.01	0	0	0	1848.46	0	1848.46	0.0019773
1.29	343.582	C16H28N15O12PS	8181.5	9782.84	8252.88	0	0	0	8739.07	0	8739.07	0.00355284
1.3	504.192	C15H25N11O9	1836.8	2200.16	2371.05	0	0	0	2136.01	0	2136.01	0.00539476
1.29	182.033	C15H6N8O4	3214.03	2886.07	3058.79	0	0	0	3052.96	0	3052.96	0.000961175
1.29	200.044	C12H19N2O11P	24330.3	25778.6	25590.5	0	0	0	25233.1	0	25233.1	0.000324534
1.3	191.038	C12H17N2O10P	14955.2	15486.2	16316.3	0	0	271.985	15585.9	90.6615	15495.2	0.000370258
1.29	415.084	C13H14N6O10	3565.73	3624.38	4024.6	0	0	0	3738.23	0	3738.23	0.00148423
1.3	508.1	C9H23N11O8P2S	4818.31	5523.89	5378.52	0	0	0	5240.24	0	5240.24	0.00168063
1.29	347.09	C10H10N12OS	2597.96	2354.53	2803.38	0	0	0	2585.29	0	2585.29	0.00250841
1.32	270.066	C17H7N3O	8041.07	8831.92	9515.11	0	0	0	8796.03	0	8796.03	0.00233621
1.32	455.117	C16H24N4O9	11505.9	10832.9	12067.3	0	0	0	11468.7	0	11468.7	0.00096659
1.33	273.111		7972.77	7839.19	7397.45	0	0	0	7736.47	0	7736.47	0.000504527
1.33	292.106	C13H9N9	4690.99	4818.57	4627.23	0	0	0	4712.27	0	4712.27	0.000142461
1.33	353.089	C9H22N4O6S	4809.44	4497.64	4229.9	0	0	0	4512.33	0	4512.33	0.00137447
1.34	396.154	C17H19N9O4	1822.99	1669.91	2151.68	0	0	0	1881.53	0	1881.53	0.00565696
1.31	575.141	C11H23N14O12P	1592.93	1772.78	1930.99	0	0	0	1765.57	0	1765.57	0.00304543
1.32	238.071	C11H11NO5	2379.81	1822.06	1852.42	0	0	0	2018.1	0	2018.1	0.0079541
1.34	194.08	C10H11NO3	2819.05	2292.04	2318.49	0	0	0	2476.53	0	2476.53	0.00475754
1.34	281.073	C15H30N8O9P2S	41149.2	44388.5	41583.5	0	0	0	42373.7	0	42373.7	0.000573455
1.3	177.041	C7H4N4O2	1507.1	1504.52	1235.23	0	0	0	1415.62	0	1415.62	0.00403524
1.31	391.175	C18H18N10O	1528.65	1744.63	1336.51	0	0	0	1536.6	0	1536.6	0.00583372
1.32	204.032	C7H9NO4S	2410.8	2706.25	2546.29	0	0	0	2554.45	0	2554.45	0.00111551
1.33	449.181	C16H28N6O7S	4287.15	4140.41	4075.62	0	0	0	4167.73	0	4167.73	0.000225345
1.33	577.128	C19H33N2O12PS2	3024.91	3281.69	2972.62	0	0	0	3093.07	0	3093.07	0.000952089
1.31	668.141	C16H30N17O3PS4	3806.06	3991.28	3907.49	0	0	0	3901.61	0	3901.61	0.000188329
1.32	381.083	C8H21N4O9PS	54474.8	54377.8	56008.6	0	0	0	54953.8	0	54953.8	9.23604e-05
1.33	208.06	C10H9NO4	3147.58	2691.49	2353.97	0	0	0	2731.01	0	2731.01	0.0070149
1.37	381.084	C10H22N4O7S	64753.7	67074.8	63134	0	0	153.782	64987.5	51.2605	64936.2	0.000302295
1.37	248.114	C11H13N5O2	35242.1	35694.3	34698.9	0	0	0	35211.8	0	35211.8	6.67698e-05
1.35	293.078	C20H20N14O6S	2174.89	2413.59	2251.77	0	0	0	2280.08	0	2280.08	0.000950544
1.39	428.179	C15H30N3O9P	11377.5	11144.9	11417.3	0	0	0	11313.2	0	11313.2	5.64005e-05
1.38	322.154		2565.38	3166.45	2756.34	0	0	0	2829.39	0	2829.39	0.00390449
1.44	272.068	C15H18N12O11	14430.4	15012.4	15534.4	0	0	0	14992.4	0	14992.4	0.000452009
1.41	438.174	C10H23N13O5S	8549.03	8613.18	9041.07	0	0	0	8734.43	0	8734.43	0.000312484
1.41	277.093	C12H16N4O6	4442.32	5019.74	4486.03	0	0	0	4649.36	0	4649.36	0.00159009
1.41	278.126	C10H20N3O4P	2130	2839	1955.89	0	0	0	2308.3	0	2308.3	0.0134141
1.39	287.127	C9H22N2O6S	6292.92	6116.33	6785.77	0	0	0	6398.34	0	6398.34	0.000978657
1.41	186.075		2054.74	1892.5	2174.49	0	0	0	2040.58	0	2040.58	0.00159969
1.4	306.122	C9H23NO8S	4942.64	5184.95	5041.27	0	0	0	5056.29	0	5056.29	0.000193526
1.41	515.091	C11H20N10O10P2	1283.26	1995.35	2156.1	0	0	0	1811.57	0	1811.57	0.0212226
1.42	353.096	C14H30N18O12P2	11044.8	10603.6	11407.6	0	0	0	11018.7	0	11018.7	0.000444699
1.39	266.125	C9H20N3O4P	3066.99	4214.75	2961.89	0	0	0	3414.54	0	3414.54	0.0135297
1.45	486.182	C13H28N9O9P	4024.99	3949.54	3375.82	0	0	0	3783.45	0	3783.45	0.00292226
1.43	296.117	C11H25NO8S	3745.4	3467.83	3948.03	0	0	0	3720.42	0	3720.42	0.00139666
1.45	522.201	C15H37N7O7P2S	2989.18	2766.08	2916.24	0	0	0	2890.5	0	2890.5	0.00051586
1.45	308.085	C9H9N9O4	2924.65	2858.43	2999.53	0	0	0	2927.54	0	2927.54	0.00019377
1.45	204.032	C7H9NO4S	18675	19054.4	19100.6	0	0	0	18943.3	0	18943.3	5.06518e-05
1.45	527.158	C16H26N6O14	7086.51	6396.7	6222.53	0	0	0	6568.58	0	6568.58	0.00160901
1.43	307.001		3049.91	3258.79	3096.2	0	0	0	3134.97	0	3134.97	0.000407958
1.44	258.1		11340	10853.7	11175.6	0	0	0	11123.1	0	11123.1	0.000164787
1.46	288.111	C11H18N3O4P	13865	13506.9	13655.1	0	0	0	13675.7	0	13675.7	5.77036e-05
1.46	305.09		896.261	1354.54	1023.91	0	0	0	1091.57	0	1091.57	0.0152909
1.43	221.041		650.985	1227.71	1508.23	0	0	0	1128.98	0	1128.98	0.0465016
1.46	234.044	C9H15NS3	4537.12	4010.31	4151.15	0	0	0	4232.86	0	4232.86	0.00138108
1.48	242.103	C12H13N5O2	53074	55457.6	52856.2	0	0	0	53795.9	0	53795.9	0.00023981
1.47	232.118	C10H17NO5	24437.1	23313.6	24724.3	0	0	0	24158.3	0	24158.3	0.000317316
1.49	383.017	C8H11N6O8PS	3808.31	3875.49	3484.05	0	0	0	3722.62	0	3722.62	0.00105225
1.48	291.133	C9H21N6O4P	3627.91	3725.55	4155.73	0	0	0	3836.4	0	3836.4	0.00178132
1.48	216.123	C10H17NO4	3283.32	2856.3	3107.75	0	0	0	3082.46	0	3082.46	0.00161225
1.47	232.028	C10H8N3O3P	3974.85	4160.34	3762.45	0	0	0	3965.88	0	3965.88	0.000839009
1.47	363.074	C16H15N2O6P	3785.18	3783.49	3402	0	0	0	3656.89	0	3656.89	0.00121237
1.49	441.021	C14H5N10O6P	1848.57	1549.58	1504.38	0	0	0	1634.18	0	1634.18	0.00433823
1.48	316.143	C11H25NO7S	31615	29420.7	32513.2	0	0	0	31182.9	0	31182.9	0.000866449
1.48	212.055	C9H9NO5	1674.13	1757.71	2023.4	0	0	0	1818.41	0	1818.41	0.00333625
1.48	320.083	C11H18N3O4PS	3361.83	2859.86	2612.07	0	0	0	2944.59	0	2944.59	0.00556302
1.49	385.042	C13H11N6O5P	15820.9	16500.3	16271.5	0	0	0	16197.6	0	16197.6	0.000151792
1.49	497.056	C20H16O15	1942.86	1949.85	1555.46	0	0	0	1816.06	0	1816.06	0.00510966
1.49	286.131		3647.55	3416.79	3415.02	0	0	0	3493.12	0	3493.12	0.000488266
1.53	283.132	C12H23N4O4P	6508.03	6751.24	6926.34	0	0	0	6728.54	0	6728.54	0.000324769
1.51	194.08	C10H11NO3	4374.52	4927.94	4704.05	0	0	0	4668.83	0	4668.83	0.00118301
1.51	216.033		1440.88	2058.07	1899.21	0	0	0	1799.39	0	1799.39	0.0104089
1.53	253.12	C13H12N6	23360.8	22487.4	23328.5	0	0	0	23058.9	0	23058.9	0.000153702
1.53	210.041		2273.69	2117.8	2034.66	0	0	0	2142.05	0	2142.05	0.00106801
1.53	339.041	C10H15N2O7PS	1294.13	1533.64	1441.14	0	0	0	1422.97	0	1422.97	0.00239307
1.54	269.116	C10H21O6P	1910.74	2135.76	1754.39	0	0	0	1933.63	0	1933.63	0.00326067
1.54	472.074		824.224	983.824	966.224	0	0	0	924.757	0	924.757	0.00297153
1.59	248.114	C11H13N5O2	1765.16	2183.64	2058.92	0	0	0	2002.57	0	2002.57	0.00381494
1.58	278.124	C12H15N5O3	1768.55	1445.33	1934.2	0	0	0	1716.03	0	1716.03	0.00692484
1.55	286.095		4002.57	3152.4	3678.99	0	0	0	3611.32	0	3611.32	0.00467333
1.55	337.165	C10H30N2O6P2	4899.95	3903.35	4773.35	0	0	0	4525.55	0	4525.55	0.00475666
1.57	356.139	C22H17N3O2	1264.7	1097.07	1401.63	0	0	0	1254.47	0	1254.47	0.0048925
1.57	272.116	C10H25NOS3	2678.85	2606.3	2850.17	0	0	0	2711.77	0	2711.77	0.000710044
1.6	314.127	C13H20N3O4P	3681.01	3336.92	3689.1	0	0	0	3569.01	0	3569.01	0.00105594
1.6	460.052	C43H38N2O9S6	2353.37	2925.23	2576.49	0	0	0	2618.36	0	2618.36	0.0040147
1.57	518.113	C14H24N5O14P	1578.53	2429.78	1738.36	0	0	0	1915.56	0	1915.56	0.0180927
1.62	438.171	C14H23N13S2	1680.65	1881.98	1859.69	0	0	0	1807.44	0	1807.44	0.0012406
1.6	557.054	C16H9N14O8P	1985.67	2212.93	1902.4	0	0	0	2033.66	0	2033.66	0.00207576
1.61	272.067	C18H24N8O8P2	3939.34	3506.65	3125.4	0	0	0	3523.8	0	3523.8	0.00442249
1.57	248.056	C26H18N6OS2	1756.88	1562.97	1575.62	0	0	0	1631.82	0	1631.82	0.00147008
1.58	357.054	C9H8N8O8	3514.32	4889.27	938.329	0	0	0	3113.97	0	3113.97	0.114928
1.59	345.05	C11H12N4O7S	83564.4	83740.4	84013.4	0	0	0	83772.7	0	83772.7	2.43089e-06
1.59	219.03		1925.67	2086.33	1524.28	0	0	0	1845.43	0	1845.43	0.00810292
1.59	256.121	C10H25NS3	3176.69	3338.72	2933.92	0	0	0	3149.78	0	3149.78	0.00139174
1.58	270.066	C7H16N3O4PS	1230.4	1649.86	1545.47	0	0	0	1475.25	0	1475.25	0.0072245
1.58	345.049	C13H9N6O4P	1785.04	1917.66	1881.35	0	0	0	1861.35	0	1861.35	0.000451622
1.58	153.018	C7H4O4	12704.3	13652.9	14096.2	0	0	0	13484.5	0	13484.5	0.000925559
1.61	210.076	C4H12N5O3P	1388.42	1395.37	1512.53	0	0	0	1432.1	0	1432.1	0.000789393
1.63	270.1		2069.87	1904.7	2376.53	0	0	0	2117.03	0	2117.03	0.00423647
1.63	164.07		14061.3	14838.1	14660.8	0	0	0	14520.1	0	14520.1	0.00026187
1.63	280.12	C11H21NO5S	3799.63	3398.36	3910	0	0	0	3702.66	0	3702.66	0.00175796
1.67	305.138	C11H21N4O4P	37029.3	38842.9	38320.6	0	0	0	38064.2	0	38064.2	0.000200454
1.64	262.13	C12H15N5O2	35771	36353.5	34556.4	0	0	0	35560.3	0	35560.3	0.000221539
1.67	216.123	C10H17NO4	22383.5	23670.7	24190.5	0	0	0	23414.9	0	23414.9	0.000525732
1.67	305.088	C13H12N4O5	5973.64	6351.45	5279.66	0	0	0	5868.25	0	5868.25	0.00284827
1.65	270.136	C14H15N5O	1067.67	1215.76	1171.4	0	0	0	1151.61	0	1151.61	0.00144858
1.68	202.053		4487	3958.97	4992.05	0	0	0	4479.34	0	4479.34	0.00440412
1.68	353.096	C25H32N6O18	16746.2	14676.8	14594	0	0	0	15339	0	15339	0.00209988
1.69	300.112	C11H17N5O3S	2327.67	2114.76	2084.89	0	0	0	2175.77	0	2175.77	0.00123193
1.67	293.074	C14H39N2O14P3S	1528.43	1568.76	1783.52	0	0	0	1626.9	0	1626.9	0.00235967
1.69	196.096	C10H13NO3	2310.35	1760.74	1748.11	0	0	0	1939.73	0	1939.73	0.00900714
1.66	291.133	C9H19N6O3P	8863.75	8341.75	9121.99	0	0	0	8775.83	0	8775.83	0.000683107
1.7	521.113	C20H24O16	21966.3	20846.1	21569.7	0	0	0	21460.7	0	21460.7	0.000233402
1.72	465.068	C16H11N12O5P	12924.3	13593.3	12891.6	0	0	0	13136.4	0	13136.4	0.000302819
1.71	212.007	C12H11N2O13P	8161.58	9076.85	8515.4	0	0	0	8584.61	0	8584.61	0.000962126
1.71	407.034	C9H26O7S5	3026.44	2645.97	2796.37	0	0	0	2822.93	0	2822.93	0.00153234
1.7	541.079	C16H4N20O4	2089.8	1787.44	2200.47	0	0	0	2025.9	0	2025.9	0.00369199
1.71	438.983	C14H6N4O11S	2368.87	2030.97	1955.51	0	0	0	2118.45	0	2118.45	0.00357979
1.71	517.082	C15H17N8O11P	2282.33	2437.79	2165.58	0	0	0	2295.23	0	2295.23	0.00117791
1.72	208.06	C10H9NO4	2805.07	2375.44	2887.44	0	0	0	2689.32	0	2689.32	0.00346543
1.71	295.045	C13H10O8	1958.51	2080.14	2234.68	0	0	0	2091.11	0	2091.11	0.00145721
1.71	136.062		1888.33	2502.96	2728.41	0	0	0	2373.23	0	2373.23	0.0110045
1.7	302.073	C9H11N5O7	16945.6	17467.9	16635.8	0	0	0	17016.4	0	17016.4	0.00020353
1.74	460.053	C29H36N4O24P2S	1940.01	1708.42	2033.41	0	0	0	1893.95	0	1893.95	0.00259147
1.76	252.089	C9H17NO5S	1804.03	1248.09	2037.1	0	0	0	1696.41	0	1696.41	0.0185066
1.75	536.124	C14H36NO12P3S	2132.05	2255.61	1853.48	0	0	0	2080.38	0	2080.38	0.00325178
1.76	395.005	C12H8N6O6P2	6136.83	6363.18	7168.29	0	0	0	6556.1	0	6556.1	0.00227139
1.81	713.084	C23H21N8O17P	79881	89051.9	87078.4	0	0	0	85337.1	0	85337.1	0.00106482
1.8	321.028	C11H18O9P2	19057.9	20361.7	18736.9	0	0	0	19385.5	0	19385.5	0.000656172
1.8	203.034	C11H8O5	87245.2	87137.9	88063.2	0	0	0	87482.1	0	87482.1	1.11568e-05
1.79	293.032	C12H9N2O5P	32604	33127.7	33801.9	0	0	0	33177.8	0	33177.8	0.000109189
1.79	219.029	C6H12O5S	71802.1	74681.2	75682.2	0	0	0	74055.1	0	74055.1	0.000246544
1.79	247.025	C13H4N4O3	37045	39510.7	39748.4	0	0	0	38768	0	38768	0.000496582
1.78	191.033	C4H9N4O4P	29368.4	30907.1	30258.9	0	0	0	30178.1	0	30178.1	0.000218375
1.8	223.024	C10H6O6	17464.8	17296.7	16232.1	0	0	0	16997.9	0	16997.9	0.000515172
1.79	233.009	C8H7N2O3P	17234.1	16640.8	17032	0	0	0	16969	0	16969	0.000105286
1.79	221.008	C7H7N2O3P	12528.5	13187.3	12157.6	0	0	0	12624.5	0	12624.5	0.000568396
1.79	195.028	C9H6O5	4926.04	5253.1	5749.45	0	0	0	5309.53	0	5309.53	0.00202628
1.8	205.049	C10H6N4	4192.34	4402.16	4028.6	0	0	0	4207.7	0	4207.7	0.000659494
1.78	259.026	C12H7N2O3P	1750.29	1849.98	1434.62	0	0	0	1678.29	0	1678.29	0.00551838
1.79	207.028	C10H6O5	4016.07	3821.03	4431.13	0	0	0	4089.41	0	4089.41	0.00192964
1.79	249.041	C13H4N4O2	15747.4	14387.1	15232.6	0	0	0	15122.3	0	15122.3	0.000686867
1.78	175.038		2076.25	1967.98	1996.71	0	0	0	2013.65	0	2013.65	0.000258511
1.78	165.017	C8H4O4	1937.57	1956.71	2367.29	0	0	0	2087.19	0	2087.19	0.00447901
1.79	201.018	C5H5N4O3P	3052.83	3419.19	3457.9	0	0	0	3309.97	0	3309.97	0.00151674
1.79	163.038	C9H6O3	5664.1	7104.32	7320.09	0	0	0	6696.17	0	6696.17	0.00597148
1.79	167.033	C8H6O4	1300.99	1154.56	1126.11	0	0	0	1193.89	0	1193.89	0.00205298
1.79	571.062	C17H10N14O8S	4033.68	4016.53	4326.94	0	0	0	4125.72	0	4125.72	0.000595589
1.83	339.039	C11H16O8P2	101681	103502	104489	0	0	0	103224	0	103224	6.34808e-05
1.85	379.031	C9H12N6O7P2	17746.1	16621.5	16607.4	0	0	0	16991.7	0	16991.7	0.000492556
1.8	309.112	C12H24N2OS3	1771.34	2308.76	2095.3	0	0	0	2058.47	0	2058.47	0.00571091
1.83	277.037	C12H9N2O4P	4019.95	4023.31	3810.73	0	0	0	3951.33	0	3951.33	0.000316443
1.81	193.049	C10H8O4	2075.75	1791.67	2126.07	0	0	0	1997.83	0	1997.83	0.00270406
1.83	368.034	C36H10N14O2S2	1968.14	1895.92	2289.24	0	0	0	2051.1	0	2051.1	0.0034554
1.8	258.081		5808.15	4821.46	4604.78	0	0	0	5078.13	0	5078.13	0.0052762
1.83	282.1		1515.42	1708.34	1366.98	0	0	0	1530.25	0	1530.25	0.00414444
1.82	183.028	C8H6O5	2677.84	2622.57	2758.3	0	0	0	2686.24	0	2686.24	0.000215145
1.82	166.049		2385.59	2256.22	2065	0	0	0	2235.6	0	2235.6	0.00173037
1.86	164.07	C9H9NO2	2645.61	2598.74	2938.64	0	0	0	2727.66	0	2727.66	0.00151671
1.88	168.065	C8H9NO3	1587.85	1843.01	1809.49	0	0	0	1746.78	0	1746.78	0.00209378
1.87	298.132	C13H20N3O3P	6884.13	6653.71	6350.34	0	0	0	6629.39	0	6629.39	0.000543199
1.88	357.05	C14H9N6O4P	4488.21	5284.16	4723.59	0	0	0	4831.99	0	4831.99	0.00237849
1.9	357.05	C14H9N6O4P	65233.9	64323	63386.8	0	0	0	64314.6	0	64314.6	6.87331e-05
1.92	238.072	C12H11N5O3	21040.2	21460.8	22209.4	0	0	0	21570.1	0	21570.1	0.000251162
1.92	314.089	C8H21NO8S	15628.8	15082.9	17265.7	0	0	0	15992.5	0	15992.5	0.00167736
1.9	154.049		1596.39	1649.88	1762.36	0	0	0	1669.54	0	1669.54	0.000857092
1.9	216.123	C10H17NO4	2132.88	2041.18	2056.43	0	0	0	2076.83	0	2076.83	0.000186514
1.92	224.056	C11H13NS2	2383.17	2213.11	2198.4	0	0	0	2264.89	0	2264.89	0.000684558
1.93	250.04		2272.84	3053.63	2672.14	0	0	0	2666.2	0	2666.2	0.00707215
1.91	262.13	C12H15N5O2	4613.7	5413.48	4959.99	0	0	0	4995.73	0	4995.73	0.0021417
1.92	192.065		6207.75	6892.94	6202.36	0	0	0	6434.35	0	6434.35	0.00126759
1.92	501.087	C18H8N14O5	4225.97	4948.39	3970.69	0	0	0	4381.68	0	4381.68	0.00443506
1.93	256.083	C12H9N5O2	1787.77	1845.58	1789.94	0	0	0	1807.76	0	1807.76	0.000109498
1.93	323.128	C13H18N6O2S	3500.09	3237.01	3346.19	0	0	0	3361.1	0	3361.1	0.000515046
1.94	169.035	C5H12O2S2	8564.06	9248.48	8632.86	0	0	0	8815.13	0	8815.13	0.000608697
1.93	169.035	C5H4N4O3	5181.06	6951.01	5735.81	0	0	0	5955.96	0	5955.96	0.00761302
1.93	355.068	C9H10N10O4S	2700.13	3451.37	3206.21	0	0	0	3119.24	0	3119.24	0.0049904
1.93	256.12	C13H13N5O	2953.77	3072.83	2931.78	0	0	0	2986.12	0	2986.12	0.000215216
1.94	315.075	C11H22O4S3	3710.08	4261.83	4344.77	0	0	0	4105.56	0	4105.56	0.00234549
1.98	465.067	C15H15N8O9P	12152.8	12646.7	13262.9	0	0	0	12687.4	0	12687.4	0.000639861
1.98	226.071	C10H11NO5	4816.12	4683.76	5257.04	0	0	0	4918.97	0	4918.97	0.0012389
1.99	180.064		2394.62	1948.25	2713.3	0	0	0	2352.06	0	2352.06	0.00878136
1.97	356.14	C15H17N9S	2618.1	2592.84	2265.17	0	0	0	2492.04	0	2492.04	0.002074
1.96	381.191	C12H34N2O7P2	2209.17	2034.63	1858.45	0	0	0	2034.08	0	2034.08	0.00246819
1.97	366.041	C19H19N14O14PS	1588.53	1369.4	1598.44	0	0	0	1518.79	0	1518.79	0.00241341
1.96	294.169	C10H24N5O3P	1191.3	1272.7	1318.28	0	0	0	1260.76	0	1260.76	0.000866607
1.99	288.112		1753.95	1709.24	1781.47	0	0	0	1748.22	0	1748.22	0.000144904
1.96	274.131	C11H20N3O3P	7889.55	9949.35	9369.84	0	0	0	9069.58	0	9069.58	0.00454117
1.97	246.135	C12H15N5O	1157.22	1704.77	1413.83	0	0	0	1425.27	0	1425.27	0.012092
2	277.037	C12H9N2O4P	5963.48	6044.45	5698.54	0	0	0	5902.16	0	5902.16	0.000313083
1.97	153.018		3190.5	3144.92	3409.3	0	0	0	3248.24	0	3248.24	0.000630466
1.99	298.132	C13H22N3O4P	39880.2	42211.3	42306	0	0	0	41465.8	0	41465.8	0.000365809
1.98	310.132	C12H23NO6S	4261.28	5109.47	5072.63	0	0	0	4814.46	0	4814.46	0.0032891
2.04	328.143	C13H21N5O3S	6442.44	5763.1	6002.95	0	0	0	6069.49	0	6069.49	0.0010723
2.02	215.139	C10H18N2O3	3529.07	3348.66	3743.07	0	0	0	3540.27	0	3540.27	0.00103521
2.01	305.138	C11H21N4O4P	5168.32	6396.07	6610.08	0	0	0	6058.16	0	6058.16	0.00545271
2.02	247.025	C13H10OS2	3371.41	2960.29	2912.98	0	0	0	3081.56	0	3081.56	0.00222397
2.02	229.119	C10H16N2O4	6784.31	8324.85	7554.28	0	0	0	7554.48	0	7554.48	0.00344749
2.04	210.112	C11H15NO3	1628.28	1477.14	2121.65	0	0	0	1742.36	0	1742.36	0.0122453
2.03	260.115		2699.99	2818.16	2721.13	0	0	0	2746.43	0	2746.43	0.000175433
2.03	232.082	C9H13NO6	2834.59	3311.49	2708.04	0	0	0	2951.37	0	2951.37	0.00385285
2	231.03	C13H10S2	946.724	786.393	686.454	0	0	0	806.524	0	806.524	0.00871864
2.03	395.169		4563.31	4022.77	4897.67	0	0	0	4494.58	0	4494.58	0.00320062
2.02	280.12	C15H13N5O	6652.93	5677.73	7182.71	0	0	0	6504.46	0	6504.46	0.00456015
2.04	185.007		2085.54	1748.84	1338.86	0	0	0	1724.41	0	1724.41	0.0153153
2.07	137.046		2558.94	3098.62	3287.04	0	0	0	2981.54	0	2981.54	0.00531257
2.07	437.188	C11H25N12O5P	2149.78	2467.52	2477.69	0	0	0	2365	0	2365	0.00206539
2.11	431.085	C18H24O6P2S	18320.2	19579.6	20439.2	0	0	0	19446.3	0	19446.3	0.000999675
2.09	229.155	C11H20N2O3	22481.8	23174.9	22299.9	0	0	0	22652.2	0	22652.2	0.000138455
2.13	254.104		2154.93	2213.73	2058.28	0	0	0	2142.31	0	2142.31	0.00044711
2.08	286.132		2977.08	3630.21	3710.82	0	0	0	3439.37	0	3439.37	0.00453142
2.11	294.166	C11H23N3O6	2124.17	2231.55	2175.16	0	0	0	2176.96	0	2176.96	0.000202839
2.09	351.181	C11H32N2O6P2	1868.43	2108.7	1976.52	0	0	0	1984.55	0	1984.55	0.00122341
2.09	201.087	C8H12N2O4	2486.84	2673.53	2658.95	0	0	0	2606.44	0	2606.44	0.000528557
2.13	314.128	C12H19N5O3S	1448.95	1628.73	1540.93	0	0	0	1539.54	0	1539.54	0.00113461
2.11	275.016	C9H2N6O5	2172.59	2637.66	2469.02	0	0	0	2426.42	0	2426.42	0.00312376
2.14	162.054	C9H7NO2	3644.57	3640.26	3575.66	0	0	0	3620.16	0	3620.16	3.79011e-05
2.14	178.085	C10H11NO2	78143.4	79287.9	82801.9	0	0	0	80077.7	0	80077.7	0.000306202
2.15	331.129	C17H18N2O5	2021.28	1556.01	1807.91	0	0	0	1795.07	0	1795.07	0.00556462
2.14	268.082		1042.94	1764.89	1581.56	0	0	0	1463.13	0	1463.13	0.021231
2.16	409.182	C11H25N10O5P	2986.4	3921.62	4185.79	0	0	0	3697.94	0	3697.94	0.00954278
2.15	358.154	C14H23N5O4S	4997.93	5334.82	5139.49	0	0	0	5157.41	0	5157.41	0.00035839
2.16	497.057	C16H9N12O6P	1946.42	2543.61	2287.85	0	0	0	2259.29	0	2259.29	0.0058111
2.16	316.143	C12H21N5O3S	12334.2	12823.7	13040.3	0	0	0	12732.7	0	12732.7	0.000268936
2.15	224.092	C11H13NO4	15065.4	17536.5	16544.6	0	0	0	16382.2	0	16382.2	0.0019152
2.2	212.092		5623.97	5747.22	5099.81	0	0	0	5490.34	0	5490.34	0.0013043
2.21	276.146	C13H17N5O2	3995.74	3943.13	3284.58	0	0	0	3741.15	0	3741.15	0.00371905
2.29	192.088		1729.36	1597.3	1608.41	0	0	0	1645.02	0	1645.02	0.000660219
2.27	279.029	C18H19N6O9P3	1397.58	1746.8	2172.32	0	0	0	1772.23	0	1772.23	0.0156038
2.25	332.138	C11H27NO6P2	15161.9	16007.8	16070.4	0	0	0	15746.7	0	15746.7	0.000345953
2.25	296.079		2740.57	2874.06	2614.18	0	0	0	2742.93	0	2742.93	0.000747428
2.25	298.132	C13H20N3O3P	11285.7	12748.4	12152.6	0	0	0	12062.2	0	12062.2	0.00123726
2.26	282.102	C9H20N3O3PS	8144.38	7494.82	8050.74	0	0	0	7896.64	0	7896.64	0.000658413
2.29	501.087	C20H22O16	38202	38518.7	39790.7	0	0	0	38837.1	0	38837.1	0.000156208
2.27	437.194	C10H28N8O11	1972.77	1611.03	1806.24	0	0	0	1796.68	0	1796.68	0.00336803
2.28	536.123	C24H27NO9P2	7882.78	7251.9	6825.1	0	0	0	7319.92	0	7319.92	0.00175682
2.26	210.106	C10H15N3S	908.879	1183.85	1072.96	0	0	0	1055.23	0	1055.23	0.00568036
2.27	267.06	C15H10N2OS	4184.9	4306.02	4069.55	0	0	0	4186.82	0	4186.82	0.000265792
2.29	421.185	C16H29N4O7P	4309.98	4090.43	4095.01	0	0	0	4165.14	0	4165.14	0.000302281
2.27	543.108	C17H28N4O10P2S	1505.63	1647.74	1580.79	0	0	0	1578.06	0	1578.06	0.000675878
2.28	200.102		1216.94	1460.49	1135.44	0	0	0	1270.96	0	1270.96	0.00585081
2.29	276.146	C11H22N3O3P	5165.62	5354.85	5548.59	0	0	0	5356.35	0	5356.35	0.000425735
2.27	357.05	C11H18O9P2	12488	11166.7	11537.9	0	0	0	11730.9	0	11730.9	0.0011229
2.27	229.155		8122.63	7759.59	8417.15	0	0	0	8099.79	0	8099.79	0.000550742
2.3	258.135	C13H15N5O	3280.39	2934.62	3198.99	0	0	0	3138	0	3138	0.00110438
2.28	293.032		1681.66	1524.81	1354.39	0	0	0	1520.29	0	1520.29	0.00384179
2.29	227.066	C9H10N2O5	1908.26	2235.23	2327.67	0	0	0	2157.05	0	2157.05	0.00346069
2.3	613.158	C20H32N6O12S2	2716.76	3207.44	3136.07	0	0	0	3020.09	0	3020.09	0.00255858
2.31	453.045	C37H26N6O18P2	2510.08	2258.4	2064.9	0	0	0	2277.79	0	2277.79	0.00318609
2.31	366.038	C17H10N22O11S	7538.33	7164.45	7560.99	0	0	0	7421.25	0	7421.25	0.00030001
2.32	310.133	C13H19N5O2S	1475.43	2050.82	1478.65	0	0	0	1668.3	0	1668.3	0.0128898
2.33	164.07		13019.6	13563.5	14091.7	0	0	0	13558.3	0	13558.3	0.000520694
2.34	386.991	C11H14N2O7P2	9165.48	9950.02	9073.71	0	0	0	9396.4	0	9396.4	0.000874626
2.36	561.002	C15H11N10O10P	5658.64	5446.79	6038.61	0	0	0	5714.68	0	5714.68	0.000916523
2.33	165.077	C7H8N4O	22038.7	25144.7	24425	0	0	0	23869.5	0	23869.5	0.00154293
2.33	300.147	C13H22N3O3P	7119.43	7167.33	7081.32	0	0	0	7122.7	0	7122.7	1.22045e-05
2.33	149.046		3213.37	3180.83	3501.51	0	0	0	3298.57	0	3298.57	0.000952991
2.34	266.104	C14H11N5O	7689.47	5848.49	6105.99	0	0	0	6547.99	0	6547.99	0.00763789
2.35	506.188	C17H24N13O4P	2428.51	2518.57	2792.49	0	0	0	2579.86	0	2579.86	0.00179501
2.35	344.138	C13H21N5O4S	13229.1	13281.8	14170.6	0	0	0	13560.5	0	13560.5	0.000506916
2.33	180.101		9678.2	9606.27	10000.9	0	0	0	9761.79	0	9761.79	0.000154481
2.33	282.136	C15H15N5O	13550.7	14315.3	14393.7	0	0	0	14086.6	0	14086.6	0.000364107
2.39	326.127	C12H23NO7S	77181.5	81558.7	77394	0	0	0	78711.4	0	78711.4	0.000327581
2.37	280.12	C13H22N3O4P	13471.5	15176.5	14531.6	0	0	0	14393.2	0	14393.2	0.00119046
2.35	274.083		3421.45	3883.11	3829.45	0	0	0	3711.34	0	3711.34	0.00153909
2.37	303.017	C13H7N2O5P	2459.99	2369.87	2814.63	0	0	0	2548.16	0	2548.16	0.00282607
2.36	277.037	C12H9N2O4P	4840.42	5464.19	6121.12	0	0	0	5475.24	0	5475.24	0.0045295
2.37	466.194	C15H24N13O3P	3260.88	3573.91	3342.9	0	0	0	3392.56	0	3392.56	0.000762175
2.38	347.099	C7H20N6O6P2	5621.33	7000.38	6842.96	0	0	0	6488.22	0	6488.22	0.00448167
2.39	304.143	C11H29NO2S3	6004.83	5944.18	6748.24	0	0	0	6232.42	0	6232.42	0.00171596
2.4	192.066		2186.99	2152.43	2093.93	0	0	0	2144.45	0	2144.45	0.00016034
2.38	282.136	C15H15N5O	5158.69	6341.88	5665.43	0	0	0	5722	0	5722	0.00356843
2.42	315.075	C10H20O7P2	11848.6	12012.8	12287.2	0	0	0	12049.5	0	12049.5	0.000112722
2.44	257.078		4539.5	4309.59	4703.08	0	0	0	4517.39	0	4517.39	0.000637659
2.42	296.08	C17H11N3O	7354.86	7303.49	7994.41	0	0	0	7550.92	0	7550.92	0.000865135
2.44	402.963	C16H5N4O5P	3539.46	2879.42	3170.36	0	0	0	3196.41	0	3196.41	0.00355098
2.42	268.12	C6H17N7O3S	2030.24	1806.22	2069.21	0	0	0	1968.56	0	1968.56	0.00172829
2.42	355.068	C9H10N10O4S	4046.97	4872.99	5004.66	0	0	0	4641.54	0	4641.54	0.00414344
2.44	320.119	C12H22N3O3PS	3531.42	3632.85	3652.95	0	0	0	3605.74	0	3605.74	0.000108787
2.42	153.018	C7H4O4	4523.6	4466.84	5263.48	0	0	0	4751.3	0	4751.3	0.0029042
2.45	294.1	C13H16N3O3P	15367.9	14823.1	14647.6	0	0	0	14946.2	0	14946.2	0.00021045
2.42	224.056	C11H13NS2	4327.16	4389.21	4189	0	0	0	4301.79	0	4301.79	0.000189135
2.42	237.04	C12H4N4O2	2772.86	2013.3	2355.92	0	0	0	2380.69	0	2380.69	0.00840281
2.41	561.002	C20H18O13P2S	5869.37	5110.6	5130.63	0	0	0	5370.2	0	5370.2	0.00215416
2.42	324.112	C13H17N5O3S	4244.93	4820.77	4772.78	0	0	0	4612.83	0	4612.83	0.00159544
2.42	298.132	C13H20N3O3P	10277.1	9793.83	9839.25	0	0	0	9970.05	0	9970.05	0.00023874
2.42	228.088	C11H17NS2	963.577	1231.47	1066.8	0	0	0	1087.28	0	1087.28	0.00510815
2.44	284.078		1751.09	1748.07	1893.16	0	0	0	1797.44	0	1797.44	0.000708479
2.46	366.039	C17H12N22O9P2	1589.05	1850.09	1400.94	0	0	0	1613.36	0	1613.36	0.00645235
2.46	357.049	C14H9N6O4P	7005.43	7624.1	7098.38	0	0	0	7242.64	0	7242.64	0.000706489
2.46	178.085		1095.79	1505.08	1302.21	0	0	0	1301.03	0	1301.03	0.00814688
2.46	453.045	C30H41N2O18P5S	7085.17	7563.81	7404.31	0	0	0	7351.1	0	7351.1	0.000366179
2.48	501.087	C20H20O15	57171.1	58307.9	58656.9	0	0	0	58045.3	0	58045.3	5.97111e-05
2.48	541.08	C20H22O16	5986.21	6271.56	7034.32	0	0	0	6430.69	0	6430.69	0.00235842
2.48	270.098		5264.62	5461.53	4751.78	0	0	0	5159.31	0	5159.31	0.00167699
2.48	339.039	C14H7N6O3P	10057.2	9901.97	9936.46	0	0	0	9965.23	0	9965.23	2.2316e-05
2.48	194.081	C10H11NO3	7405.78	6355.62	8720.82	0	0	0	7494.07	0	7494.07	0.00823268
2.48	366.039	C26H19N8O16P	7835.74	8423.86	7865.8	0	0	0	8041.8	0	8041.8	0.000564976
2.48	536.124	C20H25NO16	12493.7	11747.9	11787.4	0	0	0	12009.7	0	12009.7	0.000406825
2.49	237.124	C12H16N2O3	7371.4	7445.7	7627.65	0	0	0	7481.58	0	7481.58	0.000103493
2.49	294.158	C11H24N3O4P	1809.39	2018.33	2346.22	0	0	0	2057.98	0	2057.98	0.00571384
2.5	321.028	C11H12O9S	1908.52	2282.59	2291.51	0	0	0	2160.87	0	2160.87	0.00339355
2.51	293.032		2085.22	2371.27	2105.69	0	0	0	2187.39	0	2187.39	0.00176924
2.5	276.147	C11H22N3O3P	60993	65503.4	67061.2	0	0	0	64519.2	0	64519.2	0.000794382
2.51	203.033	C11H6O4	2497.48	2567.58	2608.09	0	0	0	2557.72	0	2557.72	0.000159531
2.54	431.084	C16H19N2O10P	14996.8	15376.5	14685.5	0	0	0	15019.6	0	15019.6	0.000176927
2.55	355.068	C8H16N6O6P2	2414.07	2791.18	2645.25	0	0	0	2616.83	0	2616.83	0.00175546
2.53	230.139	C11H19NO4	32571	33381.9	32615.6	0	0	0	32856.1	0	32856.1	6.41481e-05
2.52	258.135	C13H15N5O	31778.7	35075.9	34568.6	0	0	0	33807.7	0	33807.7	0.000917986
2.57	282.136	C13H22N3O3P	93549.5	95978.5	95811.7	0	0	0	95113.2	0	95113.2	6.78248e-05
2.55	279.029	C15H28O14P4	1529.54	1790.93	1265.11	0	0	0	1528.53	0	1528.53	0.00971821
2.53	219.029	C11H6O5	2754.77	2944.8	2845.34	0	0	0	2848.3	0	2848.3	0.000370995
2.58	315.075	C10H18O9S	6262.53	6173.85	5434.66	0	0	0	5957.01	0	5957.01	0.00193507
2.57	220.097	C12H13NO3	5917.8	5179.33	5431.72	0	0	0	5509.62	0	5509.62	0.00154345
2.59	268.12	C12H20N3O3P	5833.76	4943.28	5191.89	0	0	0	5322.98	0	5322.98	0.00247454
2.62	276.147	C11H22N3O3P	47232.1	48360.7	46205.4	0	0	0	47266.1	0	47266.1	0.000173356
2.65	230.139	C11H19NO4	38278.8	38279.3	37401.4	0	0	0	37986.5	0	37986.5	5.93058e-05
2.64	250.039	C9H7N5O2S	3933.01	3961.06	3104.27	0	0	0	3666.12	0	3666.12	0.00582519
2.66	543.108	C17H28N4O10P2S	5306.93	5977.32	5165.91	0	0	0	5483.39	0	5483.39	0.00207715
2.66	210.112	C11H15NO3	2899.52	3390.48	3245.04	0	0	0	3178.35	0	3178.35	0.00209195
2.68	289.142	C11H21N4O3P	11347.6	12298.5	10942.6	0	0	0	11529.6	0	11529.6	0.00121259
2.67	264.124	C15H13N5	2848.82	2534.55	2373.99	0	0	0	2585.79	0	2585.79	0.00289559
2.64	531.097	C16H19N8O11P	4431.07	4692.22	4848.1	0	0	0	4657.13	0	4657.13	0.000681704
2.66	258.135	C13H15N5O	37158.7	40566.9	40545.4	0	0	0	39423.7	0	39423.7	0.000824164
2.67	289.142	C11H21N4O3P	3328.41	3888.85	3916.48	0	0	0	3711.24	0	3711.24	0.00265426
2.75	282.136	C10H21N5OS	60992.3	60840.7	61407.6	0	0	0	61080.2	0	61080.2	7.69353e-06
2.76	344.174		2635.25	2293.89	3138.17	0	0	0	2689.11	0	2689.11	0.00821232
2.75	183.029	C8H6O5	1396.59	1749.1	1528.3	0	0	0	1558	0	1558	0.00432855
2.77	308.047	C17H10NO3P	2336.49	2281.6	2426.86	0	0	0	2348.32	0	2348.32	0.000325015
2.73	262.04	C15H20N6O11P2	1335.25	1442.47	1716.33	0	0	0	1498.02	0	1498.02	0.00568766
2.75	298.132	C13H20N3O3P	8860.35	8350.49	9306.2	0	0	0	8839.01	0	8839.01	0.000974273
2.77	497.056	C15H13N8O10P	2573.17	2500.35	3001.86	0	0	0	2691.79	0	2691.79	0.00336111
2.77	497.056	C20H16O15	1495.22	2017.66	2114.26	0	0	0	1875.71	0	1875.71	0.0103456
2.8	174.123		3326.96	2922.3	2972.53	0	0	0	3073.93	0	3073.93	0.00171183
2.79	253.12	C10H21O5P	2473.55	2210.99	1998.21	0	0	0	2227.59	0	2227.59	0.00378674
2.82	483.077	C17H22N6O6P2S	12461.3	12004.3	13180.5	0	0	0	12548.7	0	12548.7	0.000743535
2.83	339.039	C14H7N6O3P	5859.38	5875.23	5921.7	0	0	0	5885.44	0	5885.44	1.00962e-05
2.82	208.083	C8H17NOS2	3118.58	3179.17	2941.31	0	0	0	3079.69	0	3079.69	0.000536547
2.85	316.142	C11H25NO7S	1526.69	1488.93	1438.75	0	0	0	1484.79	0	1484.79	0.000294113
2.83	518.113	C17H15N11O9	5454.76	4908.07	5583.35	0	0	0	5315.4	0	5315.4	0.00151343
2.84	180.065	C9H9NO3	3290.27	3024.82	3216.86	0	0	0	3177.32	0	3177.32	0.00061979
2.84	531.097	C16H19N8O11P	7771.25	8345.11	9029.56	0	0	0	8381.97	0	8381.97	0.00187755
2.84	315.075	C10H18O9S	19985	19890.5	21934.7	0	0	0	20603.4	0	20603.4	0.00104389
2.87	357.049	C14H9N6O4P	4002.18	4113.29	3926.71	0	0	0	4014.06	0	4014.06	0.000182172
2.84	153.018	C7H4O4	6283.49	7337.95	6658.16	0	0	0	6759.87	0	6759.87	0.00207778
2.88	347.099	C7H20N6O6P2	3060.7	3109.02	3443.78	0	0	0	3204.5	0	3204.5	0.00140991
2.9	289.143		2037.04	1966.91	2059.23	0	0	0	2021.06	0	2021.06	0.000189457
2.91	297.064	C12H13N2O5P	2002.41	2790.04	2834.82	0	0	0	2542.42	0	2542.42	0.0111164
2.89	536.124	C20H25NO16	3298.62	3067.71	2605.22	0	0	0	2990.52	0	2990.52	0.0046145
2.88	344.139	C13H21N5O4S	3113.21	3182.21	3062.54	0	0	0	3119.32	0	3119.32	0.000123584
2.91	456.209	C12H29N11O6S	1775.02	1853.29	1947.8	0	0	0	1858.7	0	1858.7	0.000721459
2.88	328.143	C12H25NO7S	3482.76	3811.04	3881.59	0	0	0	3725.13	0	3725.13	0.00108646
2.87	221.091	C11H12N2O3	1887.27	2197.19	1890.53	0	0	0	1991.67	0	1991.67	0.00265187
2.88	543.108	C18H14N12O9	7999.9	8581.39	7822	0	0	0	8134.43	0	8134.43	0.000793689
2.9	257.078	C11H8N6O2	4720.61	4178.42	4182.99	0	0	0	4360.67	0	4360.67	0.00169905
2.89	235.024	C12H10OS2	3458.16	3742.7	3641.17	0	0	0	3614.01	0	3614.01	0.00053026
2.92	344.175	C14H25N5O3S	7170.79	7790.12	7156.29	0	0	0	7372.4	0	7372.4	0.00080193
2.96	294.158	C11H24N3O4P	9668.76	10119	10434.6	0	0	0	10074.1	0	10074.1	0.00048624
2.95	300.147	C13H22N3O3P	24700.7	23709.8	24353.7	0	0	0	24254.7	0	24254.7	0.000143232
2.95	174.054	C10H7NO2	1671.99	1775.47	2520.09	0	0	0	1989.19	0	1989.19	0.0175603
2.97	355.068	C16H10N4O6	5091.05	5217.93	5184.57	0	0	0	5164.52	0	5164.52	5.40641e-05
3	262.039	C10H7N5O2S	5036.18	5016.78	4819.09	0	0	0	4957.35	0	4957.35	0.000195689
3.04	513.087	C21H20O15	9108.24	10254	10864.3	0	0	0	10075.5	0	10075.5	0.00259967
3.05	258.135	C13H15N5O	2887.72	3362.3	3513.72	0	0	0	3254.58	0	3254.58	0.00334008
3.05	194.117	C11H15NO2	6120.56	7576.97	7393.65	0	0	0	7030.39	0	7030.39	0.00421686
3.09	238.108	C12H15NO4	70236.4	73279.6	77159.3	0	0	0	73558.4	0	73558.4	0.000740897
3.09	203.07	C12H12O4	2585.23	2523.69	2982.92	0	0	0	2697.28	0	2697.28	0.00283497
3.09	276.023	C16H26O13P4	1618.3	1887.66	1901.58	0	0	0	1802.51	0	1802.51	0.0026058
3.07	469.137	C30H40N20O12S2	16302.8	15141.8	16384.5	0	0	0	15943	0	15943	0.00063301
3.11	462.198	C23H32N3O3PS	2077.33	1943	1855.22	0	0	0	1958.51	0	1958.51	0.0010857
3.14	357.051	C12H12N4O7S	10465.5	10222.4	11081.5	0	0	0	10589.8	0	10589.8	0.000582381
3.13	513.087	C19H8N14O5	7516.1	8249.74	7773.22	0	0	0	7846.35	0	7846.35	0.000749411
3.14	536.124	C20H25NO16	3327.22	3179.66	2961.78	0	0	0	3156.22	0	3156.22	0.00112903
3.16	361.037	C19H27N6O18P3	1777	2057.25	2119.4	0	0	0	1984.55	0	1984.55	0.00280428
3.17	282.136	C11H23NO5S	35033.6	32954	33886.6	0	0	0	33958	0	33958	0.000313482
3.17	292.121	C12H21NO5S	3173.12	2686.04	3141.39	0	0	0	3000.18	0	3000.18	0.00273901
3.14	294.158	C11H24N3O4P	8789.86	8098.76	7940.89	0	0	0	8276.51	0	8276.51	0.000990646
3.14	174.123	C7H15N3O2	1879.47	1968.56	1855.78	0	0	0	1901.27	0	1901.27	0.000325905
3.18	282.136	C15H15N5O	1833.06	1698.21	1786.78	0	0	0	1772.68	0	1772.68	0.000497701
3.16	197.044	C9H8O5	1641.56	2064.58	2292.43	0	0	0	1999.53	0	1999.53	0.00897226
3.14	296.108	C9H17N3O8	2338.64	2335.32	2283.51	0	0	0	2319.15	0	2319.15	5.92209e-05
3.16	541.079	C19H27O12P3	1857.14	1978.19	2025.41	0	0	0	1953.58	0	1953.58	0.000657276
3.16	276.147	C11H22N3O3P	7600.31	8062.43	7664.18	0	0	0	7775.64	0	7775.64	0.00034554
3.17	328.143	C13H21N5O3S	3311.19	3187.57	3402.72	0	0	0	3300.49	0	3300.49	0.000356554
3.18	271.045		1727.76	2158.29	2115.26	0	0	0	2000.44	0	2000.44	0.00465084
3.19	494.151	C14H24N9O9P	1462.04	1385.55	1322.89	0	0	0	1390.16	0	1390.16	0.000836644
3.19	230.139	C11H19NO4	3251.32	3307.23	2993.76	0	0	0	3184.1	0	3184.1	0.000917846
3.21	258.135		2632.59	2937.44	2691.7	0	0	0	2753.91	0	2753.91	0.00114675
3.19	273.059		1217.82	1344.47	1348.65	0	0	0	1303.65	0	1303.65	0.00108269
3.2	456.209	C12H29N11O6S	3935.24	3434.07	3907.23	0	0	0	3758.85	0	3758.85	0.00186577
3.22	153.018	C7H6O5	12445.2	14098.9	12787.3	0	0	0	13110.5	0	13110.5	0.00147441
3.21	549.018	C21H7N10O6P	11506.3	11304.7	11080.1	0	0	0	11297	0	11297	0.00011871
3.22	395.206	C9H15N3S	2008.81	2075.23	2143.98	0	0	0	2076.01	0	2076.01	0.000353158
3.24	379.001	C10H2N8O9	3364.49	3315.42	2877.06	0	0	0	3185.65	0	3185.65	0.00235743
3.23	162.055		1587.02	1623.4	1548.68	0	0	0	1586.36	0	1586.36	0.000184863
3.23	355.068	C9H10N10O4S	5071.89	4924.78	4715.65	0	0	0	4904.11	0	4904.11	0.000443874
3.24	275.112	C12H18O7	40397.6	43991.8	40859.5	0	0	0	41749.6	0	41749.6	0.000730443
3.24	319.104	C14H14N4O5	2266.37	1929.18	2287.13	0	0	0	2160.89	0	2160.89	0.00286983
3.21	360.028	C27H19N4O18P	69449	70195.3	70629.3	0	0	0	70091.2	0	70091.2	2.41791e-05
3.24	360.028	C23H25N6O13P3S	4612.83	5244.82	4811.94	0	0	0	4889.86	0	4889.86	0.0014523
3.23	231.052	C14H8N18S	3514.86	3534.38	3995.7	0	0	0	3681.64	0	3681.64	0.00181655
3.21	275.016	C21H12N2O16	4679.76	5495.43	5081.22	0	0	0	5085.47	0	5085.47	0.00213713
3.22	379.001	C10H2N8O9	4901.01	4600.75	4616.73	0	0	0	4706.16	0	4706.16	0.000429223
3.21	300.148	C13H22N3O3P	30181.3	29077	29823.1	0	0	0	29693.8	0	29693.8	0.000119962
3.24	469.138	C32H40N24O3S4	3434.27	3601.18	3002.01	0	0	0	3345.82	0	3345.82	0.00283505
3.27	325.028	C9H19O6PS	2006.81	2532.13	2077.18	0	0	0	2205.37	0	2205.37	0.00552678
3.26	301.094	C15H8N8	1328.11	1308.2	1494.25	0	0	0	1376.85	0	1376.85	0.00182996
3.26	315.073	C15H6N8O	1730.45	1780.58	2155.27	0	0	0	1888.77	0	1888.77	0.00499826
3.25	316.143	C13H22N3O4P	2243.22	2082.41	2962.51	0	0	0	2429.38	0	2429.38	0.0121789
3.28	322.133	C14H19N5O2S	6160.25	6627.72	6655.38	0	0	0	6481.11	0	6481.11	0.000613722
3.29	250.109		2079.91	2200.27	2291.92	0	0	0	2190.7	0	2190.7	0.000784275
3.29	268.115	C17H17NS	1775.15	4515.52	1951.03	0	0	0	2747.23	0	2747.23	0.0900939
3.28	289.097	C10H24O3S3	1755.1	1805.41	2478.23	0	0	0	2012.91	0	2012.91	0.0131476
3.3	326.128	C12H23NO7S	6034.63	5821.79	5781.38	0	0	0	5879.27	0	5879.27	0.000178464
3.27	246.098	C10H15NO6	1751.3	1602.88	1748.23	0	0	0	1700.8	0	1700.8	0.000827938
3.28	275.016	C17H8N8O14	5826.77	4866.68	5339.68	0	0	0	5344.37	0	5344.37	0.00267875
3.35	252.124		3014.9	2574.21	2988.88	0	0	0	2859.33	0	2859.33	0.00248342
3.34	296.116	C13H18N3O3P	18631.4	17577.2	18999.3	0	0	0	18402.6	0	18402.6	0.000535852
3.36	239.101	C5H15N6O3P	7530.72	7816.91	8297.29	0	0	0	7881.64	0	7881.64	0.000804194
3.37	536.124	C14H26N5O15P	2393.42	2346.96	2178.67	0	0	0	2306.35	0	2306.35	0.000799013
3.36	300.147	C13H22N3O3P	33813.6	36490.4	34860.2	0	0	0	35054.7	0	35054.7	0.000493256
3.37	314.095	C8H11N9O5	22064	22212.4	24580.5	0	0	0	22952.3	0	22952.3	0.00125918
3.34	210.075	C4H12N5O3P	1535.15	1165.55	1660.6	0	0	0	1453.76	0	1453.76	0.0102861
3.36	195.028	C9H6O5	1528.73	1762.27	1945.83	0	0	0	1745.61	0	1745.61	0.00474655
3.46	357.05	C12H12N4O7S	4851.25	5470.12	5080.7	0	0	0	5134.03	0	5134.03	0.00123552
3.44	232.155	C11H23NO5	5450.6	5762.27	5971.2	0	0	0	5728.02	0	5728.02	0.000696576
3.47	294.158	C11H24N3O4P	4109.14	3708.88	4669.13	0	0	0	4162.38	0	4162.38	0.00444623
3.45	361.037	C27H31O15P3S	1276.7	1540.76	1485.04	0	0	0	1434.17	0	1434.17	0.00312478
3.47	314.095	C8H11N9O5	24249.7	24185.7	24101.5	0	0	0	24179	0	24179	3.14936e-06
3.48	314.095	C8H11N9O5	6056.13	5777.84	6461.43	0	0	0	6098.47	0	6098.47	0.00105741
3.44	462.198	C21H27N5O7	5084.77	4810.46	4420.49	0	0	0	4771.91	0	4771.91	0.0016272
3.47	513.087	C21H20O15	15138.1	15513.9	15944.9	0	0	0	15532.3	0	15532.3	0.000225131
3.47	276.024	C25H14N2O11S	1315.15	1488.42	1855.01	0	0	0	1552.86	0	1552.86	0.0103397
3.5	137.046	C5H4N4O	2087.43	1758.37	2326.94	0	0	0	2057.58	0	2057.58	0.00635458
3.53	249.004	C5H10N6OS3	1714.56	2423.02	2374.03	0	0	0	2170.54	0	2170.54	0.0108949
3.54	465.068	C13H18N6O9P2	1938.53	1903.06	2559.35	0	0	0	2133.65	0	2133.65	0.00982824
3.55	275.112		4000.6	4317.53	3910.02	0	0	0	4076.05	0	4076.05	0.000917351
3.51	501.087	C20H20O15	5231.71	5854.06	5438.62	0	0	0	5508.13	0	5508.13	0.00110184
3.55	197.008	C8H4O6	1833.89	2115.44	2384.35	0	0	0	2111.23	0	2111.23	0.00561836
3.59	315.075	C10H18O9S	55693.9	55722.4	57058.6	0	0	0	56158.3	0	56158.3	6.42657e-05
3.58	355.068	C13H13N6O3P	17587.4	16783.8	16940.5	0	0	0	17103.9	0	17103.9	0.000206714
3.59	687.138	C24H26N6O18	4446.47	4648.56	4720.41	0	0	0	4605.15	0	4605.15	0.000316931
3.59	395.206	C15H31N4O6P	1634.18	1835.77	1932.78	0	0	0	1800.91	0	1800.91	0.00237599
3.61	282.136	C15H15N5O	3199.12	3153.92	2869.24	0	0	0	3074.09	0	3074.09	0.00112632
3.59	153.018	C7H4O4	1589.49	1713.52	1806.81	0	0	0	1703.27	0	1703.27	0.00136284
3.59	237.04	C12H12OS2	1752.93	1639.7	1542.54	0	0	0	1645.06	0	1645.06	0.00136294
3.59	352.06	C25H27N4O18P	14292.6	14774.6	15178.2	0	0	0	14748.5	0	14748.5	0.000301133
3.59	153.018	C7H4O4	18649.7	19749.2	19470.9	0	0	0	19289.9	0	19289.9	0.000292615
3.63	252.124	C14H13N5	18179	18271.7	17935.8	0	0	0	18128.9	0	18128.9	3.05187e-05
3.66	287.123	C7H18N4O8	3111.39	2987.87	3456.38	0	0	0	3185.21	0	3185.21	0.0019316
3.66	513.087	C18H22N6O6P2S	14335.1	15524	15858.9	0	0	0	15239.3	0	15239.3	0.00091914
3.68	494.15	C13H28N5O13P	1749.17	1848.84	2060.43	0	0	0	1886.15	0	1886.15	0.0023588
3.67	330.086		1338.78	1984.88	1899.18	0	0	0	1740.94	0	1740.94	0.0132735
3.68	240.124		2804.5	3060.52	3183.35	0	0	0	3016.12	0	3016.12	0.00136616
3.66	300.148	C13H22N3O3P	5683.44	6183.73	5901.32	0	0	0	5922.83	0	5922.83	0.000597334
3.65	462.198	C14H27N11O5S	1641.95	1761.48	1845.11	0	0	0	1749.52	0	1749.52	0.00113351
3.73	296.116	C11H21NO6S	2053.38	2001.45	1778.87	0	0	0	1944.57	0	1944.57	0.00186934
3.74	352.061	C17H33N6O18P3	1559.98	1395.45	1774.92	0	0	0	1576.78	0	1576.78	0.00481986
3.72	224.128	C12H17NO3	8185.98	7600.52	8813.15	0	0	0	8199.88	0	8199.88	0.00181823
3.74	272.079		1780.97	2188.02	1965.42	0	0	0	1978.14	0	1978.14	0.0035202
3.74	355.068	C16H10N4O6	4637.15	5588.99	4952.57	0	0	0	5059.57	0	5059.57	0.00304713
3.78	237.04	C12H12OS2	2791.81	2666.54	3112.97	0	0	0	2857.11	0	2857.11	0.00215821
3.75	355.068	C8H16N6O6P2	2441.34	2388.82	1855.51	0	0	0	2228.56	0	2228.56	0.00697786
3.85	294.157	C11H24N3O4P	3606.02	3437.23	3797.78	0	0	0	3613.67	0	3613.67	0.000829654
3.8	300.148	C13H22N3O3P	4917.68	5125.46	4658.54	0	0	0	4900.56	0	4900.56	0.000758684
3.81	275.112	C12H18O7	5721.65	5182.15	5827.12	0	0	0	5576.97	0	5576.97	0.00128035
3.82	521.113	C14H25N4O15P	1584.6	1808.51	1844.09	0	0	0	1745.74	0	1745.74	0.00215748
3.84	197.007	C8H4O6	2570.3	3485.46	3719.68	0	0	0	3258.48	0	3258.48	0.0113841
3.89	317.09	C12H19N2O7P	9688.91	9310.92	9667.77	0	0	0	9555.87	0	9555.87	0.00016463
3.89	513.087	C18H12N10O9	5628.01	5537.38	6377.51	0	0	0	5847.63	0	5847.63	0.00206628
3.9	153.017		6593.93	6176.81	5615.96	0	0	0	6128.9	0	6128.9	0.00213023
3.92	259.082		1681.02	1546.4	1935.47	0	0	0	1720.96	0	1720.96	0.00436529
3.93	271.093	C12H18N2OS2	6031.07	6267.01	6365.07	0	0	0	6221.05	0	6221.05	0.00025376
3.94	166.085		1541.96	1755.75	1789.61	0	0	0	1695.77	0	1695.77	0.00208352
3.96	209.067		1387.39	1572.91	1564.42	0	0	0	1508.24	0	1508.24	0.00160386
3.96	365.196	C13H28N6O4S	2214.81	1980.67	2041.27	0	0	0	2078.92	0	2078.92	0.00113715
3.97	483.078	C21H14N4O10	5880.96	5258.93	5634.89	0	0	0	5591.6	0	5591.6	0.00104462
3.97	229.119		3054.33	3373.82	3588.87	0	0	0	3339.01	0	3339.01	0.00215586
3.95	357.05	C11H18O9P2	5348.51	5335.67	5451.13	0	0	0	5378.44	0	5378.44	4.6136e-05
4	554.037	C30H33N10O30P3	1518.05	1418.65	1428.96	0	0	0	1455.22	0	1455.22	0.000469881
4	376.023	C22H14N12O17S	8055.27	8597.93	7874.46	0	0	0	8175.89	0	8175.89	0.000706179
4.02	339.039	C11H18O9P2	95650.4	96109.5	97500.4	0	0	0	96420.1	0	96420.1	3.32717e-05
4.04	293.032	C12H9N2O5P	14238.1	13688.4	13742.1	0	0	0	13889.5	0	13889.5	0.000158641
4.04	247.025	C13H4N4O3	10705.1	10831	10121.4	0	0	0	10552.5	0	10552.5	0.000428799
4.02	219.029	C11H6O5	8123.08	7335.13	6853.13	0	0	0	7437.11	0	7437.11	0.0024677
4.03	282.136	C15H15N5O	1996.14	2086.92	2493.1	0	0	0	2192.05	0	2192.05	0.00482317
4.06	249.04	C9H11N2O3P	1884.49	2352.03	2247.28	0	0	0	2161.27	0	2161.27	0.00426827
4.06	321.028	C11H14O7P2	2683.22	2818.53	2885.39	0	0	0	2795.71	0	2795.71	0.000452121
4.05	311.044	C10H14O9S	1979.4	2043.65	1973.74	0	0	0	1998.93	0	1998.93	0.000125792
4.06	247.13	C11H14N6O	2120.67	2208.73	2427.04	0	0	0	2252.15	0	2252.15	0.00163099
4.07	193.012	C9H4O5	1635.23	1422.03	1624.25	0	0	0	1560.51	0	1560.51	0.00196688
4.07	321.028	C11H12O9S	8495.83	7955.93	8265.67	0	0	0	8239.15	0	8239.15	0.000360236
4.08	224.128	C12H17NO3	1295.91	1543.97	2127.16	0	0	0	1655.68	0	1655.68	0.0214343
4.11	358.154	C13H29NO6P2	1647.34	1610.82	1788.72	0	0	0	1682.29	0	1682.29	0.00103817
4.17	166.085		1762.76	1702.71	1821.24	0	0	0	1762.24	0	1762.24	0.000376837
4.2	376.023	C30H10N10O15	5024.01	6295.82	6101	0	0	0	5806.94	0	5806.94	0.00460635
4.27	339.039	C11H18O9P2	80520.3	2283.97	2148.01	0	0	0	28317.4	0	28317.4	0.391333
4.28	188.994	C14H5N2O9P	2707.52	2981.74	3046.58	0	0	0	2911.95	0	2911.95	0.00127101
4.27	219.029	C11H6O5	5912.11	7071.63	6525.79	0	0	0	6503.18	0	6503.18	0.00264181
4.28	247.025	C13H10OS2	9085.59	9359.13	9816.27	0	0	0	9420.33	0	9420.33	0.000511512
4.26	293.032	C12H9N2O5P	10613.1	11558.5	11704.2	0	0	0	11291.9	0	11291.9	0.000916101
4.29	233.009	C11H4O6	2082.6	2089.66	2145.73	0	0	0	2106	0	2106	8.99043e-05
4.26	293.032	C12H9N2O5P	3400.17	4006.82	3482.86	0	0	0	3629.95	0	3629.95	0.00272682
4.26	423.2	C16H31N4O7P	2357.31	2418.21	2247.94	0	0	0	2341.15	0	2341.15	0.000452436
4.26	554.036	C38H27N8O30P	1031.71	1206.38	1413.3	0	0	0	1217.13	0	1217.13	0.00811118
4.3	357.05	C11H18O9P2	6607.16	6686.94	6658.63	0	0	0	6650.91	0	6650.91	1.23275e-05
4.35	365.196	C20H28O6	2618.51	2719.33	3165.45	0	0	0	2834.43	0	2834.43	0.00349669
4.34	300.147	C13H22N3O3P	5689.84	5107.63	5945.17	0	0	0	5580.88	0	5580.88	0.0019663
4.31	521.113	C20H24O16	1623.19	2394.58	2083.85	0	0	0	2033.87	0	2033.87	0.0119216
4.32	153.017		4422.15	4255.64	4269.9	0	0	0	4315.9	0	4315.9	0.000152405
4.35	271.094	C12H10N6O2	1625.97	1887.28	1705.29	0	0	0	1739.52	0	1739.52	0.00197142
4.4	235.024	C11H6O6	1228.99	1443.5	1747.32	0	0	0	1473.27	0	1473.27	0.010257
4.5	328.143	C13H21N5O3S	2236.85	2755.75	2240.24	0	0	0	2410.95	0	2410.95	0.00507458
4.5	400.163	C17H26N3O6P	2177.14	2649.24	2254.33	0	0	0	2360.23	0	2360.23	0.00381541
4.51	355.068	C8H16N6O6P2	4343.47	4654.31	4107.61	0	0	0	4368.46	0	4368.46	0.00131076
4.54	315.075	C10H18O9S	26345.8	24363	26278.6	0	0	0	25662.5	0	25662.5	0.000640996
4.55	235.024	C11H6O6	2354.96	3539.75	2407.88	0	0	0	2767.53	0	2767.53	0.0189425
4.59	339.039	C14H7N6O3P	23113.1	20564.1	22425.2	0	0	0	22034.1	0	22034.1	0.00119187
4.61	224.092	C11H13NO4	2644.14	2203.59	2636.42	0	0	0	2494.72	0	2494.72	0.00338815
4.67	513.087	C16H17N8O10P	3404.06	3453.73	3968.61	0	0	0	3608.8	0	3608.8	0.0024916
4.63	188.994	C8H6N6O8P2	1589.19	1618.94	1840.65	0	0	0	1682.93	0	1682.93	0.00221449
4.63	467.083	C20H18O13	7893.37	7345.95	8234.58	0	0	0	7824.63	0	7824.63	0.0010923
4.65	183.028		5242.24	6291.56	5037.76	0	0	0	5523.86	0	5523.86	0.00490675
4.62	467.083	C21H14N4O9	5526.56	5653.01	5942.33	0	0	0	5707.3	0	5707.3	0.000464545
4.7	238.108	C13H11N5	5678.65	6289.52	6382.86	0	0	0	6117.01	0	6117.01	0.00130076
4.77	315.075	C10H18O9S	73234.3	75442.2	78071.4	0	0	0	75582.6	0	75582.6	0.000341995
4.77	687.138	C21H28N12O9P2S	3100.61	3365.37	3675.15	0	0	0	3380.38	0	3380.38	0.00240353
4.77	355.068	C9H10N10O4S	13181.1	14437.3	13907.5	0	0	0	13842	0	13842	0.000691155
4.77	153.018	C7H4O4	25190.3	26055.1	27311.2	0	0	0	26185.5	0	26185.5	0.000552383
4.76	400.163	C17H26N3O6P	3167.13	3700.71	3489.57	0	0	0	3452.47	0	3452.47	0.00201327
4.78	312.148	C13H29NOS3	1473.53	1296.16	1259.88	0	0	0	1343.19	0	1343.19	0.00240608
4.78	153.018	C7H4O4	2479.26	2347.71	2342.03	0	0	0	2389.66	0	2389.66	0.000351707
4.81	345.086	C14H13N6O3P	8616.73	8424.04	10026.7	0	0	0	9022.48	0	9022.48	0.00312019
4.86	513.087	C21H20O15	19921	18945.9	22038.8	0	0	0	20301.9	0	20301.9	0.0020159
4.86	238.108	C12H15NO4	2998.79	3049.65	3340.02	0	0	0	3129.49	0	3129.49	0.0011515
4.84	276.024	C20H11N10O6PS	2322.35	2615.2	2390.58	0	0	0	2442.71	0	2442.71	0.001309
4.88	275.082	C10H10N8S	1975.94	1830.25	1808.62	0	0	0	1871.61	0	1871.61	0.000787077
4.94	291.098	C9H20N2O5S	2070.14	2578.04	2061.88	0	0	0	2236.69	0	2236.69	0.00577363
4.93	194.117		2047.54	1868.37	1607.04	0	0	0	1840.98	0	1840.98	0.00479173
4.93	178.073	C7H7N5O	2607.4	2937.1	3124.73	0	0	0	2889.75	0	2889.75	0.0027267
4.94	315.075	C10H20O7P2	10008.9	8086.75	9004.93	0	0	0	9033.52	0	9033.52	0.00375407
4.94	153.018		4569.67	5263.33	5096.15	0	0	0	4976.39	0	4976.39	0.00175931
4.94	224.078	C8H9N5O3	13454.5	14136.7	12239.5	0	0	0	13276.9	0	13276.9	0.00174165
4.94	224.078	C8H9N5O3	3765.16	3209.45	4192.36	0	0	0	3722.32	0	3722.32	0.00579292
4.98	328.143	C13H21N5O3S	23768.4	22748.4	23637.6	0	0	0	23384.8	0	23384.8	0.000187707
5.01	252.124	C14H13N5	3924.29	3831.61	3751.83	0	0	0	3835.91	0	3835.91	0.000168715
5.04	216.032	C8H9NO4S	21572.4	19692.5	20757.5	0	0	0	20674.1	0	20674.1	0.000692379
5.06	229.119		2101.54	1381.13	1861.79	0	0	0	1781.49	0	1781.49	0.0138428
5.04	216.032	C8H9NO4S	8527.6	8261.67	7955.19	0	0	0	8248.16	0	8248.16	0.000401772
5.04	267.016	C5H10N6OS3	1963.41	1837.7	2359.89	0	0	0	2053.67	0	2053.67	0.00581953
5.09	315.075	C10H18O9S	5321.89	4831.07	5318.3	0	0	0	5157.09	0	5157.09	0.00099767
5.12	328.141	C13H21N5O3S	22808.9	22847	994.21	0	0	0	15550	0	15550	0.166119
5.13	310.131	C14H20N3O3P	3818.42	3682.71	4399.75	0	0	0	3966.96	0	3966.96	0.00305902
5.15	310.132	C13H27NOS3	101907	101791	101484	0	0	0	101727	0	101727	1.5343e-06
5.14	227.019	C9H6O7	4784.15	5023.82	5560.9	0	0	0	5122.96	0	5122.96	0.00200333
5.14	165.017		1686.62	1830.01	1960.01	0	0	0	1825.55	0	1825.55	0.00186515
5.16	178.085	C10H15NO4	7824.47	7332.42	8094.88	0	0	0	7750.59	0	7750.59	0.000828145
5.16	276.023	C18H6N12O10	2090.02	2189.14	1874.24	0	0	0	2051.13	0	2051.13	0.00204778
5.19	292.121	C12H21NO5S	11686.1	11779.5	11111.9	0	0	0	11525.8	0	11525.8	0.000327833
5.17	513.087	C18H12N10O9	18787.6	20022.8	20361.2	0	0	0	19723.9	0	19723.9	0.00058735
5.21	277.037	C12H11N2O5P	3332.39	3080.92	2833.39	0	0	0	3082.23	0	3082.23	0.00217715
5.22	249.04	C13H4N4O2	3829.25	3773.79	3152.13	0	0	0	3585.06	0	3585.06	0.00364555
5.21	414.215	C19H32N3O5P	5495.1	4523.61	5246.87	0	0	0	5088.53	0	5088.53	0.00326353
5.23	307.133	C20H18O3	2689.54	2349.1	2058.67	0	0	0	2365.77	0	2365.77	0.0058859
5.26	649.218	C12H20O10	7013.8	6023.73	6468.64	0	0	0	6502.06	0	6502.06	0.00193317
5.25	276.129	C9H25NO4S2	2679.18	2735.86	2730.34	0	0	0	2715.13	0	2715.13	4.41678e-05
5.27	315.075	C10H18O9S	6662.95	6380.49	7184.09	0	0	0	6742.51	0	6742.51	0.00121631
5.32	199.107		3218.75	3486.36	4496.61	0	0	0	3733.9	0	3733.9	0.0106852
5.36	207.029	C10H6O5	1819.68	2342.27	1888.58	0	0	0	2016.84	0	2016.84	0.00654146
5.32	264.089	C14H9N5O	4831.94	3983.5	3937.52	0	0	0	4250.99	0	4250.99	0.00464634
5.32	285.064	C9H16O8S	2568.41	2383.17	2512.6	0	0	0	2488.06	0	2488.06	0.000485892
5.34	371.065	C15H11N6O4P	8935.61	9523.52	9144.46	0	0	0	9201.19	0	9201.19	0.000349535
5.35	297.064	C12H13N2O5P	2370.02	2626.17	2238.47	0	0	0	2411.56	0	2411.56	0.00222054
5.36	339.039	C14H7N6O3P	4029.74	3784.22	3982.13	0	0	0	3932.03	0	3932.03	0.000365292
5.38	345.086	C14H13N6O3P	8302.89	8863.05	10013.4	0	0	0	9059.78	0	9059.78	0.0030742
5.39	238.108		5812.56	5735.64	3847.79	0	0	0	5132	0	5132	0.0153141
5.39	153.018	C7H4O4	7809.93	9354.58	9206	0	0	0	8790.17	0	8790.17	0.00311809
5.42	357.049	C13H13N2O8P	1664.86	1429.93	1412.31	0	0	0	1502.37	0	1502.37	0.00292318
5.42	414.215	C19H32N3O5P	2303.81	2306.72	2331.35	0	0	0	2313.96	0	2313.96	1.42484e-05
5.46	244.098	C7H13N7OS	89648	88551.2	88022.1	0	0	0	88740.4	0	88740.4	2.91094e-05
5.46	199.075		3144.36	3098.46	3327.89	0	0	0	3190.23	0	3190.23	0.00048235
5.43	262.109	C15H11N5	3041.09	2803.51	2827.05	0	0	0	2890.55	0	2890.55	0.000682903
5.47	250.109	C14H11N5	4069.7	3275.17	3132.8	0	0	0	3492.56	0	3492.56	0.00689342
5.47	215.071	C6H10N6OS	6003.17	5552.18	5262.22	0	0	0	5605.85	0	5605.85	0.00147549
5.44	211.108	C10H14N2O3	2719.64	3209.81	3413.43	0	0	0	3114.29	0	3114.29	0.00434249
5.47	146.059		1039.97	1296.2	1043.45	0	0	0	1126.54	0	1126.54	0.00562356
5.46	202.085		2769.54	3032.25	2843.42	0	0	0	2881.73	0	2881.73	0.000735947
5.45	467.083	C21H14N4O9	2422.45	2567.97	2605.26	0	0	0	2531.9	0	2531.9	0.000484837
5.48	311.078	C8H10N10O2S	2684.92	2591.31	3313.91	0	0	0	2863.38	0	2863.38	0.00621965
5.5	258.114	C15H17NO4	12180.9	11189.5	11908.2	0	0	0	11759.5	0	11759.5	0.000631728
5.52	310.131	C12H23NO6S	5237.99	5017.48	4887.07	0	0	0	5047.51	0	5047.51	0.000411398
5.53	200.07	C12H9NO2	2970.72	2865.16	3136.91	0	0	0	2990.93	0	2990.93	0.000698635
5.53	218.081	C12H11NO3	6489.78	6795.89	5871.33	0	0	0	6385.67	0	6385.67	0.00180846
5.57	381.05	C16H9N6O4P	1452.83	1799.71	1752.18	0	0	0	1668.24	0	1668.24	0.00420929
5.59	362.201	C18H27N5OS	18477.9	17863.5	17671.6	0	0	0	18004.3	0	18004.3	0.000182392
5.58	256.082	C12H17NOS2	1544.78	1486.7	1616.39	0	0	0	1549.29	0	1549.29	0.000585511
[truncated: 2,022 more rows]

## Sheet: C3
RT [min]	m/z	Most probable sum formula	C3_1	C3_2	C3_3	Blank_1	Blank_2	Blank_3	Mean_C3	Mean_Blank	Mean_C3-Mean_Blank	pval
1.08	308.222	C18H29NO3	6622.87	4448.24	4223.38	0	0	0	5098.16	0	5098.16	0.0217894
1.11	223.991		2285.66	1862.01	2018.23	0	0	0	2055.3	0	2055.3	0.00360247
1.11	499.87		1153.7	1010.64	1515.7	0	0	0	1226.68	0	1226.68	0.0146822
1.11	229.894		3118.46	2879.86	2853.79	0	0	0	2950.7	0	2950.7	0.000813556
1.11	218.911		2436.72	2713.97	2326.74	0	0	0	2492.48	0	2492.48	0.00212968
1.11	398.864		1274.66	951.978	1094.72	0	0	0	1107.12	0	1107.12	0.00703547
1.12	450.87	C38H117N5O2S7	1427.08	1830.9	1689.75	0	0	0	1649.24	0	1649.24	0.00510751
1.12	470.273	C20H35N7O6	5853.4	5042.96	5365.54	0	0	0	5420.63	0	5420.63	0.00188325
1.12	622.837	C59H113N5O8S7	1715.07	1952.43	1825.98	0	0	0	1831.16	0	1831.16	0.0013992
1.12	313.926	C11H7NS5	2074.97	1903.48	2192.77	0	0	0	2057.07	0	2057.07	0.00166283
1.12	557.858	C40H111N19S8	1719.15	1370.69	1419.33	0	0	0	1503.06	0	1503.06	0.00521357
1.12	508.858	C39H114N7O9PS5	1505.53	1759.54	1710.68	0	0	0	1658.58	0	1658.58	0.00219388
1.12	572.836		2381.76	2048.26	2074.74	0	0	0	2168.25	0	2168.25	0.00242771
1.12	630.827	C33H102N27O10PS6	1811.71	1704.66	2327.53	0	0	0	1947.97	0	1947.97	0.00960333
1.12	507.858		1821.7	1691.55	1572.01	0	0	0	1695.09	0	1695.09	0.00180439
1.12	564.847		2330.18	2083.2	1875.96	0	0	0	2096.44	0	2096.44	0.00389893
1.12	637.815		1474.67	1505.09	1761.94	0	0	0	1580.57	0	1580.57	0.00330634
1.12	399.911	C11H13NOS7	2769.27	2523.42	2434.74	0	0	0	2575.81	0	2575.81	0.00150559
1.13	543.881		2907.04	2579.27	2714.61	0	0	0	2733.64	0	2733.64	0.00120797
1.13	580.825	C49H113N3O12S7	2001.56	1652.43	1736.03	0	0	0	1796.67	0	1796.67	0.00341404
1.13	523.836	C22H7N4O25PS9	1242.13	1323.95	932.239	0	0	0	1166.11	0	1166.11	0.0103043
1.13	560.855	C20H5N2O6PS5	2373.28	2271.81	2133.55	0	0	0	2259.55	0	2259.55	0.000944
1.13	473.833	C8H4N5O5PS6	2246.8	2201.46	1954.75	0	0	0	2134.34	0	2134.34	0.00180263
1.14	354.938	C7H15O4PS5	1240.55	1196.01	1228.75	0	0	0	1221.77	0	1221.77	0.000118849
1.14	640.799	C34H93N35S9	954.295	1271.38	1185.99	0	0	0	1137.22	0	1137.22	0.00686713
1.14	258.913	C19H4N2S8	2035.63	1483.54	2014.55	0	0	0	1844.57	0	1844.57	0.0094523
1.14	323.892		2169.09	1721.71	2511.57	0	0	0	2134.12	0	2134.12	0.0112883
1.14	511.837	C37H112N7O9PS6	2100.34	1931.83	1664.87	0	0	0	1899.01	0	1899.01	0.00442724
1.14	575.817		2387.08	2255.4	2107.28	0	0	0	2249.92	0	2249.92	0.00128778
1.14	503.846	C29H89N27O8P2	1221.24	1223.01	1081.05	0	0	0	1175.1	0	1175.1	0.00159771
1.14	315.904		1320.88	1137.75	1804.93	0	0	0	1421.19	0	1421.19	0.0190524
1.14	510.839	C34H73N35O3	2091.56	1698.72	2168.07	0	0	0	1986.12	0	1986.12	0.00531555
1.14	583.805	C45H99N17O2S8	1760.84	1647.24	1919.43	0	0	0	1775.84	0	1775.84	0.00196971
1.15	331.882	C24H6O3S10	1827.73	1947.73	2182.39	0	0	0	1985.95	0	1985.95	0.00273894
1.15	324.892	C19H5O10PS7	1500.59	1509.16	1234.59	0	0	0	1414.78	0	1414.78	0.00403369
1.15	518.826	C48H113N3OS9	2360.08	2176.66	2072.98	0	0	0	2203.24	0	2203.24	0.00144821
1.15	526.816	C37H105N13O4S8	1878.14	1526.63	1688.3	0	0	0	1697.69	0	1697.69	0.00356112
1.15	461.838	C21H7N4O14PS11	1864.61	2348.06	2550.97	0	0	0	2254.54	0	2254.54	0.00805508
1.15	505.829		1601.45	1818.57	1442.16	0	0	0	1620.73	0	1620.73	0.00449978
1.15	469.827	C31H95N13O12S3	1318.64	1231.39	1306.94	0	0	0	1285.66	0	1285.66	0.000451981
1.15	570.801		1269.32	1794.18	1685.36	0	0	0	1582.95	0	1582.95	0.0100541
1.15	586.78	C39H106N13O4PS10	1364.95	1636.88	2054.43	0	0	0	1685.42	0	1685.42	0.01386
1.15	506.828	C50H101N5O5S5	1772.61	1776.56	2115.56	0	0	0	1888.25	0	1888.25	0.00360389
1.15	391.849		2625.55	3123.05	3276.17	0	0	0	3008.26	0	3008.26	0.00423497
1.15	529.796	C39H107N7O6S9	1599.04	1881.4	1836.84	0	0	0	1772.43	0	1772.43	0.00243609
1.15	513.818		1856.65	1988.73	2150.14	0	0	0	1998.51	0	1998.51	0.0017983
1.16	521.803	C39H116N3O4PS10	1817.82	1383.6	1742.61	0	0	0	1648.01	0	1648.01	0.00654431
1.16	572.306	C73H70N14	1060.7	978.456	1007.05	0	0	0	1015.4	0	1015.4	0.000563212
1.16	579.789	C43H104N3O19PS5	2001.6	1478.2	1881.9	0	0	0	1787.24	0	1787.24	0.00775709
1.16	448.838		2385.01	2633.95	2681.56	0	0	0	2566.84	0	2566.84	0.00128078
1.16	399.838	C37H103N3O3S5	3149.58	3336.93	3220.75	0	0	0	3235.75	0	3235.75	0.000284618
1.16	449.838	C38H111N3O4S7	2121.84	2368.05	2513.84	0	0	0	2334.58	0	2334.58	0.00239225
1.16	578.791		2138.85	1742.83	1697.92	0	0	0	1859.87	0	1859.87	0.00562583
1.16	456.826		3039.06	3306.51	3317.04	0	0	0	3220.87	0	3220.87	0.000796483
1.16	464.815		2299.59	2314.59	2535.18	0	0	0	2383.12	0	2383.12	0.00101953
1.16	278.883		1988.3	1829.24	2606.09	0	0	0	2141.21	0	2141.21	0.0120235
1.16	343.869	C17H7N2O6PS10	1116.49	1342.68	1746.1	0	0	0	1401.76	0	1401.76	0.0168219
1.16	319.883	C9H5NS6	1807.05	1880.1	1823.09	0	0	0	1836.75	0	1836.75	0.000145596
1.16	326.873	C34H89N11	2369.83	2638.88	2880.76	0	0	0	2629.82	0	2629.82	0.00313365
1.16	334.861	C13H4N2O10S10	3112.08	3850.08	3558.84	0	0	0	3507	0	3507	0.00372405
1.16	440.854		1042.4	1431.92	1669.29	0	0	0	1381.2	0	1381.2	0.017057
1.16	192.879		4597.79	4901.99	4627.95	0	0	0	4709.24	0	4709.24	0.00042196
1.16	269.88		2726.83	3147.71	3330.25	0	0	0	3068.26	0	3068.26	0.00337354
1.16	277.87		3004.05	2645.02	3255.86	0	0	0	2968.31	0	2968.31	0.00354629
1.17	342.849		2248.23	2641.28	2135.54	0	0	0	2341.69	0	2341.69	0.0042578
1.18	192.888		6783.55	6615.91	6361.17	0	0	0	6586.88	0	6586.88	0.00034733
1.19	220.883		2738.23	2181.98	2509.16	0	0	0	2476.46	0	2476.46	0.00422114
1.21	342.813		1930.66	2415.29	2096.74	0	0	0	2147.56	0	2147.56	0.00435507
1.21	332.788		926.646	1097.25	1587.23	0	0	0	1203.71	0	1203.71	0.0260025
1.22	326.827		1570.78	2007.6	1492.86	0	0	0	1690.41	0	1690.41	0.00886008
1.22	386.744		1695.31	1926	1784.8	0	0	0	1802.03	0	1802.03	0.0013856
1.22	336.848		2746.93	2860.25	2989.01	0	0	0	2865.39	0	2865.39	0.000595066
1.23	208.973		3602.8	3890.23	3624.99	0	0	0	3706.01	0	3706.01	0.000620169
1.24	222.989	C10H6O2S2	3109.4	3228.51	3526.71	0	0	0	3288.2	0	3288.2	0.00142156
1.24	247.914		3628.85	4409.91	3946.06	0	0	0	3994.94	0	3994.94	0.00320735
1.24	270.965	C10H7O3PS2	10113	11152.5	11889	0	0	0	11051.5	0	11051.5	0.00216586
1.25	272.98	C10H9O3PS2	6503.8	6486.95	6230.54	0	0	0	6407.1	0	6407.1	0.000190363
1.27	238.12		1591.45	2020.29	1916.87	0	0	0	1842.87	0	1842.87	0.00487964
1.27	334.058		1996.72	1909.95	1802.91	0	0	0	1903.19	0	1903.19	0.000866205
1.28	191.039	C12H17N2O10P	4384.37	5067.35	5151.76	0	0	0	4867.83	0	4867.83	0.00248172
1.28	201.052	C13H17N6O7P	9779.23	9997.31	10891.8	0	0	0	10222.8	0	10222.8	0.00110685
1.29	202.06	C12H23N2O11P	6689.18	7352.76	6530.45	0	0	0	6857.46	0	6857.46	0.00134611
1.29	363.181	C21H22N4O2	4807.4	5027.56	4552.03	0	0	0	4795.66	0	4795.66	0.000819836
1.3	351.155	C18H18N6O2	2273.17	2753.8	2300.98	0	0	0	2442.65	0	2442.65	0.00404277
1.3	192.047	C13H15N6O6P	3844.74	2951.06	3273.14	0	0	0	3356.31	0	3356.31	0.00600723
1.3	481.215	C16H37N2O12P	3592.4	3516.81	4116.16	0	0	0	3741.79	0	3741.79	0.00252699
1.3	225.088	C11H8N6	2306.21	2200.56	2406.68	0	0	0	2304.48	0	2304.48	0.000666144
1.3	397.079	C9H25N4O5PS3	3533.49	3462.96	3780.49	0	0	0	3592.31	0	3592.31	0.000717375
1.31	274.088	C25H22N8O7	1939.97	1743.7	1684.31	0	0	0	1789.33	0	1789.33	0.00185859
1.31	195.081		1055.45	1033.34	953.021	0	0	0	1013.94	0	1013.94	0.000940681
1.32	355.118	C26H60O5S8	2144.39	1847.83	2769.75	0	0	0	2253.99	0	2253.99	0.014223
1.33	364.119	C26H31N16O8P	2905.91	2656.87	2982.88	0	0	0	2848.55	0	2848.55	0.0011908
1.33	349.112	C16H42N8O18P2	1375.71	1647.49	1306.95	0	0	0	1443.38	0	1443.38	0.00514832
1.33	363.109	C20H43N10O11P3S	6246.4	6895.09	6384.99	0	0	0	6508.83	0	6508.83	0.000916963
1.33	499.107	C10H20N12O8P2	1345.75	1636.2	1622.76	0	0	0	1534.9	0	1534.9	0.00378142
1.33	267.076	C14H20N12O11	1278.86	1714.18	1908.81	0	0	0	1633.95	0	1633.95	0.0127419
1.33	296.08	C17H28N12O6P2S	1706.34	1833.16	1694.24	0	0	0	1744.58	0	1744.58	0.000647837
1.34	348.105	C18H45N6O14P3S	2863.86	2244.94	3423.82	0	0	0	2844.2	0	2844.2	0.0140278
1.34	319.101	C21H16N24O2	2683.47	2285.53	2535.45	0	0	0	2501.48	0	2501.48	0.00214798
1.35	237.065	C11H20N8O13	2049.04	1936.13	2083.07	0	0	0	2022.75	0	2022.75	0.000481636
1.35	437.19	C15H37N2O6PS2	2475.42	2430.67	2303.49	0	0	0	2403.19	0	2403.19	0.000458855
1.36	302.081	C22H32N6O8P2S	1585.68	1856.43	1618.53	0	0	0	1686.88	0	1686.88	0.00254744
1.36	318.093	C19H32N12O7P2S	4946.23	4343.56	4389.91	0	0	0	4559.9	0	4559.9	0.00179823
1.36	424.157	C18H26N5O3PS	2185.09	2532.73	2347.39	0	0	0	2355.07	0	2355.07	0.00181358
1.37	266.069	C12H23N10O12P	1456.98	1886.55	2109	0	0	0	1817.51	0	1817.51	0.0109046
1.37	347.096	C17H49N2O16P5	3154.01	3456.94	3683.57	0	0	0	3431.5	0	3431.5	0.00199243
1.37	397.148		1369.1	1564.1	1705.64	0	0	0	1546.28	0	1546.28	0.0039571
1.38	310.099	C20H32N10O9P2	928.728	1096.31	1382.46	0	0	0	1135.83	0	1135.83	0.0133292
1.38	443.128	C28H68N8OS11	1753.84	1572.57	1565.09	0	0	0	1630.5	0	1630.5	0.00142932
1.39	439.17		2316.91	2390.15	2945.23	0	0	0	2550.76	0	2550.76	0.00599332
1.39	247.094	C7H19O7P	3816.93	4555.24	4490.27	0	0	0	4287.48	0	4287.48	0.00301671
1.4	267.639	C13H35N13O10	1343.9	1699.14	1584.57	0	0	0	1542.53	0	1542.53	0.00457366
1.4	138.054		9749.01	9168.7	10259	0	0	0	9725.57	0	9725.57	0.00104712
1.42	376.118	C34H43N2O13PS	1586.68	1709.98	1950.46	0	0	0	1749.04	0	1749.04	0.00370883
1.42	384.114	C22H51N6O13PS4	5638.44	4519.02	5812.62	0	0	0	5323.36	0	5323.36	0.00574679
1.42	502.213	C14H32N9O9P	3054.08	3025.43	2526.15	0	0	0	2868.55	0	2868.55	0.00355131
1.42	465.139	C24H73N4O14PS8	2189.71	2383.03	2137.66	0	0	0	2236.8	0	2236.8	0.00111171
1.43	340.106	C21H43O22P	3960	4105.89	4062.01	0	0	0	4042.63	0	4042.63	0.00011424
1.43	309.086	C16H44O16P4	1085.1	1547.22	1349.66	0	0	0	1327.33	0	1327.33	0.010019
1.43	390.112	C22H37N16O10P3	1407.31	1415.94	1460.9	0	0	0	1428.05	0	1428.05	0.000135276
1.44	369.109	C17H39N16O9P3S	3478.2	3179.55	3331.46	0	0	0	3329.74	0	3329.74	0.00066977
1.44	398.138	C36H59O7PS5	7496.74	7169.73	7869.44	0	0	0	7511.97	0	7511.97	0.00072326
1.45	591.204	C49H52N26O7S2	1432.62	1927.03	1756.63	0	0	0	1705.43	0	1705.43	0.00715161
1.45	790.319	C34H49N9O9P2	3424.66	3384.09	3345.76	0	0	0	3384.83	0	3384.83	4.52925e-05
1.45	341.103		1405.45	1386.05	1164.27	0	0	0	1318.59	0	1318.59	0.00342478
1.45	406.127	C26H51O26P	42679	44515.4	44120.2	0	0	0	43771.5	0	43771.5	0.000162506
1.45	599.194	C36H45N40O4PS2	2805.9	2722.26	2287.44	0	0	0	2605.2	0	2605.2	0.00378365
1.45	213.053	C13H20N4O10S	6791.1	6411.85	6586.03	0	0	0	6596.33	0	6596.33	0.000275946
1.46	365.207	C12H28N8O3S	2646.93	2699.25	3437.29	0	0	0	2927.82	0	2927.82	0.00751095
1.46	251.152	C15H41N12O3PS	5335.99	5060.63	4897.8	0	0	0	5098.14	0	5098.14	0.000628567
1.48	411.167	C11H31N4O8PS	2168.84	2125.8	1971.43	0	0	0	2088.69	0	2088.69	0.000822258
1.5	504.229	C19H37NO14	28593.6	28657.2	28699.5	0	0	0	28650.1	0	28650.1	1.15387e-06
1.52	484.118	C16H13N13O6	1810.03	1777.98	1558.72	0	0	0	1715.58	0	1715.58	0.00211222
1.53	358.097	C21H43N6O13PS3	1641.48	1261.99	1549.81	0	0	0	1484.43	0	1484.43	0.00587898
1.53	654.188	C15H29N17O9P2	1310.54	1395.87	1364.67	0	0	0	1357.03	0	1357.03	0.00033731
1.53	356.066	C12H13N5O6S	3975.79	3652.64	3263.85	0	0	0	3630.76	0	3630.76	0.00319778
1.54	600.156	C17H18N19O5P	1865.12	2063.15	2457.34	0	0	0	2128.54	0	2128.54	0.00662049
1.55	422.169	C17H24N7O4P	1716.66	1768.85	2150.28	0	0	0	1878.6	0	1878.6	0.0052516
1.55	345.029	C14H8N4O5S	12994.1	12199.2	13830.7	0	0	0	13008	0	13008	0.00130852
1.56	412.177	C12H25N7O9	3329.54	3199.63	3074.54	0	0	0	3201.24	0	3201.24	0.000528405
1.56	294.082	C20H30N2O18	2123.41	1587.36	1966.01	0	0	0	1892.26	0	1892.26	0.00699332
1.56	418.179	C15H28N7O3PS	1749.66	1251.05	1857.31	0	0	0	1619.34	0	1619.34	0.0130401
1.57	375.061	C32H24N6O14S	1026.35	1171.16	1384.96	0	0	0	1194.16	0	1194.16	0.00752214
1.59	487.179	C16H31N4O11P	9021.71	8950.66	10232.6	0	0	0	9401.67	0	9401.67	0.00195205
1.6	394.186	C12H31N3O9S	2097.39	2420.66	1846.3	0	0	0	2121.45	0	2121.45	0.00608459
1.62	648.271	C15H39N17O8P2	2125.53	2475.23	2317.88	0	0	0	2306.22	0	2306.22	0.00191696
1.63	538.167	C33H62N4O35	2132.82	2168.78	2073.44	0	0	0	2125.01	0	2125.01	0.000171095
1.64	411.118	C32H16N30	1289.97	1568.92	1582.87	0	0	0	1480.58	0	1480.58	0.00412557
1.65	798.324	C30H55NO23	4255.92	4145.19	4123.26	0	0	0	4174.79	0	4174.79	9.66908e-05
1.66	302.139	C17H19NO4	2827.75	3234.59	3270.83	0	0	0	3111.06	0	3111.06	0.002078
1.68	314.587	C26H30N9O4PS2	810.639	875.027	1090.86	0	0	0	925.507	0	925.507	0.00827903
1.68	353.096	C35H16N18O	1031.07	1358.38	954.752	0	0	0	1114.73	0	1114.73	0.0121102
1.68	398.204	C17H27N5O6	1513.79	1355.56	1586.98	0	0	0	1485.44	0	1485.44	0.00210703
1.69	448.205	C18H25N9O5	3214.47	3644.88	3569.34	0	0	0	3476.23	0	3476.23	0.00145369
1.73	282.035	C14H15N10O13P	2634.63	3094.71	2802.21	0	0	0	2843.85	0	2843.85	0.00222719
1.74	375.045	C22H28N12O8S5	2883	2881.83	2809.48	0	0	0	2858.1	0	2858.1	7.23723e-05
1.74	185.008	C7H4O6	2855.55	2658.33	2280.95	0	0	0	2598.28	0	2598.28	0.00418266
1.75	460.053	C23H27N12O26P	1666.57	2065.3	2502.76	0	0	0	2078.21	0	2078.21	0.0132335
1.76	390.033	C31H22O24	4034.89	4140	4611.12	0	0	0	4262	0	4262	0.00172373
1.78	472.034	C23H17N26O10P3S	6164.15	5763.41	6664.87	0	0	0	6197.47	0	6197.47	0.00176565
1.79	294.018	C19H15N4O16P	9848.03	9692.29	9709.9	0	0	0	9750.07	0	9750.07	2.55044e-05
1.79	571.053	C23H10N10O7S	3329.42	3295.49	3267.34	0	0	0	3297.42	0	3297.42	2.96189e-05
1.81	554.038	C38H49O22P7S	4391.56	3568.1	4129.11	0	0	0	4029.59	0	4029.59	0.00361281
1.82	465.21	C20H28N6O7	20174.7	19552.5	21149	0	0	0	20292.1	0	20292.1	0.00052378
1.83	376.023	C27H19N4O20P	5898.25	6371.17	6620.85	0	0	0	6296.76	0	6296.76	0.00113045
1.83	286.155	C16H19N3O2	2937.91	3103.2	3445.47	0	0	0	3162.19	0	3162.19	0.00222651
1.86	521.567	C32H36N9O27PS	2945.08	3272.62	2977.25	0	0	0	3064.98	0	3064.98	0.00115451
1.87	343.552	C19H19N13O14S	7057.96	6914.36	6427.18	0	0	0	6799.83	0	6799.83	0.000787071
1.88	647.157	C18H30N8O16S	2716.99	2494.37	2449.53	0	0	0	2553.63	0	2553.63	0.00104717
1.89	265.642	C15H31N17O5	1655.69	1625.49	1732.53	0	0	0	1671.24	0	1671.24	0.000363225
1.89	489.097	C24H25N28O15P	1361.36	1943.53	2069.61	0	0	0	1791.5	0	1791.5	0.0145032
1.89	486.089	C21H11N9O6	5327.02	5394.19	4798.37	0	0	0	5173.19	0	5173.19	0.00132383
1.9	509.586	C35H46N3O26P3	2075.93	1922.46	2041.28	0	0	0	2013.22	0	2013.22	0.000532403
1.91	311.081	C21H29N6O14P	6220.65	6447.69	6355.2	0	0	0	6341.18	0	6341.18	0.000108023
1.91	274.647		2536.5	2102.75	2259.02	0	0	0	2299.42	0	2299.42	0.00302866
1.92	331.57	C19H19N17O9S	3187.59	2911.68	4079.4	0	0	0	3392.89	0	3392.89	0.0106148
1.92	230.051	C12H29O12P3	3215.5	3001.08	3599.59	0	0	0	3272.05	0	3272.05	0.00285062
1.96	436.108	C26H36N18O11P2S	2550.59	2445.09	2214.39	0	0	0	2403.36	0	2403.36	0.00170177
1.97	334.594	C17H35N9O15P2	5510.29	5383.5	6942.04	0	0	0	5945.28	0	5945.28	0.00699107
1.97	415.619	C22H47N5O26S	4161.76	4571.9	4877.96	0	0	0	4537.21	0	4537.21	0.00208451
1.99	647.239	C16H30N20O7S	2107.76	2433.28	3241.9	0	0	0	2594.31	0	2594.31	0.016473
2	406.183		975.124	1091.64	1188.67	0	0	0	1085.15	0	1085.15	0.00322067
2	770.244	C36H80N30O32P2S	1855.37	1905.09	2210.13	0	0	0	1990.2	0	1990.2	0.00309055
2	448.089	C30H45N2O23P3	2497.6	2124.03	2395.6	0	0	0	2339.08	0	2339.08	0.00226377
2	520.155	C37H70O23P4S	10880.8	10349.6	11020.5	0	0	0	10750.3	0	10750.3	0.000361175
2	262.08	C29H23N4O4P	1432.1	1320.78	1487.55	0	0	0	1413.47	0	1413.47	0.00120122
2.01	261.065	C16H16N12O9	2465.62	2228.31	2053.34	0	0	0	2249.09	0	2249.09	0.00280962
2.04	637.221	C20H37N12O6PS2	1855.63	1729.33	2195.84	0	0	0	1926.93	0	1926.93	0.00518593
2.04	278.576	C14H34N7O8PS3	7470.39	7109.63	6951.48	0	0	0	7177.16	0	7177.16	0.000457432
2.05	322.092	C16H30N14O10S2	1993.44	2604.72	2546.41	0	0	0	2381.52	0	2381.52	0.00662231
2.06	216.627	C16H38N3O8P	2968.7	3410.38	3143.7	0	0	0	3174.26	0	3174.26	0.00163255
2.07	207.621	C11H31N11O4S	4301.59	4130.15	4258.31	0	0	0	4230.02	0	4230.02	0.000148027
2.08	259.132	C9H23O6P	4133.48	4807.93	5210.06	0	0	0	4717.16	0	4717.16	0.00440391
2.1	450.258	C16H40N3O9P	2191.34	2199.26	2259.67	0	0	0	2216.76	0	2216.76	9.47458e-05
2.11	183.61	C16H31NO8	3976.1	2599.64	3417.08	0	0	0	3330.94	0	3330.94	0.0140938
2.11	358.156	C15H19N9S	7455.54	7986	8026.89	0	0	0	7822.81	0	7822.81	0.000552868
2.11	243.101		1468.05	1497.64	1409.14	0	0	0	1458.28	0	1458.28	0.000317981
2.12	312.075		1452.39	1565.83	1772.71	0	0	0	1596.98	0	1596.98	0.00343
2.13	309.041	C15H22N8O15P2	2449.19	2208.44	2455.76	0	0	0	2371.13	0	2371.13	0.00117546
2.13	383.078	C22H30N12O15P2	1996.39	2260.84	2525.2	0	0	0	2260.81	0	2260.81	0.00452832
2.15	353.049	C15H18N18O12P2	3750.92	3927.39	3784.05	0	0	0	3820.79	0	3820.79	0.000200817
2.16	474.126	C11H29N3O13P2	1457.55	1491.19	1549.36	0	0	0	1499.37	0	1499.37	0.000319776
2.17	562.173	C22H33N3O10P2	3533.68	3793.4	3659.29	0	0	0	3662.12	0	3662.12	0.000419025
2.18	514.177	C20H27N5O11	4725.09	4335.92	5020.95	0	0	0	4693.99	0	4693.99	0.00178102
2.24	399.13		3013.41	3427.46	3490.36	0	0	0	3310.41	0	3310.41	0.00203616
2.25	246.09	C10H16NO4P	10189	10260	10183.8	0	0	0	10210.9	0	10210.9	5.79658e-06
2.25	267.061	C11H10N2O6	2593.09	2273.97	2418.69	0	0	0	2428.58	0	2428.58	0.00143996
2.26	401.065	C27H26N14O10P2S	2694.14	3036.56	2640.74	0	0	0	2790.48	0	2790.48	0.00196884
2.26	204.134	C8H17N3O3	2776.97	2727.74	2379.62	0	0	0	2628.11	0	2628.11	0.00225655
2.26	558.218	C29H37NO6P2	7791.49	6977.57	7999.82	0	0	0	7589.63	0	7589.63	0.00168436
2.27	508.239	C23H33N5O8	3807.22	3380.17	3572.23	0	0	0	3586.54	0	3586.54	0.00118335
2.27	296.107	C21H13NO	1678.05	1299.07	1285.43	0	0	0	1420.85	0	1420.85	0.00810025
2.28	538.12	C22H7N19	1439.62	1284.21	1398.12	0	0	0	1373.98	0	1373.98	0.00114128
2.28	566.128	C31H47N20O21PS2	2942.04	3828.47	3823.53	0	0	0	3531.35	0	3531.35	0.00689036
2.29	557.123	C25H56N14O27S4	2203.85	2067.33	2502.31	0	0	0	2257.83	0	2257.83	0.00322035
2.29	298.574	C22H25N7O11S	1643.67	1329.71	1786.52	0	0	0	1586.64	0	1586.64	0.00715321
2.29	307.088	C15H28N14O9S2	77639.5	79277.2	78516.2	0	0	0	78477.7	0	78477.7	3.63488e-05
2.32	548.117	C22H38N28O21S2	1526.09	1757.04	1594.37	0	0	0	1625.83	0	1625.83	0.00177032
2.32	235.119	C10H18O6	1978.64	2106.88	2022.85	0	0	0	2036.12	0	2036.12	0.000340997
2.34	350.598	C27H37N7O9S3	2024.21	1360.69	1508.18	0	0	0	1631.03	0	1631.03	0.0148711
2.34	520.062	C28H27N22O17PS2	1759.22	1794.17	1605.74	0	0	0	1719.71	0	1719.71	0.00113054
2.34	261.018	C15H24O12P4	2427.4	2185.64	2567.19	0	0	0	2393.41	0	2393.41	0.00216119
2.35	466.195	C14H23N15O2S	7420.31	7441.77	7056.07	0	0	0	7306.05	0	7306.05	0.000293271
2.36	515.143	C30H56N6O31S	1707.41	2440.84	2556.48	0	0	0	2234.91	0	2234.91	0.0138569
2.36	306.054	C11H25N12O12P3	1659.31	1801.12	1588.01	0	0	0	1682.82	0	1682.82	0.00138234
2.37	324.064	C20H19N14O10P	5102.47	4557.07	4223.83	0	0	0	4627.79	0	4627.79	0.00304832
2.4	233.046	C13H4N4O	1198.05	1627.09	1316.13	0	0	0	1380.42	0	1380.42	0.00848289
2.42	205.05	C11H8O4	1101.5	1063.91	1265.78	0	0	0	1143.73	0	1143.73	0.00292392
2.42	427.101	C10H20N8O7P2	1675.71	1704.46	1543.03	0	0	0	1641.07	0	1641.07	0.000916551
2.43	366.043	C22H24N10O13P2S	2127.15	2152.84	1745.13	0	0	0	2008.38	0	2008.38	0.00428097
2.47	402.583	C30H33N3O23	1668.07	1947.7	2154.77	0	0	0	1923.51	0	1923.51	0.00533159
2.49	360.057	C28H18N10O14	3309.92	2814.35	3062.09	0	0	0	3062.12	0	3062.12	0.00217556
2.55	352.06	C17H16N22O7P2	1374.98	1430.68	1284.31	0	0	0	1363.33	0	1363.33	0.000977425
2.56	332.597	C16H40N7O15P3	1235.89	1091.45	1278.66	0	0	0	1202	0	1202	0.00221275
2.56	459.163		1667.6	1630.45	1603.06	0	0	0	1633.7	0	1633.7	0.000131002
2.6	395.103	C22H45N8O15PS3	2233.23	2250.83	2372.65	0	0	0	2285.57	0	2285.57	0.000367649
2.63	425.602	C17H33N21O16P2	1641.34	1925.22	1592.49	0	0	0	1719.68	0	1719.68	0.0036189
2.64	370.103	C23H39N12O8PS3	6426.66	7046.19	6348.79	0	0	0	6607.21	0	6607.21	0.00111326
2.64	237.089	C9H17O5P	1980.59	2239.06	2347.81	0	0	0	2189.15	0	2189.15	0.00246569
2.64	379.109	C30H41N6O11PS2	25850.8	26653.4	27056.4	0	0	0	26520.2	0	26520.2	0.000178496
2.64	812.246	C29H37N11O17	2019.14	2247.26	2265.86	0	0	0	2177.42	0	2177.42	0.00132441
2.64	388.114	C31H39N10O8PS2	18375.7	18372.8	17326.6	0	0	0	18025	0	18025	0.000375127
2.65	346.093	C19H36N10O12P2S	2543.34	2079.96	2200.28	0	0	0	2274.53	0	2274.53	0.00370438
2.69	440.629	C18H50N13O21PS2	1510.82	1723.33	1635.62	0	0	0	1623.25	0	1623.25	0.00143964
2.7	571.051	C15H21N6O12P3	1554.55	1265.69	1504.45	0	0	0	1441.56	0	1441.56	0.00380002
2.72	312.138	C7H21N9OS2	2611.17	2635.36	2664.63	0	0	0	2637.05	0	2637.05	3.43603e-05
2.78	419.064	C18H15N2O8P	2026.59	2288.81	2017.81	0	0	0	2111.07	0	2111.07	0.00176887
2.78	513.068	C20H31N22O22P3	1426.37	1459.52	1276.91	0	0	0	1387.6	0	1387.6	0.00163444
2.79	221.009	C11H8OS2	2877.54	2261.57	2449.28	0	0	0	2529.46	0	2529.46	0.00515273
2.8	373.109	C16H44N10O17S3	2313.27	1428.64	1621.64	0	0	0	1787.85	0	1787.85	0.0218269
2.83	241.156	C10H25O4P	5245.81	4976.34	5367.97	0	0	0	5196.7	0	5196.7	0.000495227
2.83	222.078	C8H15NO4S	1883.67	2309.79	2373.91	0	0	0	2189.13	0	2189.13	0.00490248
2.85	615.129	C29H24N6O6P2	1775.43	1993.1	2370.66	0	0	0	2046.39	0	2046.39	0.00714263
2.89	257.079	C7H16N2O6S	8116.04	8009.57	8753.43	0	0	0	8293.02	0	8293.02	0.0007834
2.9	375.218	C15H30N6O3S	1788.78	1710.86	1766.48	0	0	0	1755.37	0	1755.37	0.000174163
2.91	476.127	C22H59N6O26PS3	1626.59	1271.09	1319.03	0	0	0	1405.57	0	1405.57	0.00621999
2.92	251.106		2037.12	2137.96	2307.29	0	0	0	2160.79	0	2160.79	0.00132801
2.92	224.093	C11H13NO4	3055.95	2845.25	3417.18	0	0	0	3106.13	0	3106.13	0.00287803
2.94	636.156	C28H29NO16	28823	26606.1	27209.6	0	0	0	27546.2	0	27546.2	0.000576537
2.94	290.538	C17H14N11O11P	2301.34	2529.08	2236.71	0	0	0	2355.71	0	2355.71	0.00141379
2.94	178.086		899.182	1158.46	1417.12	0	0	0	1158.25	0	1158.25	0.0162582
2.95	393.049	C17H9N6O4P	2715.95	3411.14	2977.03	0	0	0	3034.71	0	3034.71	0.00443369
2.96	299.543	C23H25N3O10P2S	4448.74	5006.98	4612.51	0	0	0	4689.41	0	4689.41	0.00124584
2.97	351.052	C28H26N6O10P2S	1756.26	1146.71	1669.58	0	0	0	1524.18	0	1524.18	0.015247
2.99	167.07		1366.91	1631.51	1473.15	0	0	0	1490.52	0	1490.52	0.00264964
2.99	422.216	C16H32N5O6P	6995.26	6449.65	7044.47	0	0	0	6829.79	0	6829.79	0.000777928
3	223.055	C16H22N4O7P2	1483.55	1728.39	1873.34	0	0	0	1695.09	0	1695.09	0.00447284
3	460.133	C21H50N12O24S2	3089.21	2631.77	2406.01	0	0	0	2709	0	2709	0.00545839
3.01	191.07		2129.14	2443.71	2305.64	0	0	0	2292.83	0	2292.83	0.0015727
3.02	325.055	C16H26N8O16P2	2560.93	2224.03	2607.87	0	0	0	2464.28	0	2464.28	0.00239775
3.02	175.075		3372.27	3464.19	2890.61	0	0	0	3242.36	0	3242.36	0.00299564
3.02	128.061		2264.96	2652.97	2504.27	0	0	0	2474.07	0	2474.07	0.00208038
3.02	115.054		2163.49	2205.66	2211.43	0	0	0	2193.53	0	2193.53	4.74495e-05
3.02	386.072	C26H23N14O13P	2531.35	2257.57	1993.42	0	0	0	2260.78	0	2260.78	0.00468534
3.03	161.059		6152.81	6175.53	7009.75	0	0	0	6446.03	0	6446.03	0.00190751
3.06	534.109	C15H20N9O11P	1844.28	1619.26	1623.02	0	0	0	1695.52	0	1695.52	0.00191923
3.08	234.086		2113.21	2007.92	1815.52	0	0	0	1978.88	0	1978.88	0.001934
3.09	476.099	C17H23N3O9P2	2995.53	3067.23	3690.75	0	0	0	3251.17	0	3251.17	0.00457915
3.1	342.157	C15H24N3O4P	5192.64	5685.3	5711.4	0	0	0	5529.78	0	5529.78	0.00092984
3.12	289.093		1859.58	2171.88	2528.76	0	0	0	2186.74	0	2186.74	0.00772493
3.12	325.144		1234.7	1050.27	1591.23	0	0	0	1292.07	0	1292.07	0.0147664
3.13	368.195	C12H33NO9S	2348.62	2548.86	2674.24	0	0	0	2523.91	0	2523.91	0.0014085
3.13	272.105	C14H35N6O14P	3089.9	3123.55	2680.3	0	0	0	2964.58	0	2964.58	0.0023016
3.14	396.086	C31H40N2O16P2S	2812.28	2802.92	2784.28	0	0	0	2799.82	0	2799.82	8.64029e-06
3.17	520.062	C41H31N6O25P	2679.07	2587.5	2789.07	0	0	0	2685.21	0	2685.21	0.000470579
3.17	268.107	C8H18N3O5P	7590.98	5292.01	5448.47	0	0	0	6110.49	0	6110.49	0.0144127
3.17	440.046	C37H27N4O18PS	8321.35	9072.17	8071.82	0	0	0	8488.45	0	8488.45	0.00125187
3.18	369.034	C15H23N12O17P3	1380.69	1380.45	916.717	0	0	0	1225.95	0	1225.95	0.0155366
3.2	362.026	C18H23N6O21PS	1381.54	1954.22	1422.15	0	0	0	1585.97	0	1585.97	0.0132644
3.22	301.095	C12H17N2O5P	1978.57	2337.45	2615.63	0	0	0	2310.55	0	2310.55	0.00630862
3.22	535.03	C21H16N2O11P2	5720.68	5240.05	4945.41	0	0	0	5302.05	0	5302.05	0.00181096
3.23	427.103	C14H24N2O9P2	2856.28	3248.7	2617.2	0	0	0	2907.39	0	2907.39	0.00398484
3.24	287.078	C14H6N8	2248.39	2920.81	2270.93	0	0	0	2480.04	0	2480.04	0.00781092
3.25	356.046	C16H19N14O17P	1454.44	1436.62	1531.38	0	0	0	1474.15	0	1474.15	0.000388779
3.25	449.05	C31H30N8O18P2S	21147.5	19692.8	17887.9	0	0	0	19576.1	0	19576.1	0.0023114
3.25	273.099	C11H17N2O4P	1633.38	2133.17	1536.92	0	0	0	1767.82	0	1767.82	0.0107498
3.26	164.07		8054.3	8251.06	8704.7	0	0	0	8336.69	0	8336.69	0.000533167
3.26	399.134	C21H22N2O4S	2395.51	3114.51	2352.85	0	0	0	2620.95	0	2620.95	0.00877059
3.27	383.023	C11H16N2O7P2S	2915.23	2932.07	3240.83	0	0	0	3029.38	0	3029.38	0.00121841
3.3	222.983	C6H7O5PS	2428.01	2352.26	1826.69	0	0	0	2202.32	0	2202.32	0.00729087
3.32	208.976	C6H8O2S3	1781.96	1840.99	1626.67	0	0	0	1749.87	0	1749.87	0.00133155
3.33	345.052	C14H25N16O9PS3	2322.37	2687.49	2151.87	0	0	0	2387.24	0	2387.24	0.00435117
3.43	314.096	C9H15N9S2	8482.08	8360.72	7808.07	0	0	0	8216.96	0	8216.96	0.00063661
3.48	316.191	C11H29N3O5S	1506.34	1714.99	1720.05	0	0	0	1647.13	0	1647.13	0.0018223
3.5	279.029	C20H16N2O17	1284.84	1143.32	1037.45	0	0	0	1155.2	0	1155.2	0.00382613
3.53	332.185	C13H26N5O3P	2314.6	2847.53	2344.45	0	0	0	2502.19	0	2502.19	0.0047398
3.53	478.117	C34H47N6O22PS	1334.45	1469.4	1436.33	0	0	0	1413.39	0	1413.39	0.000824436
3.54	344.066	C22H26N10O12S2	1866.24	1559.74	1332.26	0	0	0	1586.08	0	1586.08	0.00938054
3.54	251.052	C25H17N4O6P	2382.76	2562.55	1669.04	0	0	0	2204.78	0	2204.78	0.0149722
3.55	152.056	C5H5N5O	3549.39	3497.24	3026.02	0	0	0	3357.55	0	3357.55	0.00244851
3.55	271.032	C17H8N12O10	2118.2	2875.96	2147.24	0	0	0	2380.46	0	2380.46	0.0106707
3.55	518.093	C32H23N30O9PS	2525.87	2363.02	2357.54	0	0	0	2415.48	0	2415.48	0.000522192
3.55	687.138	C19H33N10O10P3S	2250.07	2464.42	2698.82	0	0	0	2471.1	0	2471.1	0.00273863
3.55	445.066	C30H24N12O21	4730.76	4854.42	4771.94	0	0	0	4785.71	0	4785.71	5.77089e-05
3.57	232.043	C13H23N2O12PS	2224.17	2086.3	1723.65	0	0	0	2011.37	0	2011.37	0.00546213
3.6	494.152	C12H29N7O10P2	2437.92	2209.16	2250.05	0	0	0	2299.04	0	2299.04	0.000937247
3.63	220.061	C11H9NO4	6502.88	6478.47	6396.74	0	0	0	6459.36	0	6459.36	2.46901e-05
3.67	289.093	C13H12N4O4	4359.82	4297.1	4017.3	0	0	0	4224.74	0	4224.74	0.000620529
3.68	205.062		1412.4	1055.85	1252.05	0	0	0	1240.1	0	1240.1	0.00684129
3.69	671.11	C14H29N10O15P3	1210.13	1348.84	1305.58	0	0	0	1288.18	0	1288.18	0.00101019
3.7	398.113		1997.15	1929.31	2035.2	0	0	0	1987.22	0	1987.22	0.000242723
3.71	186.018	C13H11N2O9P	2266.1	2166.33	1996.75	0	0	0	2143.06	0	2143.06	0.00134313
3.72	481.107	C16H16N8O10	6705.81	6536.72	6813.8	0	0	0	6685.44	0	6685.44	0.000145436
3.72	290.137	C15H19N3OS	2023.47	1678.99	1869.01	0	0	0	1857.16	0	1857.16	0.00286506
3.78	194.081		4315.42	4384.71	4866.59	0	0	0	4522.24	0	4522.24	0.00146587
3.79	272.105	C22H41O9P3	4048.64	5018.92	4409.92	0	0	0	4492.49	0	4492.49	0.00394818
3.79	396.084	C23H39N2O26P	1463.85	1617.77	1034.74	0	0	0	1372.12	0	1372.12	0.0157818
3.82	441.192	C17H34N2O7P2	2291.09	2472.25	2345.24	0	0	0	2369.53	0	2369.53	0.000512968
3.84	270.024	C14H15N6O15P	2447.45	2319.91	2513.12	0	0	0	2426.83	0	2426.83	0.000545777
3.86	383.15	C14H28N2O6P2	5906.88	6309.48	5537.13	0	0	0	5917.83	0	5917.83	0.0014173
3.86	410.112		1438.24	1520.74	1694.56	0	0	0	1551.18	0	1551.18	0.00236328
3.89	457.048	C33H42O18P6	1957.96	1891.58	1843.78	0	0	0	1897.77	0	1897.77	0.000304206
3.89	312.148	C12H25NO6S	10568.9	10920.3	10128.3	0	0	0	10539.2	0	10539.2	0.000472202
3.9	271.095	C10H15N4O3P	8820.57	9043.5	9074.42	0	0	0	8979.5	0	8979.5	7.92878e-05
3.95	448.043	C22H28N10O25P2	2464.39	2147.5	2351.02	0	0	0	2320.97	0	2320.97	0.00159155
3.98	614.134	C17H31N3O19S	1565.91	1506.15	2142.42	0	0	0	1738.16	0	1738.16	0.0133497
3.99	258.1	C10H16N3O3P	9537.92	8651.77	10244.3	0	0	0	9478	0	9478	0.00235435
4.03	546.049	C39H27N22O6PS5	2001.3	2157.08	2239.67	0	0	0	2132.68	0	2132.68	0.0010721
4.03	487.075	C26H25N26O11PS2	2616.57	2412.29	2915.73	0	0	0	2648.2	0	2648.2	0.00303344
4.04	309.059	C21H29O19P	4843.81	4520.05	4398.41	0	0	0	4587.42	0	4587.42	0.000838449
4.04	205.05	C11H8O4	3055.09	2760.29	3027.71	0	0	0	2947.7	0	2947.7	0.00101616
4.04	384.009	C17H14N14O18S2	4065.1	3580.56	3388.11	0	0	0	3677.92	0	3677.92	0.00298524
4.05	376.023	C24H21N10O11P3S	27224.7	28367.3	27755.8	0	0	0	27782.6	0	27782.6	0.000141151
4.06	732.058	C42H15N40O22P	1898.94	2393.41	1965.08	0	0	0	2085.81	0	2085.81	0.00547567
4.07	562.024	C32H13N28O15P3	1275.65	889.956	1283.25	0	0	0	1149.62	0	1149.62	0.0125187
4.08	268.121	C10H21NO5S	2474.43	2825.85	2247.55	0	0	0	2515.94	0	2515.94	0.00444104
4.11	369.034	C16H19N16O13P3	1907.17	1667.77	1466.36	0	0	0	1680.43	0	1680.43	0.00569937
4.15	500.177	C17H26N9O7P	2073.87	2313	2309.8	0	0	0	2232.22	0	2232.22	0.00125596
4.16	288.115	C15H17N3OS	1603.88	1688.87	1767.57	0	0	0	1686.77	0	1686.77	0.000784229
4.17	427.012	C20H12O7P2	1615	1735.88	1740.85	0	0	0	1697.24	0	1697.24	0.000587165
4.18	349.055	C18H14N22O6P2	942.358	1316.03	1266.18	0	0	0	1174.86	0	1174.86	0.00979497
4.18	543.064	C25H17N32O18P	851.908	1018.74	1455.76	0	0	0	1108.8	0	1108.8	0.0253662
4.2	177.091		1654.17	1803.36	2467.37	0	0	0	1974.97	0	1974.97	0.0156411
4.23	366.17	C22H23NO4	2105.17	2473.54	2655.92	0	0	0	2411.54	0	2411.54	0.00448148
4.25	232.156	C12H17N5	2866.2	2762.74	3065.7	0	0	0	2898.21	0	2898.21	0.000939778
4.27	150.09		1930.71	1989.29	1977.72	0	0	0	1965.91	0	1965.91	8.30097e-05
4.28	188.994	C7H5N8O7PS	2627.51	2632.14	2814.63	0	0	0	2691.42	0	2691.42	0.000523683
4.29	264.089		1036.49	966.9	975.005	0	0	0	992.8	0	992.8	0.000489431
4.3	331.071	C13H11N6O3P	3158.65	3401.97	3143.47	0	0	0	3234.7	0	3234.7	0.000669672
4.32	267.137	C10H22N2O4S	2185.79	2189.6	2340.31	0	0	0	2238.57	0	2238.57	0.000516299
4.35	765.059	C24H14N16O11P2	1496.51	1624.67	1651.7	0	0	0	1590.96	0	1590.96	0.000903924
4.37	366.2	C10H31N5O7S	1749.18	1876.52	2219.37	0	0	0	1948.35	0	1948.35	0.00515292
4.37	348.181	C12H25N7O3S	1734.32	2268.38	1912.18	0	0	0	1971.63	0	1971.63	0.00628195
4.39	294.144		3314.14	3547.86	3743.19	0	0	0	3535.06	0	3535.06	0.00122859
4.44	256.642	C13H33N15O7	1013.5	1245.67	1382.01	0	0	0	1213.73	0	1213.73	0.00776369
4.49	167.07	C9H10O3	2013.63	1586.05	1866.89	0	0	0	1822.19	0	1822.19	0.00470561
4.49	192.065	C10H9NO3	12063	12005.1	11656.7	0	0	0	11908.3	0	11908.3	0.000113496
4.49	277.084	C10H16N2O5S	3491.06	3870.48	3900.01	0	0	0	3753.85	0	3753.85	0.00122809
4.5	571.019	C32H35N6O32P3S	1776.03	1881	1705.08	0	0	0	1787.37	0	1787.37	0.000816311
4.51	248.094	C14H9N5	3660.17	3308.53	3500.84	0	0	0	3489.85	0	3489.85	0.000847484
4.52	543.041	C41H28N6O28S	2614.88	2698.13	3333.54	0	0	0	2882.18	0	2882.18	0.00614351
4.55	512.197	C14H34N5O13P	2688.8	2549.02	2545.68	0	0	0	2594.5	0	2594.5	0.000330231
4.56	267.066	C15H36O12P4	2040.79	2156.88	2316.88	0	0	0	2171.51	0	2171.51	0.00135568
4.57	258.063	C9H12N3O4P	8175.96	7215.92	7775.55	0	0	0	7722.47	0	7722.47	0.00129718
4.58	272.545	C12H15N15O7P2	1986.48	1585.55	1731.12	0	0	0	1767.72	0	1767.72	0.00436524
4.58	252.03	C17H10N8O11	1939.85	2008.66	1891.73	0	0	0	1946.74	0	1946.74	0.000303651
4.59	467.084	C21H14N4O9	4458.01	4102.77	3841.56	0	0	0	4134.11	0	4134.11	0.00186202
4.64	279.03	C14H17N6O16P	1087.89	1064.96	1238.41	0	0	0	1130.42	0	1130.42	0.0023077
4.66	346.202	C13H27N7O2S	4747.47	5790.69	5089.34	0	0	0	5209.17	0	5209.17	0.00345653
4.69	400.163	C17H26N3O6P	2963.83	3460.58	3688.62	0	0	0	3371.01	0	3371.01	0.00400467
4.71	262.049	C23H24O10P2	1379.58	1381.91	1523.62	0	0	0	1428.37	0	1428.37	0.00111006
4.71	237.125	C10H21O4P	2193.66	2106.41	2801.94	0	0	0	2367.34	0	2367.34	0.00843126
4.74	352.06	C22H19N14O12P	5260.64	5262.91	5865.53	0	0	0	5463.02	0	5463.02	0.00135437
4.75	687.138	C19H33N10O10P3S	2261.49	2006.63	2282.99	0	0	0	2183.7	0	2183.7	0.00164779
4.75	485.141	C21H20N6O8	9162.55	8560.27	8551.4	0	0	0	8758.07	0	8758.07	0.000532882
4.76	358.059	C17H20N18O11P2	1051.68	1330.44	1336.96	0	0	0	1239.69	0	1239.69	0.00570344
4.77	356.14	C15H17N9S	4996.66	5908.55	5963.36	0	0	0	5622.86	0	5622.86	0.00309407
4.78	345.086	C14H13N6O3P	4174.92	3468.27	4360.48	0	0	0	4001.22	0	4001.22	0.00458292
4.78	362.159	C13H24N5O5P	1303.63	1302.56	1678.73	0	0	0	1428.3	0	1428.3	0.00759779
4.81	221.093	C9H17O4P	1283.23	1505.75	1211.37	0	0	0	1333.45	0	1333.45	0.00438702
4.84	166.049	C8H7NO3	1774.95	1783.48	1505.68	0	0	0	1688.03	0	1688.03	0.00290696
4.85	286.143		1294.54	1136.66	964.99	0	0	0	1132.06	0	1132.06	0.00699204
4.87	276.024	C16H11N10O11P	1490.8	1457.62	1213.31	0	0	0	1387.25	0	1387.25	0.00395407
4.88	224.079	C6H14N3O4P	6829.36	6651.5	7136.66	0	0	0	6872.51	0	6872.51	0.000424879
4.89	279.137	C12H23O5P	2561.07	2299.62	2586.1	0	0	0	2482.26	0	2482.26	0.00135921
4.9	178.073		1687.12	2121.53	1701.19	0	0	0	1836.61	0	1836.61	0.0059674
4.99	538.127	C18H27N5O10S2	3713	3501.87	3714.47	0	0	0	3643.11	0	3643.11	0.000375566
5	261.006	C11H5N2O4P	2397.07	2718.89	2792.93	0	0	0	2636.3	0	2636.3	0.00211754
5	461.142	C11H26N8O8P2	2979.83	2996.54	3308.83	0	0	0	3095.07	0	3095.07	0.0011928
5.03	495.256	C23H38N6O2S2	2316.67	2214.47	2122.72	0	0	0	2217.96	0	2217.96	0.000637253
5.07	283.134	C11H18N6OS	2913	2901.08	3176.91	0	0	0	2997	0	2997	0.000901035
5.08	311.136	C14H14N8O	1870.83	1621.63	1840.6	0	0	0	1777.68	0	1777.68	0.001945
5.09	242.15	C11H19N3O3	1723.18	1598.89	2121.65	0	0	0	1814.58	0	1814.58	0.00746614
5.09	294.065		2392.05	2103.46	2574.71	0	0	0	2356.74	0	2356.74	0.00337092
5.15	287.114	C14H14N4O3	1835.21	2052.15	2067.73	0	0	0	1985.03	0	1985.03	0.00142619
5.19	205.05	C11H8O4	1800.17	2010.32	1632.42	0	0	0	1814.3	0	1814.3	0.00361079
5.19	414.215	C19H32N3O5P	1692.87	2001.9	1874.38	0	0	0	1856.38	0	1856.38	0.00232467
5.19	233.046	C13H4N4O	6076.87	5980.54	5226.45	0	0	0	5761.29	0	5761.29	0.00217065
5.21	423.539	C44H24N5O6PS3	2260.62	2209.98	1823.83	0	0	0	2098.14	0	2098.14	0.00429409
5.22	457.038	C38H20N6O22	1415.11	2022.73	1332.74	0	0	0	1590.19	0	1590.19	0.0182097
5.24	428.145	C13H27N5O7P2	1146.31	1058.83	1303.43	0	0	0	1169.52	0	1169.52	0.00372274
5.28	193.097		5242.01	5395.94	5153.11	0	0	0	5263.69	0	5263.69	0.000181548
5.28	398.112	C14H25NO8P2	1869.84	1834.45	1962.3	0	0	0	1888.86	0	1888.86	0.000406855
5.3	286.096	C9H19NO7S	1948.77	1869.51	2082.02	0	0	0	1966.77	0	1966.77	0.00099239
5.32	456.2	C14H25N13O3S	2531.61	2644.01	2333.73	0	0	0	2503.12	0	2503.12	0.00131031
5.32	292.097	C18H13NO3	2482.03	2279.63	2632.01	0	0	0	2464.56	0	2464.56	0.00171173
5.33	282.062		1736.64	2114.85	2082.96	0	0	0	1978.15	0	1978.15	0.00372714
5.35	376.175		1638.75	1715.91	1899.31	0	0	0	1751.32	0	1751.32	0.00194113
5.36	223.108	C9H19O4P	7524.66	7788.57	6978.72	0	0	0	7430.65	0	7430.65	0.00102829
5.37	251.142	C18H18O	3099.14	2800.71	2368.1	0	0	0	2755.98	0	2755.98	0.005877
5.4	413.075	C16H17N2O9P	2174.71	1627.18	2009.45	0	0	0	1937.11	0	1937.11	0.00693343
5.4	290.538	C14H23N5O16P2	1807.57	1731.83	1820.37	0	0	0	1786.59	0	1786.59	0.00023905
5.41	443.168	C12H28N8O6P2	3563.23	3793.11	4326.67	0	0	0	3894.34	0	3894.34	0.00335458
5.47	177.091		2354.38	2039.66	1981.38	0	0	0	2125.14	0	2125.14	0.00295853
5.47	269.116	C9H20N2O5S	1725.8	1700.66	1640.06	0	0	0	1688.84	0	1688.84	0.000226912
5.48	344.175	C14H25N5O3S	1880.81	2123.89	1973.02	0	0	0	1992.57	0	1992.57	0.00126189
5.49	333.06	C26H25N4O15P	12723.7	12028.6	13002.6	0	0	0	12584.9	0	12584.9	0.00052917
5.49	362.197		1071.91	1402.48	1262.41	0	0	0	1245.6	0	1245.6	0.00586272
5.49	345.066	C16H8N8S	6098.63	6317.44	5927.18	0	0	0	6114.42	0	6114.42	0.000340964
5.5	374.113	C15H16N7O3P	2538.74	3068.91	2810.96	0	0	0	2806.2	0	2806.2	0.002962
5.51	262.124		1899.74	2146.5	1758.12	0	0	0	1934.79	0	1934.79	0.00342235
5.51	437.143	C9H26N8O8P2	1925.46	2153.75	2006.22	0	0	0	2028.48	0	2028.48	0.00108378
5.53	381.19	C12H32N2O9S	2698.11	2275.16	2287.65	0	0	0	2420.31	0	2420.31	0.00327963
5.53	618.145	C22H28N5O14P	10488.8	11902.8	10802.4	0	0	0	11064.7	0	11064.7	0.00149794
5.59	154.049		1648.07	1665.61	1409.28	0	0	0	1574.32	0	1574.32	0.00274652
5.6	283.137		2057.6	2569.3	2183.05	0	0	0	2269.98	0	2269.98	0.0045696
5.6	374.076	C14H12N7O4P	1556.89	1672.6	1566.41	0	0	0	1598.63	0	1598.63	0.000537768
5.61	441.19	C11H33N6O8PS	1157	1292.91	1078.1	0	0	0	1176	0	1176	0.00283358
5.62	508.147	C21H13N15O2	2946.21	3818.09	4120.18	0	0	0	3628.16	0	3628.16	0.00927925
5.63	376.024	C27H19N4O20P	3895.24	3368.6	3554.04	0	0	0	3605.96	0	3605.96	0.00182429
5.63	221.009	C11H8OS2	1702.41	1723.15	2130.26	0	0	0	1851.94	0	1851.94	0.00560939
5.64	275.017	C15H8N12O10S	2778.96	2498.44	2530.46	0	0	0	2602.62	0	2602.62	0.0011583
5.65	424.167	C16H33N5S4	1274.94	1941.78	998.243	0	0	0	1404.99	0	1404.99	0.0375046
5.67	311.078	C8H10N10O2S	1093.82	1258.8	1380.76	0	0	0	1244.46	0	1244.46	0.00443403
5.68	396.175	C18H25N3O7	1096.08	1528.47	1657.3	0	0	0	1427.28	0	1427.28	0.0138479
5.69	242.102	C12H19NS2	3109.53	3137.92	2774.53	0	0	0	3007.33	0	3007.33	0.00150209
5.7	480.256	C18H25N17	2617.72	2296.96	2392.4	0	0	0	2435.69	0	2435.69	0.00152077
5.73	452.227	C17H34N5O7P	1621.57	1880.68	1719.41	0	0	0	1740.56	0	1740.56	0.00187835
5.73	312.183	C13H29NO5S	4072	3913.09	4205.95	0	0	0	4063.68	0	4063.68	0.000433579
5.73	437.111	C19H21N2O8P	4507.63	4361.39	4464.16	0	0	0	4444.39	0	4444.39	9.51523e-05
5.75	346.2	C14H28N5O3P	4189.28	4485.45	4357.21	0	0	0	4343.98	0	4343.98	0.000389469
5.76	410.112	C18H16N7O3P	6823.61	6067.35	6298.26	0	0	0	6396.41	0	6396.41	0.00122153
5.77	259.05	C16H12N12O9	3374.11	3564.24	3273.79	0	0	0	3404.05	0	3404.05	0.000625443
5.8	272.079	C10H14N3O4P	7803.36	8692.65	9739.42	0	0	0	8745.15	0	8745.15	0.00406838
5.8	460.182	C12H35N3O11P2	1160.37	1352.84	1163.4	0	0	0	1225.54	0	1225.54	0.00268715
5.81	273.167	C17H49N6O11P	1003.98	1515.2	1568.17	0	0	0	1362.45	0	1362.45	0.0169894
5.82	158.092	C6H11N3O2	1060.42	1429.37	1302.69	0	0	0	1264.16	0	1264.16	0.00725069
5.84	352.112	C21H27N20O7P	1846.67	1593.38	2319.42	0	0	0	1919.82	0	1919.82	0.0120596
5.84	303.117	C9H18N8S2	3239.97	3445.57	3651.31	0	0	0	3445.62	0	3445.62	0.00118555
5.84	143.033		1975.44	2175.28	2382.95	0	0	0	2177.89	0	2177.89	0.00290512
5.89	473.179	C11H33N6O10PS	2319.81	2148.15	2242.03	0	0	0	2236.66	0	2236.66	0.000491919
5.93	330.102	C15H15N5O2S	1917.18	1740.33	1557.26	0	0	0	1738.26	0	1738.26	0.00355412
5.93	460.217		2389.57	2420.78	2171.66	0	0	0	2327.34	0	2327.34	0.00113169
6.03	297.12	C13H12N8O	5876.38	6109.92	5642.31	0	0	0	5876.2	0	5876.2	0.000527278
6.03	375.549	C25H16N15O12P	2777.16	2319.83	2722.51	0	0	0	2606.5	0	2606.5	0.00304673
6.06	474.235	C24H27N9O2	4418.57	4114.66	4962.31	0	0	0	4498.51	0	4498.51	0.00302398
6.06	326.07	C26H27N4O14P	8589.76	7172.9	7705.09	0	0	0	7822.58	0	7822.58	0.00277861
6.06	301.076	C12H17N2O3PS	1941.97	1544.66	2085.29	0	0	0	1857.31	0	1857.31	0.0074953
6.07	331.087	C23H10N2O	6856.49	7658.83	6680.05	0	0	0	7065.12	0	7065.12	0.00181242
6.08	414.217	C10H27N11O7	2672.96	2699.91	2439	0	0	0	2603.95	0	2603.95	0.00101067
6.11	430.137	C19H19N5O7	2271.44	2543.37	2386.43	0	0	0	2400.42	0	2400.42	0.0010762
6.11	384.119	C13H18N7O5P	23338.3	24096.4	23984.4	0	0	0	23806.4	0	23806.4	9.84818e-05
6.13	355.036	C18H27N6O18P3	3932.56	4359.7	4404.14	0	0	0	4232.13	0	4232.13	0.00125947
6.15	245.046	C14H4N4O	1967.33	2013.18	2052.98	0	0	0	2011.16	0	2011.16	0.000151348
6.17	180.088	C7H9N5O	2888.29	3035.84	2546.56	0	0	0	2823.56	0	2823.56	0.00262329
6.18	250.109	C14H11N5	14709.6	15483.5	14654.7	0	0	0	14949.3	0	14949.3	0.000320244
6.18	476.214	C15H29N11O5S	8341.52	7640.21	7982.38	0	0	0	7988.04	0	7988.04	0.000641851
6.18	175.123	C11H14N2	2185.2	2057.72	2153.15	0	0	0	2132.02	0	2132.02	0.000322322
6.21	455.087	C21H31N22O14P3	3050.2	2846.97	3185.62	0	0	0	3027.59	0	3027.59	0.0010549
6.21	555.137	C42H45N16O17PS	3395.41	3534.05	3668.22	0	0	0	3532.56	0	3532.56	0.000496696
6.21	223.095	C6H15N4O3P	9284.83	8845.51	9061.53	0	0	0	9063.96	0	9063.96	0.000195728
6.21	220.087	C15H26N4O11	7407.73	8256.54	8082.79	0	0	0	7915.69	0	7915.69	0.00106792
6.21	320.142	C31H38N6O9	15838.3	15693.8	17170.1	0	0	0	16234.1	0	16234.1	0.000836703
6.22	312.153	C24H62O5S6	3732.5	4613.39	5145.05	0	0	0	4496.98	0	4496.98	0.00828553
6.22	328.13	C25H47N6O6PS3	3022.73	2681.37	2712.41	0	0	0	2805.5	0	2805.5	0.00150556
6.23	484.255	C25H33N5O5	6421.74	7331.34	7535.12	0	0	0	7096.06	0	7096.06	0.00231824
6.23	220.097		1321.68	1330.17	1294.64	0	0	0	1315.5	0	1315.5	6.6302e-05
6.25	382.173	C9H23N11O4S	2631.89	2922.34	2894.41	0	0	0	2816.21	0	2816.21	0.00107743
6.29	288.129	C9H21NO9	3658.68	3118.79	3505	0	0	0	3427.49	0	3427.49	0.00218835
6.31	767.073	C19H11N24O8PS	3095.95	3481.91	3455.22	0	0	0	3344.36	0	3344.36	0.00138167
6.33	527.224	C27H35N4O3PS	1632.71	1828.74	1802.39	0	0	0	1754.62	0	1754.62	0.00122325
6.33	143.072		3154.19	3068.91	3602.19	0	0	0	3275.09	0	3275.09	0.00254041
6.37	221.093		1951.31	2584.18	2165.18	0	0	0	2233.55	0	2233.55	0.00685378
6.37	302.179	C15H27NO3S	29338.4	28953.9	29283.9	0	0	0	29192.1	0	29192.1	1.69356e-05
6.39	270.024	C15H11N10O11P	1231.98	1235.29	1468.11	0	0	0	1311.79	0	1311.79	0.00353169
6.43	494.272	C14H39N9O8S	1128.26	1148.17	1494.91	0	0	0	1257.11	0	1257.11	0.00884759
6.45	383.185	C23H26O5	3026.36	3154.45	3111.08	0	0	0	3097.3	0	3097.3	0.000147438
6.45	450.19	C20H28N5O5P	1669.73	2318.96	1701.96	0	0	0	1896.88	0	1896.88	0.0121758
6.45	429.194	C13H38N2O7P2S	1593.74	1833.92	1685.23	0	0	0	1704.3	0	1704.3	0.00168205
6.5	348.076	C13H19NO6P2	1706.92	2167.22	2361.22	0	0	0	2078.45	0	2078.45	0.00860188
6.52	382.146	C30H43N12O8PS	2988.35	2353.31	3380.84	0	0	0	2907.5	0	2907.5	0.0104356
6.56	179.07		1507.28	1904.97	1445.16	0	0	0	1619.14	0	1619.14	0.00782108
6.56	356.138	C14H21N5O4S	2789.56	2516.92	2564.13	0	0	0	2623.54	0	2623.54	0.00102658
6.57	228.088	C11H9N5O	1159.75	1556.59	1509.7	0	0	0	1408.68	0	1408.68	0.00780669
6.59	191.079		1919.74	1886.82	2010.44	0	0	0	1939	0	1939	0.000363152
6.59	304.242	C15H33N3OS	3173.12	2610.49	3218.65	0	0	0	3000.75	0	3000.75	0.00422093
6.6	374.233		1764.56	1862.04	1982.04	0	0	0	1869.54	0	1869.54	0.00112975
6.61	326.201	C15H27N5OS	2779.75	2484.27	2555.24	0	0	0	2606.42	0	2606.42	0.00116537
6.61	502.052	C28H31N18O14PS4	1889.35	1569.58	2193.99	0	0	0	1884.31	0	1884.31	0.00902885
6.61	261.018	C17H4N12O9	3164.54	3082	2940.66	0	0	0	3062.4	0	3062.4	0.000455319
6.63	474.175	C20H23N7O7	5852.57	5816.03	6899.83	0	0	0	6189.48	0	6189.48	0.00327964
6.66	349.055	C32H24O18	1638.8	1606.46	1858.88	0	0	0	1701.38	0	1701.38	0.00216536
6.69	374.681		2057.27	2127.75	2127.58	0	0	0	2104.2	0	2104.2	0.000124334
6.71	462.214	C18H27N11O2S	2565.19	2573.48	2291.88	0	0	0	2476.85	0	2476.85	0.00139227
6.72	206.046		1771.37	1628.55	1768.88	0	0	0	1722.93	0	1722.93	0.000749547
6.74	359.675		1243.19	1469.32	1503.49	0	0	0	1405.33	0	1405.33	0.00336021
6.74	294.099	C13H16N3O3P	5498.35	4378.15	5153.44	0	0	0	5009.98	0	5009.98	0.0043427
6.75	281.532	C17H12N11O10P	2994.27	3101.58	3038.26	0	0	0	3044.7	0	3044.7	0.000104633
6.77	346.206		2485.47	2268.32	2757.1	0	0	0	2503.63	0	2503.63	0.00317422
6.81	653.182	C22H43N2O12P3S	2188.15	2024.37	2291.05	0	0	0	2167.85	0	2167.85	0.00128048
6.81	288.09		2129.38	2397.88	2413.08	0	0	0	2313.44	0	2313.44	0.00158243
6.84	260.095		2239.63	1981.94	2604.6	0	0	0	2275.39	0	2275.39	0.00624316
6.85	422.088	C28H27N16O14P	1540.72	1296.62	1560.55	0	0	0	1465.97	0	1465.97	0.00333453
6.86	282.54	C17H29NO12P4	689.828	528.369	770.824	0	0	0	663.007	0	663.007	0.0113567
6.88	453.068	C15H9N12O4P	3108.43	2853.12	2848.12	0	0	0	2936.56	0	2936.56	0.000855599
6.88	240.125		2356.18	2461.71	2460.9	0	0	0	2426.26	0	2426.26	0.000208538
6.9	272.096	C12H17NO4S	2160.23	2341.86	2485.17	0	0	0	2329.09	0	2329.09	0.00162557
6.9	476.19	C23H30N3O6P	2603.68	3337.82	3936.11	0	0	0	3292.54	0	3292.54	0.0134195
6.91	330.174	C9H19N11O3	1635.12	2051.41	1844.2	0	0	0	1843.58	0	1843.58	0.00422221
6.95	278.069		2697.24	2596.68	2693.68	0	0	0	2662.53	0	2662.53	0.000153042
6.97	562.213		1486.03	1855.37	1774.62	0	0	0	1705.34	0	1705.34	0.00429374
6.97	400.163	C17H26N3O6P	22183.6	21985.5	23740.3	0	0	0	22636.5	0	22636.5	0.000600282
6.97	258.209	C11H31NO3S	3663.9	3774.55	3957.24	0	0	0	3798.56	0	3798.56	0.000506553
6.99	302.18	C11H27NO8	3680.78	3936.5	3576.36	0	0	0	3731.21	0	3731.21	0.000821009
7.02	585.144	C24H25N8O6PS	7997.54	8269.38	7722.5	0	0	0	7996.47	0	7996.47	0.000389548
7.02	305.159	C15H20N4O3	1189.38	918.391	1471.76	2013.63	1746.9	1520.96	1193.18	1760.5	-567.32	0.0576926
7.03	627.154	C27H30O17	1611.47	2026.96	1478.96	0	0	0	1705.8	0	1705.8	0.00923542
7.04	457.184	C21H24N6O6	5572.63	5164.51	5347.12	0	0	0	5361.42	0	5361.42	0.0004843
7.05	222.15	C13H19NO2	3091.53	3132.06	2518.38	0	0	0	2913.99	0	2913.99	0.00459222
7.06	151.038		2664.17	2653.2	2717.05	0	0	0	2678.14	0	2678.14	5.4159e-05
7.06	205.123		2518.98	2538.63	2224.9	0	0	0	2427.5	0	2427.5	0.00174229
7.09	321.112		3798.98	4832	5120.77	0	0	0	4583.92	0	4583.92	0.00757428
7.09	363.123	C15H23O8P	1997.97	2311.03	2414.47	0	0	0	2241.16	0	2241.16	0.00310657
7.1	289.074	C12H16O6S	7669.9	7974.93	8614.9	0	0	0	8086.58	0	8086.58	0.00118358
7.1	169.012	C7H4O5	2753.57	3057.96	2832.36	0	0	0	2881.3	0	2881.3	0.00100065
7.14	248.129	C7H17N7OS	3274.15	3951.88	3467.24	0	0	0	3564.42	0	3564.42	0.00318332
7.16	414.179	C18H28N3O6P	18900.7	19027.4	19748.6	0	0	0	19225.6	0	19225.6	0.000188574
7.19	358.242	C12H27N11O2	3527.3	3320.28	3687.05	0	0	0	3511.55	0	3511.55	0.000912868
7.19	343.146	C22H36N16O10	1511.84	1343.32	1510.28	0	0	0	1455.15	0	1455.15	0.00147324
7.19	137.107		7845.29	8181.29	7596.86	0	0	0	7874.48	0	7874.48	0.000462135
7.23	441.189	C22H20N10O	2314.92	2798.49	2722.47	0	0	0	2611.96	0	2611.96	0.00328749
7.24	442.079	C30H31N10O20P	2309.07	2249.97	2428.66	0	0	0	2329.23	0	2329.23	0.000508793
7.24	479.083	C22H14N4O9	3119.77	2792.15	2987.09	0	0	0	2966.34	0	2966.34	0.00102713
7.24	845.199	C35H40O24	3710.88	3852.12	4536.99	0	0	0	4033.33	0	4033.33	0.00397672
7.26	215.083		2682.99	3165.22	3012.39	0	0	0	2953.53	0	2953.53	0.00231277
7.26	330.207	C20H27NO3	2894.87	2963.23	3739.93	0	0	0	3199.35	0	3199.35	0.00709931
7.28	280.074	C19H18N12O9	2581.34	2570.81	2525.97	0	0	0	2559.37	0	2559.37	4.3994e-05
7.29	543.168	C20H26N6O12	4524.72	4919.45	4832.93	0	0	0	4759.03	0	4759.03	0.000632993
7.3	467.138	C25H33N28O11P	1955.53	1819.75	2339.11	0	0	0	2038.13	0	2038.13	0.00577136
7.3	393.119	C37H24N18O4	2338.1	1991.07	2466.78	0	0	0	2265.31	0	2265.31	0.00391002
7.31	394.107	C33H34N6O17	6517.98	6448.26	6735.01	0	0	0	6567.08	0	6567.08	0.000172818
7.31	384.206	C17H29N5O3S	2246.23	2246.42	1988.27	0	0	0	2160.31	0	2160.31	0.00158171
7.31	147.044		1855.14	1910.18	2341.7	0	0	0	2035.67	0	2035.67	0.00566239
7.32	350.18	C15H27NO8	1980.62	2164	2203.86	0	0	0	2116.16	0	2116.16	0.00105348
7.37	550.155	C23H15N15O3	1889.23	1901.4	1817.72	0	0	0	1869.45	0	1869.45	0.000194884
7.38	310.098		1550.35	1401.3	1249.35	0	0	0	1400.34	0	1400.34	0.00382819
7.39	597.181	C31H34O8P2	5482.55	5584.68	5274.49	0	0	0	5447.24	0	5447.24	0.000280606
7.4	158.095		3435.4	3350.29	3491.78	0	0	0	3425.82	0	3425.82	0.00014407
7.41	154.064		1852.44	1747.02	1487.87	0	0	0	1695.78	0	1695.78	0.00405498
7.42	322.097	C14H16N3O4P	1683.5	1894.86	1749.5	0	0	0	1775.95	0	1775.95	0.00123345
7.43	297.147	C11H24N2O5S	2186.53	2356.62	2942.83	0	0	0	2495.32	0	2495.32	0.00832249
7.46	516.244	C19H34N9O6P	2849.09	2947.43	3237.38	0	0	0	3011.3	0	3011.3	0.00149472
7.49	432.097	C11H25N7O3S4	1635.38	1522.89	1870.38	0	0	0	1676.22	0	1676.22	0.00370909
7.52	274.111	C12H19NO4S	1802.29	1924.93	1616.98	0	0	0	1781.4	0	1781.4	0.00251513
7.52	483.115	C15H18N10O7S	3382.78	3493.71	3881.97	0	0	0	3586.16	0	3586.16	0.00177606
7.55	306.138	C13H23NO5S	2734.42	2453.51	2461.76	0	0	0	2549.9	0	2549.9	0.0013075
7.55	318.211	C9H23N11O2	21619.2	22843.9	21747.2	0	0	0	22070.1	0	22070.1	0.000309985
7.55	502.208	C19H31N7O7S	3393.47	3106.83	4179.55	0	0	0	3559.95	0	3559.95	0.00801591
7.56	239.11		2365.12	2324.69	2377.17	0	0	0	2355.66	0	2355.66	4.53922e-05
7.59	510.254	C20H27N15O2	2235.46	2275.78	2404.57	0	0	0	2305.27	0	2305.27	0.000489023
7.59	515.214	C18H30N10O6S	2641.47	3033.83	2637.26	0	0	0	2770.86	0	2770.86	0.00224454
7.63	610.177	C19H20N19O4P	2033.03	2437.97	2319.04	0	0	0	2263.35	0	2263.35	0.00280708
7.64	290.104		2930.44	2553.77	2655.86	0	0	0	2713.35	0	2713.35	0.00171372
7.66	265.037	C11H9N2O4P	1828.65	2010.02	1796.56	0	0	0	1878.41	0	1878.41	0.00124924
7.67	563.21	C24H40N2O7P2S	2224.72	2441.9	2623.88	0	0	0	2430.17	0	2430.17	0.0022465
7.67	128.061		2305.51	2317.39	2305.25	0	0	0	2309.38	0	2309.38	3.00521e-06
7.69	377.052	C10H14N6O6P2	7617.29	8717.02	8952.7	0	0	0	8429.01	0	8429.01	0.00237507
7.69	687.167	C31H30N2O16	16731.3	16850.4	16720.6	0	0	0	16767.5	0	16767.5	6.15362e-06
7.7	468.203	C27H33NO2S2	2299.41	2262.2	2528.5	0	0	0	2363.37	0	2363.37	0.00123877
7.7	472.177	C20H31N3O6P2	2077.36	2434.76	2292.37	0	0	0	2268.16	0	2268.16	0.00209099
7.7	311.165	C20H22O3	1897.18	1748.37	1718.58	0	0	0	1788.04	0	1788.04	0.00095309
7.75	378.112	C29H27N18O6P	9266.43	9484.22	8614.23	0	0	0	9121.63	0	9121.63	0.000820055
7.75	557.17	C48H61N2O26P	3116.49	3109.32	2956.12	0	0	0	3060.65	0	3060.65	0.000291883
7.75	273.042	C13H9N2O3P	40939.1	39671.4	41665.7	0	0	0	40758.7	0	40758.7	0.000204338
7.75	739.237	C28H54O12P4S	1579.81	1953.58	1689.13	0	0	0	1740.84	0	1740.84	0.00403741
7.75	257.047		1396.64	1555.45	1537.44	0	0	0	1496.51	0	1496.51	0.00112353
7.76	410.094	C22H19N28O7P	1973.47	2094.77	2118.45	0	0	0	2062.23	0	2062.23	0.000473772
7.77	392.145	C31H47N10O8PS2	1773.46	1806.04	2318.63	0	0	0	1966.05	0	1966.05	0.00796727
7.8	296.19	C13H29NO4S	1619.57	1693.38	1987.39	0	0	0	1766.78	0	1766.78	0.00401889
7.8	231.025	C24H13O8P	1717.12	1359.53	1427.87	0	0	0	1501.51	0	1501.51	0.00528561
7.81	261.173	C11H24N4OS	3169.23	3668.23	3341.73	0	0	0	3393.06	0	3393.06	0.00185441
7.81	411.202	C22H26N4O4	3330.11	2836.17	3113.03	0	0	0	3093.1	0	3093.1	0.00212865
7.82	181.084	C6H16N2S2	3650.22	4446.3	3500.06	0	0	0	3865.53	0	3865.53	0.00571962
7.84	291.018	C10H12O6P2	2136.43	2559.97	2253.8	0	0	0	2316.73	0	2316.73	0.00295653
7.86	220.061	C12H5N5	25292.2	25463.2	25491.3	0	0	0	25415.6	0	25415.6	5.99104e-06
7.86	337.026	C23H9N14O10P	2079.08	2135.64	1665.41	0	0	0	1960.04	0	1960.04	0.0056698
7.86	652.114	C25H13N15O8	2696.31	2109.98	2784.17	0	0	0	2530.15	0	2530.15	0.00692236
7.88	296.077	C21H23N10O9P	1567.35	1573.1	1381.27	0	0	0	1507.24	0	1507.24	0.00174294
7.89	153.017		1936.45	2174.14	2201.45	0	0	0	2104.01	0	2104.01	0.00159576
7.9	453.298	C23H41N4O3P	3527.34	3928.02	3559.61	0	0	0	3671.66	0	3671.66	0.00122298
7.91	479.047	C16H7N12O5P	1914.34	1430.84	1802.52	0	0	0	1715.9	0	1715.9	0.0071757
7.91	248.167	C8H21N7S	2046.38	1733.54	2046.52	0	0	0	1942.15	0	1942.15	0.00287188
7.92	511.143	C27H28O6P2	1672.36	1707.63	1683.51	0	0	0	1687.83	0	1687.83	3.80163e-05
7.92	301.075	C14H12N4O2S	3170.35	3132.34	3339.55	0	0	0	3214.08	0	3214.08	0.000392422
7.93	355.087	C25H10N2O	4784.56	4317.97	4330.38	0	0	0	4477.64	0	4477.64	0.00117322
7.93	513.195	C15H25N14O5P	2338.79	2374.94	2377.72	0	0	0	2363.82	0	2363.82	2.81284e-05
7.93	367.086	C18H14N4O3S	2397.85	2283.22	2514.39	0	0	0	2398.49	0	2398.49	0.000773214
7.93	181.013	C8H4O5	2597.08	2528.29	2265.21	0	0	0	2463.53	0	2463.53	0.00168082
7.93	390.216	C16H31N5O4S	3926.98	3661.59	3756.47	0	0	0	3781.68	0	3781.68	0.000421271
7.93	317.065	C21H22N12O8P2	1760.39	1735.06	1851.92	0	0	0	1782.45	0	1782.45	0.000396244
7.95	169.012	C7H4O5	2597.67	2188.79	2496.4	0	0	0	2427.62	0	2427.62	0.00255486
7.95	518.239	C27H35NO9	2717.58	2935.7	3096.95	0	0	0	2916.74	0	2916.74	0.00141735
7.95	290.141		1801.36	2067.02	1658.11	0	0	0	1842.16	0	1842.16	0.00420215
7.97	190.086		4860.23	5331.44	5318	0	0	0	5169.89	0	5169.89	0.000896272
7.98	434.255	C25H31N5O2	9071.42	8695.04	9717.19	0	0	0	9161.22	0	9161.22	0.00105972
7.99	312.129	C11H21NO9	2010.46	2387.87	2387.91	0	0	0	2262.08	0	2262.08	0.00307899
8.03	465.068	C16H9N12O4P	2475.02	2791.25	2575.03	0	0	0	2613.77	0	2613.77	0.00127234
8.03	406.088	C27H30N12O16S	1953.98	2113.14	2048.12	0	0	0	2038.41	0	2038.41	0.00051336
8.03	773.215	C28H47N4O13P3S	6022.04	6153.44	6288.11	0	0	0	6154.53	0	6154.53	0.000155724
8.03	442.548	C30H26N7O23P	4244.59	3981.09	3766.16	0	0	0	3997.28	0	3997.28	0.00119573
8.04	464.262	C18H42NO10P	1666.86	2049.35	1809.6	0	0	0	1841.94	0	1841.94	0.00365041
8.04	183.101	C10H14O3	5460.37	5489.9	5590.8	0	0	0	5513.69	0	5513.69	5.12851e-05
8.06	348.077	C13H19NO6P2	5128.84	5889.96	4571.8	0	0	0	5196.87	0	5196.87	0.0053608
8.06	419.192	C19H30O10	4359.98	4777.59	5223.85	0	0	0	4787.14	0	4787.14	0.00270371
8.06	293.103	C16H12N4O2	3459.47	3886.61	3770.09	0	0	0	3705.39	0	3705.39	0.00118152
8.07	267.16	C8H22N6O2S	1340.96	1531.29	1417.47	0	0	0	1429.91	0	1429.91	0.0014921
8.11	185.064	C14H24O9S	8068.2	6997.66	9081.77	0	0	0	8049.21	0	8049.21	0.00554165
8.11	165.068		1820.67	2024.34	2085.71	0	0	0	1976.91	0	1976.91	0.0016377
8.11	620.212	C25H37N3O13S	2004.62	2035.45	2049.39	0	0	0	2029.82	0	2029.82	4.24565e-05
8.11	350.154	C31H47N4O12P	22420.3	21822.7	19496.7	0	0	0	21246.6	0	21246.6	0.00175708
8.11	515.233	C38H60N24O7S2	3050.62	2900.06	3477.7	0	0	0	3142.79	0	3142.79	0.00301647
8.11	280.111		2744.78	2218.65	2910.9	0	0	0	2624.78	0	2624.78	0.00625965
8.11	284.109	C8H17N3O8	2379.73	2683.44	2332.87	0	0	0	2465.35	0	2465.35	0.00198068
8.11	482.146	C40H57N2O19P3	1254.84	1585.53	1992.98	0	0	0	1611.12	0	1611.12	0.0171062
8.11	152.062		2102.22	1747.65	1795.74	0	0	0	1881.87	0	1881.87	0.00346407
8.12	498.141	C27H43N22O16PS	2131.34	2175.08	2683.3	0	0	0	2329.91	0	2329.91	0.0057313
8.14	458.161	C18H28N5O5PS	5658.9	5874.59	5963.3	0	0	0	5832.26	0	5832.26	0.000240076
8.14	258.117	C12H19NO3S	1630.7	1441.86	1953.46	0	0	0	1675.34	0	1675.34	0.00785481
8.16	479.083	C17H11N12O4P	5405.63	4945.12	4289.31	0	0	0	4880.02	0	4880.02	0.00437627
8.17	527.173		2674.23	2959.28	2764.02	0	0	0	2799.18	0	2799.18	0.000902382
8.19	480.199	C39H50N20O8S	2491.29	2920.16	2698.81	0	0	0	2703.42	0	2703.42	0.00209138
8.2	279.174	C12H26N2O3S	2931.04	3187.82	3213.67	0	0	0	3110.84	0	3110.84	0.00083988
8.21	274.074		2125.78	2330.53	2020.61	0	0	0	2158.97	0	2158.97	0.0017716
8.23	442.215		2363	1983.57	2184.27	0	0	0	2176.95	0	2176.95	0.00252482
8.24	606.232	C20H36N11O7PS	7936.17	7849.94	8312.78	0	0	0	8032.96	0	8032.96	0.000312793
8.25	314.179	C16H27NO3S	6171.03	6261.69	6736.31	0	0	0	6389.68	0	6389.68	0.000751652
8.26	365.162	C13H20N10OS	2345.5	2151.29	2324.39	0	0	0	2273.73	0	2273.73	0.000731306
8.27	219.139	C7H18N6S	2484.82	2125.93	2445.36	0	0	0	2352.04	0	2352.04	0.00232563
8.27	236.166	C7H21N7S	5022.04	5139.76	5746.39	0	0	0	5302.73	0	5302.73	0.00178627
8.28	391.12	C23H33N20O8PS	2645.57	2505.1	2599.91	0	0	0	2583.53	0	2583.53	0.000256324
8.28	333.059	C19H30N4O18P2	2415.07	3375.39	2752.34	0	0	0	2847.6	0	2847.6	0.00961685
8.28	190.062		4819.08	4797.76	4767.22	0	0	0	4794.69	0	4794.69	9.84985e-06
8.29	407.126	C23H53N6O17PS3	1871.48	1966.2	2198.33	0	0	0	2012	0	2012	0.00232053
8.29	537.124	C24H24O14	4764.62	4809.9	4588.36	0	0	0	4720.96	0	4720.96	0.000204828
8.3	297.131	C11H16N6O4	4149.83	4208.5	4741.47	0	0	0	4366.6	0	4366.6	0.00185241
8.31	444.202		946.095	1032.16	1119.46	0	0	0	1032.57	0	1032.57	0.00234088
8.31	444.182	C18H30N5O4PS	23371.1	25607.5	24035.5	0	0	0	24338.1	0	24338.1	0.000741402
8.32	242.105	C8H19NO5S	6260.16	7619.17	6872.1	0	0	0	6917.15	0	6917.15	0.00321175
8.32	302.196	C12H31NO5S	2494.19	2671.99	2651.37	0	0	0	2605.85	0	2605.85	0.000463921
8.33	344.262	C19H37NO2S	2830.48	2734.53	2654.48	0	0	0	2739.83	0	2739.83	0.000344634
8.33	284.116	C12H18N3O3P	5420.67	5744.38	5639.5	0	0	0	5601.52	0	5601.52	0.000289665
8.34	440.118	C16H13N11O5	2046.02	1883.17	2372.05	0	0	0	2100.41	0	2100.41	0.00464952
8.35	307.132	C20H18O3	2895.52	2669.54	2882.22	0	0	0	2815.76	0	2815.76	0.000675287
8.39	197.008	C8H4O6	1957.92	1636.64	1926.57	0	0	0	1840.37	0	1840.37	0.0030738
8.39	597.149	C26H25N6O9P	5621.38	6328	5927.69	0	0	0	5959.02	0	5959.02	0.00117661
8.4	433.152	C24H16N8O	1899.53	1876.75	1986.37	0	0	0	1920.88	0	1920.88	0.000302133
8.41	378.619	C28H42N11O6PS3	2256.31	2233.69	2616.66	0	0	0	2368.88	0	2368.88	0.00273136
8.49	593.161	C24H24N12O3S2	9578.96	11275.7	10608.8	0	0	0	10487.8	0	10487.8	0.00220713
8.49	279.16	C9H22N6O2S	1715.04	1698.97	1508.26	0	0	0	1640.75	0	1640.75	0.00163423
8.5	431.109		2152.3	2465.47	2288.44	0	0	0	2302.07	0	2302.07	0.00154737
8.51	354.065	C25H19N14O10P	4009.46	3628.43	3609.79	0	0	0	3749.23	0	3749.23	0.00120436
8.54	485.196	C23H28N6O4S	15270.7	15008.8	14152.5	0	0	0	14810.7	0	14810.7	0.000519378
8.55	325.063	C18H31N6O14P3	1949.27	2199.06	2372.11	0	0	0	2173.48	0	2173.48	0.00317334
8.58	434.119	C14H16N11O4P	1470.35	1772.63	1789.64	0	0	0	1677.54	0	1677.54	0.00380036
8.58	578.187	C27H31NO13	18019.7	19600.8	19398.6	0	0	0	19006.4	0	19006.4	0.000682389
8.59	187.111		1383.77	1623.62	2005.41	0	0	0	1670.94	0	1670.94	0.0115319
8.62	403.14	C22H18N4O4	5627.56	6417.79	6367.62	0	0	0	6137.66	0	6137.66	0.00172787
8.63	351.149		3105.14	3172.75	3777.29	0	0	0	3351.73	0	3351.73	0.00403965
8.63	607.176	C25H18N16O4	4299.47	4569.54	4882.09	0	0	0	4583.7	0	4583.7	0.00134602
8.64	518.254	C37H66N26O4S3	2005.69	1656.13	2523.69	0	0	0	2061.84	0	2061.84	0.0146126
8.64	521.28	C48H82N8O13P2	2729.54	2515.85	2798.15	0	0	0	2681.18	0	2681.18	0.00100362
8.64	354.184	C23H42N22O3S	4916.05	4391.75	4775.41	0	0	0	4694.4	0	4694.4	0.00111208
8.65	645.232	C29H41O14P	3517.02	3776.84	3432.92	0	0	0	3575.59	0	3575.59	0.000837037
8.66	201.164	C15H20	1355.98	1332.83	1405.92	0	0	0	1364.91	0	1364.91	0.000249595
8.66	579.17	C27H30O14	13744.3	13434	14156.6	0	0	0	13778.3	0	13778.3	0.000230648
8.69	449.074	C16H9N12O3P	5103.64	5934.91	4872.46	0	0	0	5303.67	0	5303.67	0.00367931
8.69	566.15	C17H16N19O3P	2345.37	2346.75	2753.55	0	0	0	2481.89	0	2481.89	0.00298195
8.7	245.094	C11H17O4P	2787.43	2845.97	2891.24	0	0	0	2841.55	0	2841.55	0.000111824
8.71	679.281	C24H47N4O16P	2279.96	2375.29	2645.6	0	0	0	2433.62	0	2433.62	0.00201864
8.73	599.197		2405.8	2230.24	2199.85	0	0	0	2278.63	0	2278.63	0.00079255
8.75	641.171	C23H29N8O12P	3570.28	4387.96	4326.43	0	0	0	4094.89	0	4094.89	0.00409669
8.76	400.092	C16H14N7O4P	10054.5	9556.45	9947.46	0	0	0	9852.79	0	9852.79	0.000235896
8.77	579.207	C28H34O13	5281.09	4769.58	4268.25	0	0	0	4772.97	0	4772.97	0.00373165
8.77	683.146	C18H23N18O8PS	4711.04	4636.32	5193.83	0	0	0	4847.06	0	4847.06	0.00129685
8.78	396.173	C22H25N3O2S	6011.71	6367.06	6098.89	0	0	0	6159.22	0	6159.22	0.000301245
8.79	310.206	C15H27N5S	3401.84	2856.01	2859.14	0	0	0	3039	0	3039	0.00354501
8.8	304.086		2417.43	1951.96	1726.78	0	0	0	2032.06	0	2032.06	0.00986675
8.8	330.203	C32H46N14O2	995.112	933.586	926.08	0	0	0	951.593	0	951.593	0.000527647
8.82	265.145	C16H16N4	1860.4	1567.96	1648.25	0	0	160.451	1692.2	53.4838	1638.72	0.000294906
8.83	193.049	C10H8O4	31022.4	31582.3	33406.8	0	0	0	32003.8	0	32003.8	0.000505563
8.88	372.222	C20H29N5S	11929.8	11448.1	11705.2	0	0	0	11694.4	0	11694.4	0.000141586
8.88	323.201	C14H30N2O4S	1706.6	1139.98	1527.38	0	0	0	1457.99	0	1457.99	0.0128987
8.88	345.156	C17H20N4O4	16428.5	16810.4	18034.9	0	0	0	17091.3	0	17091.3	0.000802781
8.88	306.174		1756.22	1264.24	985.928	0	0	0	1335.46	0	1335.46	0.0272776
8.9	787.1	C29H23N8O17P	2748.27	2764	3057.11	0	0	0	2856.46	0	2856.46	0.00123375
8.93	361.097	C16H34N16O11P2S	1488.18	1701.48	2204.62	0	0	0	1798.09	0	1798.09	0.0136663
8.93	542.119	C44H23N30O5P	1917.41	1764.58	2060.31	0	0	0	1914.1	0	1914.1	0.00198411
8.93	477.196	C13H36N2O14S	2366.19	2292.06	2429.57	0	0	0	2362.6	0	2362.6	0.000282743
8.96	325.112	C9H12N10O4	2075.56	2207.61	2431.88	0	0	0	2238.35	0	2238.35	0.00215195
8.97	511.146	C19H19N12O4P	4757.29	4887.09	4206.71	0	0	0	4617.03	0	4617.03	0.00203416
8.98	316.216	C14H29N5OS	1783.46	2387.72	1796.14	0	0	0	1989.11	0	1989.11	0.00989445
8.98	199.106		1488.97	1948.43	1905.37	0	0	0	1780.92	0	1780.92	0.0066994
8.99	380.247	C19H33N5OS	8725.5	7133.03	8414.11	0	0	0	8090.88	0	8090.88	0.00360768
8.99	463.126	C23H18N4O7	5530.25	6142.21	6022.23	0	0	0	5898.23	0	5898.23	0.00100601
9.03	314.201	C14H27N5OS	2353.45	2867.18	2973.01	0	0	0	2731.22	0	2731.22	0.00487188
9.06	153.017	C7H4O4	1470.2	1581.05	1616.39	0	0	0	1555.88	0	1555.88	0.000800252
9.08	370.656	C38H41N7O9	3326.82	3440.04	3335.96	0	0	0	3367.61	0	3367.61	0.000116266
9.12	330.138		1818.74	1964.78	1855.8	0	0	0	1879.77	0	1879.77	0.000543192
9.14	454.188	C24H28N3O4P	5159.81	4741.53	4712.7	0	0	0	4871.35	0	4871.35	0.000878387
9.15	403.144	C18H28O6P2	3005.98	2999.77	3140.34	0	0	0	3048.7	0	3048.7	0.000226181
9.16	265.037	C11H9N2O4P	1776.89	2430.68	2117.04	0	0	0	2108.2	0	2108.2	0.00792353
9.19	332.071	C22H24N12O9P2	1022.64	1185.9	994.292	0	0	0	1067.61	0	1067.61	0.00311326
9.19	302.046	C11H7N7O2S	2203.31	2062.71	2415.23	0	0	0	2227.08	0	2227.08	0.00210969
9.21	294.138	C13H27NS3	1535.45	1821.91	1804.09	0	0	0	1720.48	0	1720.48	0.0028879
9.23	179.033	C9H6O4	1730.39	1663.05	2317.25	0	0	0	1903.56	0	1903.56	0.0117031
9.28	409.183	C17H24N6O6	5104.04	4733.62	5302.5	0	0	0	5046.72	0	5046.72	0.00108934
9.28	330.114	C18H19NO3S	2379.16	2143.13	2623.33	0	0	0	2381.87	0	2381.87	0.00337036
9.28	598.249	C25H31N11O7	3429.48	3404.03	2983.03	0	0	0	3272.18	0	3272.18	0.00195147
9.28	603.204	C19H30N12O9S	4966.01	4944.44	5566.88	0	0	0	5159.11	0	5159.11	0.00155957
9.29	310.093	C21H32N8O10P2	3233.62	2895.62	2870.14	0	0	0	2999.79	0	2999.79	0.00152153
9.32	286.168	C11H27NO5S	2337.62	2156.77	2283.54	0	0	0	2259.31	0	2259.31	0.000562241
9.32	408.169		3389.78	3503.54	3700.15	0	0	0	3531.16	0	3531.16	0.000658443
9.33	311.147	C10H31O4PS2	2882.51	2595.27	3081.46	0	0	0	2853.08	0	2853.08	0.00243766
9.35	387.112	C17H24O6P2	4448.99	4941.67	5137.29	0	0	0	4842.65	0	4842.65	0.00178323
9.4	315.076	C10H20O7P2	3089.54	2488.19	3359.53	0	0	0	2979.08	0	2979.08	0.00738987
9.4	396.075	C18H36N10O19P2S	2344.42	1923.63	2723.19	0	0	0	2330.42	0	2330.42	0.00967649
9.4	753.188	C25H20N24O4S	5405.11	5561.61	5969.66	0	0	0	5645.46	0	5645.46	0.000887294
9.43	316.128	C25H22N22	1625.62	2113.57	2118.27	0	0	0	1952.49	0	1952.49	0.00693428
9.46	609.179	C24H49O3PS6	1932.09	2165.18	2029.56	0	0	0	2042.28	0	2042.28	0.00109339
9.48	303.018	C11H12O6P2	2633.39	2365.04	2891.53	0	0	0	2629.99	0	2629.99	0.00332334
9.5	354.175		9296.58	8912.48	8846.08	0	0	0	9018.38	0	9018.38	0.000242339
9.51	454.156		1423.74	1392.91	1582.54	0	0	0	1466.4	0	1466.4	0.00160128
9.55	550.155	C11H34N7O12P3	4682.3	4281.6	5289.44	0	0	0	4751.11	0	4751.11	0.00378067
9.55	290.106	C12H19NO5S	5728.35	6388.41	5877.21	0	0	0	5997.99	0	5997.99	0.00110872
9.6	410.183	C13H27N7O6S	1840.2	2017.15	1868.73	0	0	0	1908.7	0	1908.7	0.000824812
9.6	370.171	C12H15N15	4832.44	4635.3	4359.64	0	0	0	4609.13	0	4609.13	0.000883766
9.63	295.118		1317.96	1181.49	1207.95	0	0	0	1235.8	0	1235.8	0.00114123
9.64	441.248		1352.68	2030.97	1363.54	0	0	0	1582.4	0	1582.4	0.019508
9.65	293.143	C14H20N4OS	2232.58	2984.32	2680.92	0	0	0	2632.61	0	2632.61	0.00680877
9.69	327.067	C26H17N14O6P	866.248	876.669	1078.54	0	0	0	940.486	0	940.486	0.00535386
9.7	504.208	C20H21N15O2	7889.31	7302.61	7180.88	0	0	0	7457.6	0	7457.6	0.000858859
9.7	509.164	C20H24N6O10	9771.39	10642.8	9773.13	0	0	0	10062.4	0	10062.4	0.000830563
9.7	307.154	C11H23N4O4P	1428.74	1680.36	2540.58	0	0	0	1883.23	0	1883.23	0.0304941
9.7	296.187	C17H21N5	1901.42	2086.74	1777.43	0	0	0	1921.86	0	1921.86	0.00217977
9.7	254.065	C13H15N16O5P	2444.79	2370.83	2212.53	0	0	0	2342.72	0	2342.72	0.000853995
9.71	242.177		2806.12	2751.45	2984.6	0	0	0	2847.39	0	2847.39	0.000610685
9.74	312.061	C28H6N20	1493.91	1498.53	1412.37	0	0	0	1468.27	0	1468.27	0.00036299
9.75	506.222	C26H66N20O18S2	1841.85	1696.49	1712.52	0	0	0	1750.29	0	1750.29	0.000690479
9.75	211.112	C15H14O	3256.07	3497.17	3633.53	0	0	0	3462.26	0	3462.26	0.00101431
9.75	508.171	C43H58N4O22S	9814.16	9286.86	9277.88	0	0	0	9459.63	0	9459.63	0.000351035
9.76	338.14	C30H49N2O9P3	6115.47	5822.13	5737.6	0	0	0	5891.73	0	5891.73	0.000377472
9.76	508.702	C32H70N7O25PS	3461.34	3643.88	3880.2	0	0	0	3661.81	0	3661.81	0.00109456
9.76	152.061		2153.31	2431.65	1999.12	0	0	0	2194.69	0	2194.69	0.00330916
9.78	511.178	C39H56N8O24	2601.24	2170.84	3101.26	0	0	0	2624.45	0	2624.45	0.0103309
9.8	183.029	C8H6O5	1757.83	1623.14	2252.33	0	0	0	1877.76	0	1877.76	0.0102174
9.81	395.134	C14H19N8O4P	2631.54	2919.82	2847.59	0	0	0	2799.65	0	2799.65	0.000955465
9.83	153.017		1850.12	2369.91	2283.07	0	0	0	2167.7	0	2167.7	0.00545482
9.85	344.248	C16H33N5OS	1877.24	1407.27	1649.74	0	0	0	1644.75	0	1644.75	0.00673757
9.86	206.993	C9H2O6	1429.76	1509.16	1679.4	0	0	0	1539.44	0	1539.44	0.00228034
9.89	459.22		1504.25	1665.24	1271.66	0	0	0	1480.38	0	1480.38	0.00590246
9.9	337.204	C16H32O5S	1933.99	1966.48	2114.38	0	0	0	2004.95	0	2004.95	0.000765763
9.9	331.211	C11H26N10S	1452.71	1458.71	1238.96	1497.77	1296.77	1461.38	1383.46	1418.64	-35.1801	0.730656
9.91	235.104		1335.44	1736.4	1478.85	0	0	0	1516.9	0	1516.9	0.00592684
9.95	450.118	C43H18N26	2271.09	2032.34	2948.07	0	0	0	2417.17	0	2417.17	0.01263
9.96	506.224	C18H28N13O3P	4685.89	4732.5	5664.01	0	0	0	5027.47	0	5027.47	0.0039909
9.97	511.179	C21H22N10O6	5949.61	7486.89	6748.13	0	0	0	6728.21	0	6728.21	0.00432434
10	185.06	C12H8O2	2569.17	2238.27	2415.81	0	0	0	2407.75	0	2407.75	0.00157303
10	606.15	C47H55N8O28P	4433.28	3707.1	3973.02	0	0	0	4037.8	0	4037.8	0.00274839
10.01	333.583	C15H24N17O12P	1235.24	1175.82	1117.24	0	0	0	1176.1	0	1176.1	0.00083781
10.01	493.145	C36H54N6O22P2	1456.01	1242.87	1462.82	0	0	0	1387.23	0	1387.23	0.00269843
10.07	292.156	C17H17N5	1663.7	2167.11	1767.39	0	0	0	1866.07	0	1866.07	0.00669586
10.08	308.154		1325.77	1193.73	1187.59	0	0	0	1235.7	0	1235.7	0.00132764
10.13	604.311	C29H45N7O3S2	3499.2	3394.98	4281.14	0	0	0	3725.11	0	3725.11	0.00558812
10.16	424.2	C20H30N3O5P	1685.78	2103.22	1915.63	0	0	0	1901.54	0	1901.54	0.00400546
10.17	194.117	C11H15NO2	3404.88	3031.89	3718.01	0	0	0	3384.93	0	3384.93	0.00341503
10.17	238.144		1972.19	1698.16	1894.95	608.972	373.179	290.437	1855.1	424.196	1430.9	0.00038519
10.18	311.133	C12H22O9	4232.12	3526.77	4218.69	0	0	0	3992.52	0	3992.52	0.00338588
10.19	471.259	C16H44N2O9P2	2017.1	2019.81	2683.23	0	0	0	2240.05	0	2240.05	0.00964446
10.26	303.054	C13H10N4O3S	1660.33	2019.58	2437.13	0	0	0	2039.01	0	2039.01	0.0119015
10.28	427.148	C34H41N14O11P	2469.8	2308.51	2768.91	0	0	0	2515.74	0	2515.74	0.00286212
10.28	338.14	C26H47N2O16P	2386.51	1909.1	2093.03	0	0	0	2129.55	0	2129.55	0.00423457
10.29	424.236	C21H34N3O4P	2067.36	2113.91	1964.32	0	0	0	2048.53	0	2048.53	0.000465165
10.29	436.235	C12H33N7O10	1804.26	1769.21	1914.95	0	0	0	1829.47	0	1829.47	0.000575833
10.3	419.101	C19H19N2O7P	2215.07	2074.04	2065.44	0	0	0	2118.18	0	2118.18	0.000524018
10.33	496.271	C30H33N5O2	1820.17	2169.05	2165.8	0	0	0	2051.67	0	2051.67	0.00316802
10.34	273.125		1400.34	1567.54	1288.86	0	0	0	1418.91	0	1418.91	0.00324137
10.38	266.13	C28H38N2O6S	2846.58	2795.02	3747.04	0	0	0	3129.55	0	3129.55	0.00961504
10.38	515.283	C22H38N6O8	8747.96	9989.7	9995.19	0	0	0	9577.62	0	9577.62	0.00187072
10.39	201.127		1079.05	1000.54	819.347	0	0	0	966.314	0	966.314	0.00627344
10.39	383.171	C14H23N8O3P	2137.89	2431.85	2584.08	0	0	0	2384.61	0	2384.61	0.00300215
10.43	578.187	C30H32N3O5PS	3903.4	4128.48	3720.83	0	0	0	3917.57	0	3917.57	0.000904387
10.44	228.103		4862.97	4115.7	4046.8	0	0	0	4341.82	0	4341.82	0.00360318
10.45	425.253	C15H42N2O7P2	2185.07	2209.74	2336.56	0	0	0	2243.79	0	2243.79	0.000437155
10.46	176.07	C10H9NO2	2839.66	1768.91	1511.8	0	0	0	2040.12	0	2040.12	0.0375011
10.51	277.038	C10H12O7S	1339.02	1431.88	1573.57	0	0	0	1448.16	0	1448.16	0.00221013
10.57	423.239	C23H34O7	28883.9	28234.8	28732.4	0	0	0	28617	0	28617	4.693e-05
10.59	310.242		1980.84	1355.65	1499.45	0	0	0	1611.98	0	1611.98	0.0134758
10.59	402.195	C20H27N5O2S	2952.61	2969.98	2804.92	0	0	0	2909.17	0	2909.17	0.000323847
10.62	485.195	C49H52N12O8S	5028.95	5828.23	5380.64	0	0	0	5412.61	0	5412.61	0.00182093
10.63	377.198	C20H29N2O3P	2501.19	2994.56	2949.04	0	0	0	2814.93	0	2814.93	0.00311279
10.63	497.189	C32H70N2O28P2	2201.65	2075.48	1709.79	0	0	0	1995.64	0	1995.64	0.00541807
10.63	487.21	C35H64N20O3S5	6973.98	7401.07	6877.51	0	0	0	7084.19	0	7084.19	0.000515275
10.63	667.26	C26H43N4O14P	2577.63	3024.91	3254.91	0	0	0	2952.48	0	2952.48	0.00450494
10.64	152.061		1616.33	1428.34	1899.12	0	0	0	1647.93	0	1647.93	0.00682277
10.65	489.226	C37H85O18PS4	6966.67	4748.78	6289.32	0	0	0	6001.59	0	6001.59	0.0117451
10.66	334.158	C27H54N8OS5	4257.17	4209.44	4733.71	0	0	0	4400.1	0	4400.1	0.00144372
10.66	491.241	C34H76N16O7S5	2990.01	2687.08	2437.56	0	0	0	2704.88	0	2704.88	0.00346889
10.67	517.299	C17H37N14O3P	3496.13	3807.37	4086.99	0	0	0	3796.83	0	3796.83	0.00201392
10.71	357.045	C19H8N4O2S	5221.23	5443.11	5537.56	0	0	0	5400.64	0	5400.64	0.000301228
10.72	255.067	C16H6N4	3563.48	3907.39	3619.9	0	0	0	3696.92	0	3696.92	0.000828651
10.75	218.046	C12H3N5	1860.97	1674.1	1557.52	0	0	0	1697.53	0	1697.53	0.00269948
10.76	217.087		2959.1	3108.21	3392.7	0	0	0	3153.34	0	3153.34	0.00162284
10.8	237.112	C6H16N6O2S	1218.99	1211.44	1519.54	0	0	0	1316.66	0	1316.66	0.00588615
10.82	417.121	C23H12N8O	1749.25	1660.64	2091.9	0	0	0	1833.93	0	1833.93	0.00510184
10.85	533.165	C39H20N2O	2092	2373.65	2842.8	0	0	0	2436.15	0	2436.15	0.00798301
10.86	309.091	C22H12O2	3989.4	4160.13	3484.48	0	0	0	3878	0	3878	0.00272469
10.87	584.28	C33H38N5O3P	2831.27	2809.71	2662.8	0	0	0	2767.92	0	2767.92	0.000365455
10.9	501.231	C20H42N2O6P2S	3139.26	3353.61	4435.92	0	0	0	3642.93	0	3642.93	0.011918
[truncated: 2,775 more rows]
