# Supplementary material for: Elucidating the mechanism behind and investigating the efficacy of Traditional Chinese Medicine and Traditional Tibetan Medicine in combination with standard therapeutics in hepatocellular carcinoma and cholangiocarcinoma in vitro
Source: Front Pharmacol. 2022 Sep 12;13:906468. doi: 10.3389/fphar.2022.906468 (PMC9511410; doi:10.3389/fphar.2022.906468)
Supplement: Supplementary file 3 [file Table4.xlsx]

## Sheet: HCC
HCC C1 24 h
Group	DMEM			DMSO			DMEM + DMSO 6.9 µM			DMEM + DMSO 3.45 µM			C1			Sorafenib			C1 + Soraf 6.9 µM			C1 + Soraf 3.45 µM
Concentration: mg / ml or µM	4	8	16	3.45	6.9	13.8	4	8	16	4	8	16	4	8	16	3.45	6.9	13.8	4	8	16	4	8	16
C1	ns	0.0364*	˂0.0001****	NA	NA	NA	NA	NA	NA	NA	NA	NA	NA	NA	NA	0.0001***	0.0373*	0.0125*	˂0.0001****	0.0001***	0.0013**	0.0006***	0.0496*	0.0062**
Sorafenib	NA	NA	NA	˂0.0001****	0.0011**	˂0.0001****	NA	NA	NA	NA	NA	NA	0.0001***	0.0373*	0.0125*	NA	NA	NA	˂0.0001****	0.0060**	0.0003***	ns	ns	0.0485*
C1 + Soraf 6.9 µM	NA	NA	NA	NA	NA	NA	˂0.0001****	˂0.0001****	˂0.0001****	NA	NA	NA	˂0.0001****	0.0001***	0.0013**	˂0.0001****	0.0060**	0.0003***	NA	NA	NA	NA	NA	NA
C1 + Soraf 3.45 µM	NA	NA	NA	NA	NA	NA	NA	NA	NA	0.0001***	0.0003***	˂0.0001****	0.0006***	0.0496*	0.0062**	ns	ns	0.0485*	NA	NA	NA	NA	NA	NA
HCC C1 48 h
Group	DMEM			DMSO			DMEM + DMSO 6.9 µM			DMEM + DMSO 3.45 µM			C1			Sorafenib			C1 + Soraf 6.9 µM			C1 + Soraf 3.45 µM
Concentration: mg / ml or µM	4	8	16	3.45	6.9	13.8	4	8	16	4	8	16	4	8	16	3.45	6.9	13.8	4	8	16	4	8	16
C1	ns	ns	0.0002***	NA	NA	NA	NA	NA	NA	NA	NA	NA	NA	NA	NA	ns	0.0040**	˂0.0001****	0.0007***	˂0.0001****	˂0.0001****	ns	ns	0.0052**
Sorafenib	NA	NA	NA	ns	ns	˂0.0001****	NA	NA	NA	NA	NA	NA	ns	0.0040**	˂0.0001****	NA	NA	NA	0.0014**	˂0.0001****	ns	ns	0.0012**	ns
C1 + Soraf 6.9 µM	NA	NA	NA	NA	NA	NA	0.0001***	˂0.0001****	˂0.0001****	NA	NA	NA	0.0007***	˂0.0001****	˂0.0001****	0.0014**	˂0.0001****	ns	NA	NA	NA	NA	NA	NA
C1 + Soraf 3.45 µM	NA	NA	NA	NA	NA	NA	NA	NA	NA	ns	ns	0.0011**	ns	ns	0.0052**	ns	0.0012**	ns	NA	NA	NA	NA	NA	NA
HCC C2 24 h
Group	DMEM			DMSO			DMEM + DMSO 6.9 µM			DMEM + DMSO 3.45 µM			C2			Sorafenib			C2 + Soraf 6.9 µM			C2 + Soraf 3.45 µM
Concentration: mg / ml or µM	1	2	4	3.45	6.9	13.8	1	2	4	4	8	16	1	2	4	3.45	6.9	13.8	1	2	4	1	2	4
C2	ns	ns	ns	NA	NA	NA	˂0.0001****	˂0.0001****	˂0.0001****	NA	NA	NA	NA	NA	NA	ns	0.0110*	0.0142*	0.0033**	˂0.0001****	0.0094**	0.0310*	0.0035**	ns
Sorafenib	NA	NA	NA	0.0016**	0.0003***	˂0.0001****	NA	NA	NA	NA	NA	NA	ns	0.0110*	0.0142*	NA	NA	NA	0.0033**	˂0.0001****	0.0110*	0.0275*	0.0020**	ns
C2 + Soraf 6.9 µM	NA	NA	NA	NA	NA	NA	˂0.0001****	˂0.0001****	˂0.0001****	NA	NA	NA	0.0033**	˂0.0001****	0.0094**	0.0033**	˂0.0001****	0.0110*	NA	NA	NA	NA	NA	NA
C2 + Soraf 3.45 µM	NA	NA	NA	NA	NA	NA	NA	NA	NA	0.0178*	0.0206*	0.0403*	0.0310*	0.0035**	ns	0.0275*	0.0020**	ns	NA	NA	NA	NA	NA	NA
HCC C2 48 h
Group	DMEM			DMSO			DMEM + DMSO 6.9 µM			DMEM + DMSO 3.45 µM			C2			Sorafenib			C2 + Soraf 6.9 µM			C2 + Soraf 3.45 µM
Concentration: mg / ml or µM	1	2	4	3.45	6.9	13.8	1	2	4	4	8	16	1	2	4	3.45	6.9	13.8	1	2	4	1	2	4
C2	ns	ns	ns	NA	NA	NA	NA	NA	NA	NA	NA	NA	NA	NA	NA	0.0050**	ns	˂0.0001****	0.0002***	0.0014**	˂0.0001****	0.0005***	0.0086**	0.0002***
Sorafenib	NA	NA	NA	ns	0.0079**	˂0.0001****	NA	NA	NA	NA	NA	NA	0.0050**	ns	˂0.0001****	NA	NA	NA	0.0001***	0.0002***	0.0001***	0.0002***	0.0053**	˂0.0001****
C2 + Soraf 6.9 µM	NA	NA	NA	NA	NA	NA	0.0008***	˂0.0001****	˂0.0001****	NA	NA	NA	0.0002***	0.0014**	˂0.0001****	0.0001***	0.0002***	0.0001***	NA	NA	NA	NA	NA	NA
C2 + Soraf 3.45 µM	NA	NA	NA	NA	NA	NA	NA	NA	NA	0.0188*	0.0004***	0.0060**	0.0005***	0.0086**	0.0002***	0.0002***	0.0053**	˂0.0001****	NA	NA	NA	NA	NA	NA
HCC C3 24 h
Group	DMEM			DMSO			DMEM + DMSO 6.9 µM			DMEM + DMSO 3.45 µM			C3			Sorafenib			C3 + Soraf 6.9 µM			C3 + Soraf 3.45 µM
Concentration: mg / ml or µM	0.25	0.5	1	3.45	6.9	13.8	0.25	0.5	1	0.25	0.5	1	0.25	0.5	1	3.45	6.9	13.8	0.25	0.5	1	0.25	0.5	1
C3	ns	ns	˂0.0001****	NA	NA	NA	NA	NA	NA	NA	NA	NA	NA	NA	NA	0.0076**	ns	ns	ns	ns	ns	0.0280*	ns	ns
Sorafenib	NA	NA	NA	0.0070**	0.0016**	˂0.0001****	NA	NA	NA	NA	NA	NA	0.0076**	ns	ns	NA	NA	NA	˂0.0001****	0.0002***	ns	0.0172*	0.0010**	ns
C3 + Soraf 6.9 µM	NA	NA	NA	NA	NA	NA	0.0004***	˂0.0001****	˂0.0001****	NA	NA	NA	ns	ns	ns	˂0.0001****	0.0002***	ns	NA	NA	NA	NA	NA	NA
C3 + Soraf 3.45 µM	NA	NA	NA	NA	NA	NA	NA	NA	NA	0.0041**	ns	0.0005***	0.0280*	ns	ns	0.0172*	0.0010**	ns	NA	NA	NA	NA	NA	NA
HCC C3 48 h
Group	DMEM			DMSO			DMEM + DMSO 6.9 µM			DMEM + DMSO 3.45 µM			C3			Sorafenib			C3 + Soraf 6.9 µM			C3 + Soraf 3.45 µM
Concentration: mg / ml or µM	0.25	0.5	1	3.45	6.9	13.8	0.25	0.5	1	0.25	0.5	1	0.25	0.5	1	3.45	6.9	13.8	0.25	0.5	1	0.25	0.5	1
C3	ns	ns	˂0.0001****	NA	NA	NA	NA	NA	NA	NA	NA	NA	NA	NA	NA	˂0.0001****	˂0.0001****	0.0003***	ns	0.0178*	ns	0.0142*	0.0003***	ns
Sorafenib	NA	NA	NA	0.0002***	˂0.0001****	˂0.0001****	NA	NA	NA	NA	NA	NA	˂0.0001****	˂0.0001****	0.0003***	NA	NA	NA	0.0003***	0.0019**	ns	˂0.0001****	0.0485*	0.0007***
C3 + Soraf 6.9 µM	NA	NA	NA	NA	NA	NA	ns	0.0162*	˂0.0001****	NA	NA	NA	ns	0.0178*	ns	0.0022**	0.0017**	˂0.0001****	NA	NA	NA	NA	NA	NA
C3 + Soraf 3.45 µM	NA	NA	NA	NA	NA	NA	NA	NA	NA	ns	0.0009***	˂0.0001****	0.0142*	0.0003***	ns	˂0.0001****	0.0485*	0.0007***	NA	NA	NA	NA	NA	NA
List of Abbreviation:
Dimethyl sulfoxide	DMSO
Hepaticellular carcinoma	HCC
Not Applicable	NA
not significant	ns

## Sheet: CCA
CCA C1 24 h
Group	DMEM			NACl				DMEM + NACl 0.025 µM			DMEM + NACl 0.05 µM			DMEM + NACl 0.1 µM			C1			Gemcitabine				C1 + Gemci 0.025 µM			C1 + Gemci 0.05 µM			C1 + Gemci 0.1 µM
Concentration: mg / ml or µM	4	8	16	0.025	0.05	0.1	50	4	8	16	4	8	16	4	8	16	4	8	16	0.025	0.05	0.1	50	4	8	16	4	8	16	4	8	16
C1	ns	ns	ns	NA	NA	NA	NA	NA	NA	NA	NA	NA	NA	NA	NA	NA	NA	NA	NA	ns	ns	0.0018**	NA	ns	ns	ns	ns	ns	ns	0.0136*	ns	ns
Gemcitabine	NA	NA	NA	ns	0.0214*	0.0002***	˂0.0001****	NA	NA	NA	NA	NA	NA	NA	NA	NA	ns	ns	0.0018**	NA	NA	NA	NA	ns	ns	0.0002***	ns	ns	0.0006***	0.0102*	ns	0.0004***
C1 + Gemci 0.025 µM	NA	NA	NA	NA	NA	NA	NA	ns	0.0175*	ns	NA	NA	NA	NA	NA	NA	ns	ns	ns	ns	ns	0.0002***	NA	NA	NA	NA	NA	NA	NA	NA	NA	NA
C1 + Gemci 0.05 µM	NA	NA	NA	NA	NA	NA	NA	NA	NA	NA	ns	0.0010**	ns	NA	NA	NA	ns	ns	ns	ns	ns	0.0006***	NA	NA	NA	NA	NA	NA	NA	NA	NA	NA
C1 + Gemci 0.1 µM	NA	NA	NA	NA	NA	NA	NA	NA	NA	NA	NA	NA	NA	0.0105*	0.0033**	ns	0.0136*	ns	ns	0.0102*	ns	0.0004***	NA	NA	NA	NA	NA	NA	NA	NA	NA	NA
CCA C1 48 h
Group	DMEM			NACl				DMEM + NACl 0.025 µM			DMEM + NACl 0.05 µM			DMEM + NACl 0.1 µM			C1			Gemcitabine				C2 + Gemci 0.025 µM			C2 + Gemci 0.05 µM			C2 + Gemci 0.1 µM
Concentration: mg / ml or µM	4	8	16	0.025	0.05	0.1	50	4	8	16	4	8	16	4	8	16	4	8	16	0.025	0.05	0.1	50	4	8	16	4	8	16	4	8	16
C1	ns	ns	ns	NA	NA	NA	NA	NA	NA	NA	NA	NA	NA	NA	NA	NA	NA	NA	NA	ns	˂0.0001****	˂0.0001****	NA	ns	ns	ns	ns	ns	ns	0.0007***	˂0.0001****	0.0019**
Gemcitabine	NA	NA	NA	ns	˂0.0001****	˂0.0001****	˂0.0001****	NA	NA	NA	NA	NA	NA	NA	NA	NA	ns	˂0.0001****	˂0.0001****	NA	NA	NA	NA	ns	˂0.0001****	˂0.0001****	ns	˂0.0001****	˂0.0001****	0.0008***	0.0060**	˂0.0001****
C1 + Gemci 0.025 µM	NA	NA	NA	NA	NA	NA	NA	ns	ns	ns	NA	NA	NA	NA	NA	NA	ns	ns	ns	ns	˂0.0001****	˂0.0001****	NA	NA	NA	NA	NA	NA	NA	NA	NA	NA
C1 + Gemci 0.05 µM	NA	NA	NA	NA	NA	NA	NA	NA	NA	NA	ns	ns	ns	NA	NA	NA	ns	ns	ns	ns	˂0.0001****	˂0.0001****	NA	NA	NA	NA	NA	NA	NA	NA	NA	NA
C1 + Gemci 0.1 µM	NA	NA	NA	NA	NA	NA	NA	NA	NA	NA	NA	NA	NA	0.0009***	˂0.0001****	0.0092**	0.0007***	˂0.0001****	0.0019**	0.0008***	0.0060**	˂0.0001****	NA	NA	NA	NA	NA	NA	NA	NA	NA	NA
CCA C2 24 h
Group	DMEM			NACl				DMEM + NACl 0.025 µM			DMEM + NACl 0.05 µM			DMEM + NACl 0.1 µM			C2			Gemcitabine				C2 + Gemci 0.025 µM			C2 + Gemci 0.05 µM			C2+ Gemci 0.1 µM
Concentration: mg / ml or µM	4	8	16	0.025	0.05	0.1	50	4	8	16	4	8	16	4	8	16	4	8	16	0.025	0.05	0.1	50	4	8	16	4	8	16	4	8	16
C2	ns	˂0.0001****	˂0.0001****	NA	NA	NA	NA	NA	NA	NA	NA	NA	NA	NA	NA	NA	NA	NA	NA	ns	˂0.0001****	0.0016**	NA	ns	ns	ns	˂0.0001****	ns	ns	ns	˂0.0001****	0.0016**
Gemcitabine	NA	NA	NA	ns	0.0002***	˂0.0001****	˂0.0001****	NA	NA	NA	NA	NA	NA	NA	NA	NA	ns	˂0.0001****	0.0016**	NA	NA	NA	NA	ns	˂0.0001****	˂0.0001****	0.0002***	˂0.0001****	˂0.0001****	0.0002***	˂0.0001****	˂0.0001****
C2 + Gemci 0.025 µM	NA	NA	NA	NA	NA	NA	NA	0.0064**	˂0.0001****	˂0.0001****	NA	NA	NA	NA	NA	NA	ns	ns	ns	ns	˂0.0001****	˂0.0001****	NA	NA	NA	NA	NA	NA	NA	NA	NA	NA
C2 + Gemci 0.05 µM	NA	NA	NA	NA	NA	NA	NA	NA	NA	NA	˂0.0001****	˂0.0001****	˂0.0001****	NA	NA	NA	˂0.0001****	ns	ns	0.0002***	˂0.0001****	˂0.0001****	NA	NA	NA	NA	NA	NA	NA	NA	NA	NA
C2 + Gemci 0.1 µM	NA	NA	NA	NA	NA	NA	NA	NA	NA	NA	NA	NA	NA	˂0.0001****	˂0.0001****	˂0.0001****	ns	˂0.0001****	0.0016**	0.0002***	˂0.0001****	˂0.0001****	NA	NA	NA	NA	NA	NA	NA	NA	NA	NA
CCA C2 48 h
Group	DMEM			NACl				DMEM + NACl 0.025 µM			DMEM + NACl 0.05 µM			DMEM + NACl 0.1 µM			C2			Gemcitabine				C2 + Gemci 0.025 µM			C2 + Gemci 0.05 µM			C2+ Gemci 0.1 µM
Concentration: mg / ml or µM	4	8	16	0.025	0.05	0.1	50	4	8	16	4	8	16	4	8	16	4	8	16	0.025	0.05	0.1	50	4	8	16	4	8	16	4	8	16
C2	ns	˂0.0001****	˂0.0001****	NA	NA	NA	NA	NA	NA	NA	NA	NA	NA	NA	NA	NA	NA	NA	NA	ns	0.0003***	0.0139*	NA	˂0.0001****	ns	ns	˂0.0001****	0.0172*	ns	˂0.0001****	0.0002***	ns
Gemcitabine	NA	NA	NA	ns	˂0.0001****	˂0.0001****	˂0.0001****	NA	NA	NA	NA	NA	NA	NA	NA	NA	ns	0.0003***	0.0139*	NA	NA	NA	NA	˂0.0001****	0.0005***	0.0003***	˂0.0001****	0.0003***	˂0.0001****	˂0.0001****	˂0.0001****	0.0003***
C2 + Gemci 0.025 µM	NA	NA	NA	NA	NA	NA	NA	˂0.0001****	˂0.0001****	˂0.0001****	NA	NA	NA	NA	NA	NA	˂0.0001****	ns	ns	˂0.0001****	0.0005***	0.0003***	NA	NA	NA	NA	NA	NA	NA	NA	NA	NA
C2 + Gemci 0.05 µM	NA	NA	NA	NA	NA	NA	NA	NA	NA	NA	˂0.0001****	˂0.0001****	˂0.0001****	NA	NA	NA	˂0.0001****	0.0172*	ns	˂0.0001****	0.0003***	˂0.0001****	NA	NA	NA	NA	NA	NA	NA	NA	NA	NA
C2 + Gemci 0.1 µM	NA	NA	NA	NA	NA	NA	NA	NA	NA	NA	NA	NA	NA	˂0.0001****	˂0.0001****	˂0.0001****	˂0.0001****	0.0002***	ns	˂0.0001****	˂0.0001****	0.0003***	NA	NA	NA	NA	NA	NA	NA	NA	NA	NA
CCA C3 24 h
Group	DMEM			NACl				DMEM + NACl 0.025 µM			DMEM + NACl 0.05 µM			DMEM + NACl 0.1 µM			C3			Gemcitabine				C3 + Gemci 0.025 µM			C3 + Gemci 0.05 µM			C3 + Gemci 0.1 µM
Concentration: mg / ml or µM	1	2	4	0.025	0.05	0.1	50	1	2	4	1	2	4	1	2	4	1	2	4	0.025	0.05	0.1	50	1	2	4	1	2	4	1	2	4
C3	0.0009***	0.0005***	˂0.0001****	NA	NA	NA	NA	NA	NA	NA	NA	NA	NA	NA	NA	NA	NA	NA	NA	0.0270*	0.0009***	˂0.0001****	NA	ns	ns	ns	ns	ns	0.0163*	ns	ns	0.0067**
Gemcitabine	NA	NA	NA	ns	0.0007***	˂0.0001****	0.0001****	NA	NA	NA	NA	NA	NA	NA	NA	NA	0.0270*	0.0009***	˂0.0001****	NA	NA	NA	NA	ns	0.0001***	˂0.0001****	0.0415*	˂0.0001****	˂0.0001****	0.0101*	˂0.0001****	0.0001***
C3 + Gemci 0.025 µM	NA	NA	NA	NA	NA	NA	NA	0.0004***	˂0.0001****	˂0.0001****	NA	NA	NA	NA	NA	NA	ns	ns	ns	ns	0.0001***	˂0.0001****	NA	NA	NA	NA	NA	NA	NA	NA	NA	NA
C3 + Gemci 0.05 µM	NA	NA	NA	NA	NA	NA	NA	NA	NA	NA	˂0.0001****	˂0.0001****	˂0.0001****	NA	NA	NA	ns	ns	0.0163*	0.0415*	˂0.0001****	˂0.0001****	NA	NA	NA	NA	NA	NA	NA	NA	NA	NA
C3 + Gemci 0.1 µM	NA	NA	NA	NA	NA	NA	NA	NA	NA	NA	NA	NA	NA	˂0.0001****	˂0.0001****	˂0.0001****	ns	ns	0.0067**	0.0101*	˂0.0001****	˂0.0001****	NA	NA	NA	NA	NA	NA	NA	NA	NA	NA
CCA C3 48 h
Group	DMEM			NACl				DMEM + NACl 0.025 µM			DMEM + NACl 0.05 µM			DMEM + NACl 0.1 µM			C3			Gemcitabine				C3 + Gemci 0.025 µM			C3 + Gemci 0.05 µM			C3 + Gemci 0.1 µM
Concentration: mg / ml or µM	1	2	4	0.025	0.05	0.1	50	1	2	4	1	2	4	1	2	4	1	2	4	0.025	0.05	0.1	50	1	2	4	1	2	4	1	2	4
C3	0.0009***	0.0001***	˂0.0001****	NA	NA	NA	NA	NA	NA	NA	NA	NA	NA	NA	NA	NA	NA	NA	NA	0.0011**	0.0009***	0.0003***	NA	ns	ns	ns	ns	ns	0.0245*	0.0133*	ns	ns
Gemcitabine	NA	NA	NA	ns	0.0002***	˂0.0001****	0.0001****	NA	NA	NA	NA	NA	NA	NA	NA	NA	0.0011**	0.0009***	0.0003***	NA	NA	NA	NA	0.0002***	˂0.0001****	0.0002***	˂0.0001****	˂0.0001****	0.0002***	˂0.0001****	˂0.0001****	0.0008***
C3 + Gemci 0.025 µM	NA	NA	NA	NA	NA	NA	NA	0.0001***	˂0.0001****	˂0.0001****	NA	NA	NA	NA	NA	NA	ns	ns	ns	0.0002***	˂0.0001****	0.0002***	NA	NA	NA	NA	NA	NA	NA	NA	NA	NA
C3 + Gemci 0.05 µM	NA	NA	NA	NA	NA	NA	NA	NA	NA	NA	˂0.0001****	˂0.0001****	˂0.0001****	NA	NA	NA	ns	ns	0.0245*	˂0.0001****	˂0.0001****	0.0002***	NA	NA	NA	NA	NA	NA	NA	NA	NA	NA
C3 + Gemci 0.1 µM	NA	NA	NA	NA	NA	NA	NA	NA	NA	NA	NA	NA	NA	˂0.0001****	˂0.0001****	˂0.0001****	0.0133*	ns	ns	˂0.0001****	˂0.0001****	0.0008***	NA	NA	NA	NA	NA	NA	NA	NA	NA	NA
List of Abbreviation:
Cholangiocarcinoma	CCA
Dimethyl sulfoxide	DMSO
Not Applicable	NA
not significant	ns
